# Supplementary material for: Decoding Cancer Variants of Unknown Significance for Helicase–Nuclease–RPA Complexes Orchestrating DNA Repair During Transcription and Replication
Source: Front Mol Biosci. 2021 Dec 14;8:791792. doi: 10.3389/fmolb.2021.791792 (PMC8710748; doi:10.3389/fmolb.2021.791792)
Supplement: Supplementary file 2 [file Table3.XLSX]

## Sheet: ERCC2
Gene_name	Sample_name	Primary_site	Primary_histology	Genome-wide_screen	Mutation_AA	Mutation_Description	Mutation_somatic_status	totalMuts	EA	AA	Domain
ERCC2	TCGA-EB-A24C-01	skin	malignant_melanoma	y	p.G7W	Substitution_Missense	Confirmed_somatic_variant	409	60.11	7
ERCC2	P-0004710-T01-IM5	lung	carcinoma	n	p.Y11C	Substitution_Missense	Confirmed_somatic_variant	22	34.16	11
ERCC2	TCGA-78-7158-01	lung	carcinoma	y	p.P13Q	Substitution_Missense	Confirmed_somatic_variant	289	89.97	13
ERCC2	TCGA-EE-A17Z-06	skin	malignant_melanoma	y	p.P13Q	Substitution_Missense	Confirmed_somatic_variant	1293	89.97	13
ERCC2	TCGA-DK-A1A3-01	urinary_tract	carcinoma	y	p.Y14C	Substitution_Missense	Confirmed_somatic_variant	660	81.1	14
ERCC2	TCGA-DK-A1AC-01	urinary_tract	carcinoma	y	p.Y14C	Substitution_Missense	Confirmed_somatic_variant	1553	81.1	14
ERCC2	TCGA-ZF-A9RC-01	urinary_tract	carcinoma	y	p.Y14C	Substitution_Missense	Confirmed_somatic_variant	1164	81.1	14
ERCC2	T116	large_intestine	carcinoma	y	p.F22L	Substitution_Missense	Confirmed_somatic_variant	4986	28.9	22	Helicase
ERCC2	B22	urinary_tract	carcinoma	y	p.S23C	Substitution_Missense	Confirmed_somatic_variant	318	23.33	23	Helicase
ERCC2	B22-Tumor	urinary_tract	carcinoma	y	p.S23C	Substitution_Missense	Confirmed_somatic_variant	373	23.33	23	Helicase
ERCC2	P-0003071-T01-IM5	urinary_tract	carcinoma	n	p.Y24C	Substitution_Missense	Confirmed_somatic_variant	5	78.08	24	Helicase
ERCC2	P-0003788-T01-IM5	urinary_tract	carcinoma	n	p.Y24C	Substitution_Missense	Confirmed_somatic_variant	20	78.08	24	Helicase
ERCC2	P-0003434-T01-IM5	urinary_tract	carcinoma	n	p.Y24C	Substitution_Missense	Confirmed_somatic_variant	22	78.08	24	Helicase
ERCC2	B58-S1	central_nervous_system	glioma	y	p.R26L	Substitution_Missense	Confirmed_somatic_variant	158	22.13	26	Helicase
ERCC2	B83	urinary_tract	carcinoma	y	p.M42V	Substitution_Missense	Confirmed_somatic_variant	145	81.7	42	Helicase
ERCC2	B83-Tumor	urinary_tract	carcinoma	y	p.M42V	Substitution_Missense	Confirmed_somatic_variant	164	81.7	42	Helicase
ERCC2	P-0013357-T01-IM5	large_intestine	carcinoma	n	p.P43S	Substitution_Missense	Confirmed_somatic_variant	62	77.69	43	Helicase
ERCC2	B34	urinary_tract	carcinoma	y	p.S44L	Substitution_Missense	Confirmed_somatic_variant	151	76.67	44	Helicase
ERCC2	P-0003920-T01-IM5	urinary_tract	carcinoma	n	p.S44L	Substitution_Missense	Confirmed_somatic_variant	23	76.67	44	Helicase
ERCC2	TCGA-FT-A3EE-01	urinary_tract	carcinoma	y	p.S44L	Substitution_Missense	Confirmed_somatic_variant	204	76.67	44	Helicase
ERCC2	B34-Tumor	urinary_tract	carcinoma	y	p.S44L	Substitution_Missense	Confirmed_somatic_variant	182	76.67	44	Helicase
ERCC2	MBC_209	breast	carcinoma	y	p.S44L	Substitution_Missense	Confirmed_somatic_variant	101	76.67	44	Helicase
ERCC2	1117	urinary_tract	carcinoma	y	p.S44L	Substitution_Missense	Confirmed_somatic_variant	182	76.67	44	Helicase
ERCC2	TCGA-FT-A61P-01	urinary_tract	carcinoma	y	p.S44L	Substitution_Missense	Confirmed_somatic_variant	203	76.67	44	Helicase
ERCC2	TCGA-ZF-A9RG-01	urinary_tract	carcinoma	y	p.S44L	Substitution_Missense	Confirmed_somatic_variant	293	76.67	44	Helicase
ERCC2	B22	urinary_tract	carcinoma	y	p.S44L	Substitution_Missense	Confirmed_somatic_variant	318	76.67	44	Helicase
ERCC2	B22-Tumor	urinary_tract	carcinoma	y	p.S44L	Substitution_Missense	Confirmed_somatic_variant	373	76.67	44	Helicase
ERCC2	2207	kidney	carcinoma	n	p.T46S	Substitution_Missense	Confirmed_somatic_variant	30	39.87	46	Helicase
ERCC2	P-0006645-T01-IM5	urinary_tract	carcinoma	n	p.T46S	Substitution_Missense	Confirmed_somatic_variant	39	39.87	46	Helicase
ERCC2	ESO-610	oesophagus	carcinoma	y	p.G47R	Substitution_Missense	Reported_in_another_cancer_sample_as_somatic	113	91.88	47	Helicase
ERCC2	P-0012397-T01-IM5	endometrium	carcinoma	n	p.G47R	Substitution_Missense	Confirmed_somatic_variant	220	91.88	47	Helicase
ERCC2	09_4178	salivary_gland	carcinoma	y	p.T49I	Substitution_Missense	Confirmed_somatic_variant	17	87.83	49	Helicase
ERCC2	P-0011304-T01-IM5	soft_tissue	other	n	p.T49A	Substitution_Missense	Confirmed_somatic_variant	5	81.47	49	Helicase
ERCC2	P-0005627-T02-IM5	urinary_tract	carcinoma	n	p.T49A	Substitution_Missense	Confirmed_somatic_variant	28	81.47	49	Helicase
ERCC2	EXTERN_MELA_20140526_084	skin	malignant_melanoma	y	p.S51F	Substitution_Missense	Confirmed_somatic_variant	3306	57.07	51	Helicase
ERCC2	T115875	large_intestine	carcinoma	y	p.L53W	Substitution_Missense	Confirmed_somatic_variant	1474	63.88	53	Helicase
ERCC2	TCGA-AK-3431-01	kidney	carcinoma	y	p.A54T	Substitution_Missense	Confirmed_somatic_variant	79	50.17	54	Helicase
ERCC2	HCC-JP-439-T	liver	other	y	p.L55Q	Substitution_Missense	Confirmed_somatic_variant	89	68.88	55	Helicase
ERCC2	T230737	large_intestine	carcinoma	y	p.M57V	Substitution_Missense	Confirmed_somatic_variant	1569	21.48	57	Helicase
ERCC2	T3646	large_intestine	carcinoma	y	p.Y59H	Substitution_Missense	Confirmed_somatic_variant	1841	60.61	59	Helicase
ERCC2	WGC067163	large_intestine	carcinoma	y	p.V67M	Substitution_Missense	Confirmed_somatic_variant	1150	12.81	67	Helicase
ERCC2	P-0003529-T01-IM5	central_nervous_system	glioma	n	p.T68I	Substitution_Missense	Confirmed_somatic_variant	190	35.36	68	Helicase
ERCC2	P-0006989-T01-IM5	urinary_tract	carcinoma	n	p.K69E	Substitution_Missense	Confirmed_somatic_variant	10	72.05	69	Helicase
ERCC2	TCGA-77-8140-01	lung	carcinoma	y	p.I71V	Substitution_Missense	Confirmed_somatic_variant	406	17.15	71	Helicase
ERCC2	P-0004987-T01-IM5	breast	carcinoma	n	p.I71M	Substitution_Missense	Confirmed_somatic_variant	41	27.6	71	Helicase
ERCC2	P-0004987-T01-IM5	breast	carcinoma	n	p.I71M	Substitution_Missense	Confirmed_somatic_variant	41	27.6	71	Helicase
ERCC2	TCGA-G3-AAV0-01	liver	carcinoma	y	p.Y72F	Substitution_Missense	Confirmed_somatic_variant	193	41.78	72	Helicase
ERCC2	P-0003024-T01-IM3	urinary_tract	carcinoma	n	p.Y72C	Substitution_Missense	Confirmed_somatic_variant	28	80.43	72	Helicase
ERCC2	TCGA-4Z-AA84-01	urinary_tract	carcinoma	y	p.Y72C	Substitution_Missense	Confirmed_somatic_variant	612	80.43	72	Helicase
ERCC2	TCGA-ZF-AA4V-01	urinary_tract	carcinoma	y	p.Y72C	Substitution_Missense	Confirmed_somatic_variant	824	80.43	72	Helicase
ERCC2	TCGA-FD-A3SN-01	urinary_tract	carcinoma	y	p.Y72C	Substitution_Missense	Confirmed_somatic_variant	538	80.43	72	Helicase
ERCC2	H920	lung	carcinoma	y	p.C73F	Substitution_Missense	Variant_of_unknown_origin	1411	84.17	73	Helicase
ERCC2	P-0004567-T01-IM5	urinary_tract	carcinoma	n	p.S74L	Substitution_Missense	Confirmed_somatic_variant	41	84.92	74	Helicase
ERCC2	HCC-JP-456-T	liver	other	y	p.S74L	Substitution_Missense	Confirmed_somatic_variant	256	84.92	74	Helicase
ERCC2	P-0002953-T01-IM3	urinary_tract	carcinoma	n	p.S74L	Substitution_Missense	Confirmed_somatic_variant	18	84.92	74	Helicase
ERCC2	TCGA-XF-A9SJ-01	urinary_tract	carcinoma	y	p.S74L	Substitution_Missense	Confirmed_somatic_variant	348	84.92	74	Helicase
ERCC2	RK298_C01	liver	carcinoma	y	p.S74L	Substitution_Missense	Confirmed_somatic_variant	77	84.92	74	Helicase
ERCC2	P-0003188-T01-IM5	urinary_tract	carcinoma	n	p.S74P	Substitution_Missense	Confirmed_somatic_variant	16	71.23	74	Helicase
ERCC2	587376	large_intestine	carcinoma	y	p.R75I	Substitution_Missense	Confirmed_somatic_variant	8242	85.76	75	Helicase
ERCC2	TCGA-UY-A9PF-01	urinary_tract	carcinoma	y	p.R75K	Substitution_Missense	Confirmed_somatic_variant	553	52.86	75	Helicase
ERCC2	PCSI_0608_Pa_P_526	pancreas	carcinoma	y	p.V77E	Substitution_Missense	Confirmed_somatic_variant	86	88.53	77	Helicase
ERCC2	P-0000908-T01-IM3	urinary_tract	carcinoma	n	p.E79D	Substitution_Missense	Confirmed_somatic_variant	28	66.47	79	Helicase
ERCC2	P-0001135-T02-IM3	urinary_tract	carcinoma	n	p.I80T	Substitution_Missense	Confirmed_somatic_variant	4	64.83	80	Helicase
ERCC2	TCGA-DK-AA75-01	urinary_tract	carcinoma	y	p.I80T	Substitution_Missense	Confirmed_somatic_variant	583	64.83	80	Helicase
ERCC2	P-0006960-T01-IM5	large_intestine	carcinoma	n	p.K82N	Substitution_Missense	Confirmed_somatic_variant	342	55.58	82	Helicase
ERCC2	P-0004137-T01-IM5	urinary_tract	carcinoma	n	p.V83M	Substitution_Missense	Confirmed_somatic_variant	26	29.48	83	Helicase
ERCC2	P-0005449-T01-IM5	urinary_tract	carcinoma	n	p.E85Q	Substitution_Missense	Confirmed_somatic_variant	35	6.79	85	Helicase
ERCC2	TCGA-G2-A2ES-01	urinary_tract	carcinoma	y	p.E86Q	Substitution_Missense	Confirmed_somatic_variant	505	59.1	86	Helicase
ERCC2	B96-Tumor	urinary_tract	carcinoma	y	p.E86Q	Substitution_Missense	Confirmed_somatic_variant	377	59.1	86	Helicase
ERCC2	B105-0-Tumor	urinary_tract	carcinoma	y	p.E86Q	Substitution_Missense	Confirmed_somatic_variant	360	59.1	86	Helicase
ERCC2	TCGA-KQ-A41N-01	urinary_tract	carcinoma	y	p.E86Q	Substitution_Missense	Confirmed_somatic_variant	4737	59.1	86	Helicase
ERCC2	B63	urinary_tract	carcinoma	y	p.E86Q	Substitution_Missense	Confirmed_somatic_variant	128	59.1	86	Helicase
ERCC2	B96	urinary_tract	carcinoma	y	p.E86Q	Substitution_Missense	Confirmed_somatic_variant	340	59.1	86	Helicase
ERCC2	B63-Tumor	urinary_tract	carcinoma	y	p.E86Q	Substitution_Missense	Confirmed_somatic_variant	184	59.1	86	Helicase
ERCC2	P-0003566-T01-IM5	urinary_tract	carcinoma	n	p.E86Q	Substitution_Missense	Confirmed_somatic_variant	37	59.1	86	Helicase
ERCC2	TCGA-CA-6717-01	large_intestine	carcinoma	y	p.R88Q	Substitution_Missense	Confirmed_somatic_variant	7453	19.66	88	Helicase
ERCC2	TCGA-CA-6717-01	large_intestine	carcinoma	y	p.R88Q	Substitution_Missense	Confirmed_somatic_variant	7453	19.66	88	Helicase
ERCC2	P-0009484-T01-IM5	small_intestine	carcinoma	n	p.L91P	Substitution_Missense	Confirmed_somatic_variant	100	30.01	91	Helicase
ERCC2	TCGA-B2-3924-01	kidney	carcinoma	y	p.F93L	Substitution_Missense	Variant_of_unknown_origin	123	19.2	93	Helicase
ERCC2	MBC109T	breast	carcinoma	n	p.Y94F	Substitution_Missense	Variant_of_unknown_origin	83	8.96	94	Helicase
ERCC2	P-0008557-T02-IM5	skin	malignant_melanoma	n	p.E100K	Substitution_Missense	Confirmed_somatic_variant	52	0.38	100	Helicase
ERCC2	P-0002759-T01-IM3	lung	carcinoma	n	p.E100D	Substitution_Missense	Confirmed_somatic_variant	5	0.1	100	Helicase
ERCC2	TCGA-DX-A6YV-01	soft_tissue	sarcoma	y	p.L102M	Substitution_Missense	Confirmed_somatic_variant	1281	1.22	102	Helicase
ERCC2	1517_CLM	large_intestine	carcinoma	y	p.P103L	Substitution_Missense	Confirmed_somatic_variant	870	17.73	103	Helicase
ERCC2	P-0001991-T01-IM3	central_nervous_system	glioma	n	p.G106R	Substitution_Missense	Confirmed_somatic_variant	9	38.83	106	Helicase
ERCC2	P-0010199-T01-IM5	urinary_tract	carcinoma	n	p.R112C	Substitution_Missense	Confirmed_somatic_variant	17	83.69	112	FeS
ERCC2	88177	lung	carcinoma	n	p.R112L	Substitution_Missense	Confirmed_somatic_variant	44	84.78	112	FeS
ERCC2	TCGA-GN-A26D-06	skin	malignant_melanoma	y	p.R112S	Substitution_Missense	Confirmed_somatic_variant	844	83.36	112	FeS
ERCC2	2834142	skin	malignant_melanoma	y	p.R112H	Substitution_Missense	Variant_of_unknown_origin	468	64.6	112	FeS
ERCC2	TCGA-4Z-AA87-01	urinary_tract	carcinoma	y	p.H118Y	Substitution_Missense	Confirmed_somatic_variant	305	33.35	118	FeS
ERCC2	P-0003352-T01-IM5	urinary_tract	carcinoma	n	p.V121M	Substitution_Missense	Confirmed_somatic_variant	5	63.92	121	FeS
ERCC2	Au4	skin	malignant_melanoma	y	p.G127R	Substitution_Missense	Confirmed_somatic_variant	2290	55.52	127	FeS
ERCC2	EXTERN_MELA_20140924_079	skin	malignant_melanoma	y	p.G127R	Substitution_Missense	Confirmed_somatic_variant	3235	55.52	127	FeS
ERCC2	TCGA-BF-A1PX-01	skin	malignant_melanoma	y	p.G132W	Substitution_Missense	Confirmed_somatic_variant	1024	44.26	132	FeS
ERCC2	Patient_2_progression	kidney	carcinoma	y	p.K133E	Substitution_Missense	Confirmed_somatic_variant	533	13.4	133	FeS
ERCC2	TCGA-D3-A8GL-06	skin	malignant_melanoma	y	p.S140F	Substitution_Missense	Confirmed_somatic_variant	2152	45.26	140	FeS
ERCC2	TCGA-CV-6953-01	upper_aerodigestive_tract	carcinoma	y	p.R143L	Substitution_Missense	Confirmed_somatic_variant	180	38.67	143	FeS
ERCC2	10-428	large_intestine	carcinoma	n	p.A144V	Substitution_Missense	Confirmed_somatic_variant	22	17.32	144	FeS
ERCC2	587284	large_intestine	carcinoma	y	p.A144V	Substitution_Missense	Reported_in_another_cancer_sample_as_somatic	2110	17.32	144	FeS
ERCC2	P-0000215-T01-IM3	breast	carcinoma	n	p.A144V	Substitution_Missense	Confirmed_somatic_variant	4	17.32	144	FeS
ERCC2	P-0000215-T01-IM3	breast	carcinoma	n	p.A144V	Substitution_Missense	Confirmed_somatic_variant	4	17.32	144	FeS
ERCC2	CHG-14-15016T	liver	other	y	p.A144E	Substitution_Missense	Confirmed_somatic_variant	6858	13.62	144	FeS
ERCC2	PTC_441	thyroid	carcinoma	y	p.H148Y	Substitution_Missense	Confirmed_somatic_variant	291	0.81	148	FeS
ERCC2	2021-09-02	large_intestine	carcinoma	y	p.P153S	Substitution_Missense	Confirmed_somatic_variant	963	13.82	153	FeS
ERCC2	TCGA-BR-8680-01	stomach	carcinoma	y	p.R156Q	Substitution_Missense	Confirmed_somatic_variant	6365	0.12	156	FeS
ERCC2	2748887	biliary_tract	carcinoma	n	p.Y158C	Substitution_Missense	Confirmed_somatic_variant	4	35.83	158	FeS
ERCC2	P-0009786-T02-IM5	prostate	carcinoma	n	p.R166C	Substitution_Missense	Confirmed_somatic_variant	2	22.61	166	FeS
ERCC2	P-0007296-T01-IM5	large_intestine	carcinoma	n	p.R166C	Substitution_Missense	Confirmed_somatic_variant	89	22.61	166	FeS
ERCC2	P-0004495-T01-IM5	lung	carcinoma	n	p.V168M	Substitution_Missense	Confirmed_somatic_variant	9	3.35	168	FeS
ERCC2	78	stomach	carcinoma	y	p.P169L	Substitution_Missense	Confirmed_somatic_variant	220	14.42	169	FeS
ERCC2	GBM18-I2	central_nervous_system	glioma	y	p.L170P	Substitution_Missense	Confirmed_somatic_variant	12446	36.43	170	FeS
ERCC2	TCGA-D7-A6EY-01	stomach	carcinoma	y	p.A172T	Substitution_Missense	Confirmed_somatic_variant	1446	4.54	172	FeS
ERCC2	P-0007296-T01-IM5	large_intestine	carcinoma	n	p.A172T	Substitution_Missense	Confirmed_somatic_variant	89	4.54	172	FeS
ERCC2	P-0008077-T02-IM5	prostate	carcinoma	n	p.Y175C	Substitution_Missense	Confirmed_somatic_variant	7	46.73	175	FeS
ERCC2	08-P8005	bone	Ewings_sarcoma-peripheral_primitive_neuroectodermal_tumour	y	p.K181T	Substitution_Missense	Variant_of_unknown_origin	160	35.23	181	FeS
ERCC2	TCGA-G7-6797-01	kidney	carcinoma	y	p.G184W	Substitution_Missense	Confirmed_somatic_variant	1072	70.07	184	FeS
ERCC2	H650	lung	carcinoma	y	p.G184V	Substitution_Missense	Variant_of_unknown_origin	2214	72	184	FeS
ERCC2	TCGA-37-3792-01	lung	carcinoma	y	p.G184W	Substitution_Missense	Confirmed_somatic_variant	1051	70.07	184	FeS
ERCC2	H650	lung	carcinoma	y	p.G184V	Substitution_Missense	Variant_of_unknown_origin	2214	72	184	FeS
ERCC2	TCGA-28-1749-01	central_nervous_system	glioma	y	p.R185W	Substitution_Missense	Confirmed_somatic_variant	52	30.5	185	FeS
ERCC2	A673	bone	Ewings_sarcoma-peripheral_primitive_neuroectodermal_tumour	y	p.R185Q	Substitution_Missense	Reported_in_another_cancer_sample_as_somatic	243	8.12	185	FeS
ERCC2	CLL127	haematopoietic_and_lymphoid_tissue	lymphoid_neoplasm	y	p.R185W	Substitution_Missense	Confirmed_somatic_variant	26	30.5	185	FeS
ERCC2	TCGA-96-7544-01	lung	carcinoma	y	p.R185L	Substitution_Missense	Confirmed_somatic_variant	439	29.71	185	FeS
ERCC2	TCGA-EY-A212-01	endometrium	carcinoma	y	p.R185W	Substitution_Missense	Reported_in_another_cancer_sample_as_somatic	83	30.5	185	FeS
ERCC2	P-0000908-T01-IM3	urinary_tract	carcinoma	n	p.R185Q	Substitution_Missense	Confirmed_somatic_variant	28	8.12	185	FeS
ERCC2	P-0002718-T01-IM3	lung	carcinoma	n	p.Q187R	Substitution_Missense	Confirmed_somatic_variant	5	1.12	187	FeS
ERCC2	587338	large_intestine	carcinoma	y	p.Q187K	Substitution_Missense	Variant_of_unknown_origin	1026	0.64	187	FeS
ERCC2	TCGA-A8-A08S-01	breast	carcinoma	y	p.Q187R	Substitution_Missense	Confirmed_somatic_variant	85	1.12	187	FeS
ERCC2	IGC-12-1115	lung	carcinoma	y	p.G188C	Substitution_Missense	Confirmed_somatic_variant	1522	25.53	188	FeS
ERCC2	DM1	skin	malignant_melanoma	n	p.P191L	Substitution_Missense	Variant_of_unknown_origin	69	95.26	191	FeS
ERCC2	P-0001261-T01-IM3	large_intestine	carcinoma	n	p.F193S	Substitution_Missense	Confirmed_somatic_variant	9	75.03	193	FeS
ERCC2	TCGA-ER-A19P-06	skin	malignant_melanoma	y	p.L194I	Substitution_Missense	Confirmed_somatic_variant	3984	10.84	194	FeS
ERCC2	P-0011181-T01-IM5	lung	carcinoma	n	p.S198L	Substitution_Missense	Confirmed_somatic_variant	10	43.89	198	FeS
ERCC2	THCC_127T	liver	other	y	p.S208C	Substitution_Missense	Confirmed_somatic_variant	201	50.67	208	Helicase
ERCC2	TCGA-DK-A2I6-01	urinary_tract	carcinoma	y	p.Y209C	Substitution_Missense	Confirmed_somatic_variant	324	71.38	209	Helicase
ERCC2	TCGA-MV-A51V-01	urinary_tract	carcinoma	y	p.H210Q	Substitution_Missense	Confirmed_somatic_variant	1916	39.3	210	Helicase
ERCC2	P-0008480-T01-IM5	skin	carcinoma	n	p.P215L	Substitution_Missense	Confirmed_somatic_variant	105	86.42	215	Helicase
ERCC2	CHC1569T	liver	carcinoma	y	p.K216M	Substitution_Missense	Confirmed_somatic_variant	30	65.57	216	Helicase
ERCC2	TCGA-CM-6171-01	large_intestine	carcinoma	y	p.A218V	Substitution_Missense	Confirmed_somatic_variant	1595	37.29	218	Helicase
ERCC2	TCGA-CM-6171-01	large_intestine	carcinoma	y	p.A218V	Substitution_Missense	Confirmed_somatic_variant	1595	37.29	218	Helicase
ERCC2	P-0003900-T01-IM5	central_nervous_system	glioma	n	p.D219N	Substitution_Missense	Confirmed_somatic_variant	395	7.4	219	Helicase
ERCC2	P-0006614-T01-IM5	haematopoietic_and_lymphoid_tissue	lymphoid_neoplasm	n	p.V221M	Substitution_Missense	Variant_of_unknown_origin	9	44.37	221	Helicase
ERCC2	YUGURT	skin	malignant_melanoma	y	p.E224K	Substitution_Missense	Confirmed_somatic_variant	1442	22	224	Helicase
ERCC2	2840788	prostate	carcinoma	n	p.A226T	Substitution_Missense	Variant_of_unknown_origin	85	11.6	226	Helicase
ERCC2	P-0003607-T01-IM5	urinary_tract	carcinoma	n	p.R227H	Substitution_Missense	Confirmed_somatic_variant	5	12.47	227	Helicase
ERCC2	CHG-14-15016T	liver	other	y	p.R227S	Substitution_Missense	Confirmed_somatic_variant	6858	20.35	227	Helicase
ERCC2	W18T	thyroid	carcinoma	y	p.K228R	Substitution_Missense	Confirmed_somatic_variant	2608	6.14	228	Helicase
ERCC2	Thyroid-CN-WZ038T	thyroid	carcinoma	y	p.K228R	Substitution_Missense	Confirmed_somatic_variant	2608	6.14	228	Helicase
ERCC2	W19T	thyroid	carcinoma	y	p.V230I	Substitution_Missense	Confirmed_somatic_variant	2153	17.09	230	Helicase
ERCC2	P-0010382-T01-IM5	prostate	carcinoma	n	p.V230I	Substitution_Missense	Confirmed_somatic_variant	44	17.09	230	Helicase
ERCC2	Thyroid-CN-WZ039T	thyroid	carcinoma	y	p.V230I	Substitution_Missense	Confirmed_somatic_variant	2153	17.09	230	Helicase
ERCC2	TCGA-IQ-A61L-01	upper_aerodigestive_tract	carcinoma	y	p.V231M	Substitution_Missense	Confirmed_somatic_variant	100	59.67	231	Helicase
ERCC2	P-0003270-T02-IM5	lung	carcinoma	n	p.V231M	Substitution_Missense	Confirmed_somatic_variant	9	59.67	231	Helicase
ERCC2	P-0001787-T01-IM3	lung	carcinoma	n	p.V231M	Substitution_Missense	Confirmed_somatic_variant	13	59.67	231	Helicase
ERCC2	JEKO-1	haematopoietic_and_lymphoid_tissue	lymphoid_neoplasm	y	p.V231M	Substitution_Missense	Confirmed_somatic_variant	374	59.67	231	Helicase
ERCC2	2834130	skin	malignant_melanoma	y	p.V232F	Substitution_Missense	Reported_in_another_cancer_sample_as_somatic	5635	70.46	232	Helicase
ERCC2	TCGA-DA-A95Y-06	skin	malignant_melanoma	y	p.V232F	Substitution_Missense	Confirmed_somatic_variant	497	70.46	232	Helicase
ERCC2	P-0010491-T01-IM5	urinary_tract	carcinoma	n	p.D234E	Substitution_Missense	Confirmed_somatic_variant	22	74.03	234	Helicase
ERCC2	P-0005225-T01-IM5	urinary_tract	carcinoma	n	p.E235D	Substitution_Missense	Confirmed_somatic_variant	11	66.58	235	Helicase
ERCC2	P-0009060-T01-IM5	ovary	carcinoma	n	p.H237Q	Substitution_Missense	Confirmed_somatic_variant	5	77.48	237	Helicase
ERCC2	TCGA-KQ-A41R-01	urinary_tract	carcinoma	y	p.N238S	Substitution_Missense	Confirmed_somatic_variant	902	77.53	238	Helicase
ERCC2	P-0005372-T01-IM5	urinary_tract	carcinoma	n	p.N238S	Substitution_Missense	Confirmed_somatic_variant	26	77.53	238	Helicase
ERCC2	TCGA-E7-A97P-01	urinary_tract	carcinoma	y	p.N238S	Substitution_Missense	Confirmed_somatic_variant	246	77.53	238	Helicase
ERCC2	B106-Tumor	urinary_tract	carcinoma	y	p.N238S	Substitution_Missense	Confirmed_somatic_variant	264	77.53	238	Helicase
ERCC2	TCGA-GC-A3RC-01	urinary_tract	carcinoma	y	p.N238S	Substitution_Missense	Confirmed_somatic_variant	469	77.53	238	Helicase
ERCC2	TCGA-UY-A78N-01	urinary_tract	carcinoma	y	p.N238S	Substitution_Missense	Confirmed_somatic_variant	388	77.53	238	Helicase
ERCC2	TCGA-FD-A3N5-01	urinary_tract	carcinoma	y	p.N238S	Substitution_Missense	Confirmed_somatic_variant	360	77.53	238	Helicase
ERCC2	P-0003179-T01-IM5	breast	carcinoma	n	p.N238S	Substitution_Missense	Confirmed_somatic_variant	8	77.53	238	Helicase
ERCC2	P-0002186-T01-IM3	urinary_tract	carcinoma	n	p.N238S	Substitution_Missense	Confirmed_somatic_variant	47	77.53	238	Helicase
ERCC2	TCGA-XF-A9T3-01	urinary_tract	carcinoma	y	p.N238S	Substitution_Missense	Confirmed_somatic_variant	492	77.53	238	Helicase
ERCC2	P-0005511-T02-IM5	urinary_tract	carcinoma	n	p.N238S	Substitution_Missense	Confirmed_somatic_variant	26	77.53	238	Helicase
ERCC2	2177	kidney	carcinoma	y	p.N238S	Substitution_Missense	Confirmed_somatic_variant	40	77.53	238	Helicase
ERCC2	P-0005511-T01-IM5	urinary_tract	carcinoma	n	p.N238S	Substitution_Missense	Confirmed_somatic_variant	25	77.53	238	Helicase
ERCC2	P-0003179-T02-IM5	breast	carcinoma	n	p.N238S	Substitution_Missense	Confirmed_somatic_variant	8	77.53	238	Helicase
ERCC2	B106	urinary_tract	carcinoma	y	p.N238S	Substitution_Missense	Confirmed_somatic_variant	215	77.53	238	Helicase
ERCC2	TCGA-E7-A677-01	urinary_tract	carcinoma	y	p.N238S	Substitution_Missense	Confirmed_somatic_variant	288	77.53	238	Helicase
ERCC2	TCGA-E7-A85H-01	urinary_tract	carcinoma	y	p.N238S	Substitution_Missense	Confirmed_somatic_variant	505	77.53	238	Helicase
ERCC2	P-0003179-T02-IM5	breast	carcinoma	n	p.N238S	Substitution_Missense	Confirmed_somatic_variant	8	77.53	238	Helicase
ERCC2	TCGA-DK-A1A7-01	urinary_tract	carcinoma	y	p.N238S	Substitution_Missense	Confirmed_somatic_variant	237	77.53	238	Helicase
ERCC2	P-0003179-T01-IM5	breast	carcinoma	n	p.N238S	Substitution_Missense	Confirmed_somatic_variant	8	77.53	238	Helicase
ERCC2	P-0002416-T01-IM3	lung	carcinoma	n	p.D240H	Substitution_Missense	Confirmed_somatic_variant	9	84.61	240	Helicase
ERCC2	10-P4110	bone	Ewings_sarcoma-peripheral_primitive_neuroectodermal_tumour	y	p.D240E	Substitution_Missense	Variant_of_unknown_origin	114	70.18	240	Helicase
ERCC2	TCGA-64-5781-01	lung	carcinoma	y	p.N241I	Substitution_Missense	Variant_of_unknown_origin	1274	79.71	241	Helicase
ERCC2	TCGA-CG-4306-01	stomach	carcinoma	y	p.V242I	Substitution_Missense	Confirmed_somatic_variant	1181	27.88	242	Helicase
ERCC2	P-0006015-T01-IM5	urinary_tract	carcinoma	n	p.V242F	Substitution_Missense	Confirmed_somatic_variant	38	63.97	242	Helicase
ERCC2	93VU147T	upper_aerodigestive_tract	carcinoma	y	p.D245N	Substitution_Missense	Variant_of_unknown_origin	2945	38.91	245	Helicase
ERCC2	P-0008439-T01-IM5	urinary_tract	carcinoma	n	p.S246F	Substitution_Missense	Confirmed_somatic_variant	19	75.51	246	Helicase
ERCC2	P-0004924-T01-IM5	urinary_tract	carcinoma	n	p.S246Y	Substitution_Missense	Confirmed_somatic_variant	27	75.66	246	Helicase
ERCC2	P-0005308-T01-IM5	urinary_tract	carcinoma	n	p.S246Y	Substitution_Missense	Confirmed_somatic_variant	25	75.66	246	Helicase
ERCC2	TCGA-XF-A9ST-01	urinary_tract	carcinoma	y	p.S246F	Substitution_Missense	Confirmed_somatic_variant	650	75.51	246	Helicase
ERCC2	TCGA-BT-A3PK-01	urinary_tract	carcinoma	y	p.S246Y	Substitution_Missense	Confirmed_somatic_variant	413	75.66	246	Helicase
ERCC2	SC_9089	prostate	carcinoma	y	p.R253C	Substitution_Missense	Confirmed_somatic_variant	61	43.34	253	Arch
ERCC2	T3676	large_intestine	carcinoma	y	p.R253H	Substitution_Missense	Confirmed_somatic_variant	972	20.81	253	Arch
ERCC2	P-0000671-T01-IM3	lung	carcinoma	n	p.T255S	Substitution_Missense	Confirmed_somatic_variant	39	7.33	255	Arch
ERCC2	TCGA-DK-A3IT-01	urinary_tract	carcinoma	y	p.R258L	Substitution_Missense	Confirmed_somatic_variant	435	28.85	258	Arch
ERCC2	273	stomach	carcinoma	y	p.R258W	Substitution_Missense	Confirmed_somatic_variant	3178	29.66	258	Arch
ERCC2	TCGA-EE-A2M5-06	skin	malignant_melanoma	y	p.L263M	Substitution_Missense	Confirmed_somatic_variant	2534	7.32	263	Arch
ERCC2	TCGA-IB-AAUU-01	pancreas	carcinoma	y	p.T269M	Substitution_Missense	Confirmed_somatic_variant	54	15.21	269	Arch
ERCC2	07-050XX1	prostate	carcinoma	y	p.T269M	Substitution_Missense	Confirmed_somatic_variant	61	15.21	269	Arch
ERCC2	P-0009400-T01-IM5	stomach	carcinoma	n	p.T269M	Substitution_Missense	Confirmed_somatic_variant	4	15.21	269	Arch
ERCC2	PT49	skin	carcinoma	y	p.R272K	Substitution_Missense	Confirmed_somatic_variant	1938	0.56	272	Arch
ERCC2	TCGA-EK-A2PM-01	cervix	carcinoma	y	p.R272S	Substitution_Missense	Confirmed_somatic_variant	353	5.26	272	Arch
ERCC2	BCB307T	liver	carcinoma	y	p.D277E	Substitution_Missense	Confirmed_somatic_variant	91	46.96	277	Arch
ERCC2	P-0012622-T01-IM5	soft_tissue	sarcoma	n	p.Q279L	Substitution_Missense	Confirmed_somatic_variant	4	9.13	279	Arch
ERCC2	00-010N	prostate	carcinoma	y	p.R282W	Substitution_Missense	Confirmed_somatic_variant	1177	24.04	282	Arch
ERCC2	SC_9008	prostate	carcinoma	y	p.R282W	Substitution_Missense	Confirmed_somatic_variant	1528	24.04	282	Arch
ERCC2	TCGA-CG-5721-01	stomach	carcinoma	y	p.R282W	Substitution_Missense	Confirmed_somatic_variant	4478	24.04	282	Arch
ERCC2	00-010K	prostate	carcinoma	y	p.R282W	Substitution_Missense	Confirmed_somatic_variant	1078	24.04	282	Arch
ERCC2	61	small_intestine	adenoma	y	p.D283G	Substitution_Missense	Confirmed_somatic_variant	5442	12.21	283	Arch
ERCC2	P-0006240-T01-IM5	haematopoietic_and_lymphoid_tissue	lymphoid_neoplasm	n	p.R287H	Substitution_Missense	Variant_of_unknown_origin	11	28.49	287	Arch
ERCC2	Thyroid-CN-WZ002T	thyroid	carcinoma	y	p.R287C	Substitution_Missense	Confirmed_somatic_variant	213	50.86	287	Arch
ERCC2	D11T	thyroid	carcinoma	y	p.R287C	Substitution_Missense	Confirmed_somatic_variant	213	50.86	287	Arch
ERCC2	P-0007868-T01-IM5	large_intestine	carcinoma	n	p.R287C	Substitution_Missense	Confirmed_somatic_variant	9	50.86	287	Arch
ERCC2	P-0007790-T01-IM5	lung	carcinoma	n	p.E290Q	Substitution_Missense	Confirmed_somatic_variant	32	7.74	290	Arch
ERCC2	TCGA-BR-6452-01	stomach	carcinoma	y	p.R293Q	Substitution_Missense	Confirmed_somatic_variant	7926	5.29	293	Arch
ERCC2	P-0007070-T01-IM5	large_intestine	carcinoma	n	p.A297V	Substitution_Missense	Confirmed_somatic_variant	4	8.01	297	Arch
ERCC2	P-0000237-T01-IM3	skin	carcinoma	n	p.R299W	Substitution_Missense	Confirmed_somatic_variant	34	21.53	299	Arch
ERCC2	P-0011326-T01-IM5	lung	carcinoma	n	p.E300K	Substitution_Missense	Confirmed_somatic_variant	6	2.13	300	Arch
ERCC2	RKO	large_intestine	carcinoma	y	p.T301M	Substitution_Missense	Reported_in_another_cancer_sample_as_somatic	5132	16.13	301	Arch
ERCC2	P-0010787-T01-IM5	central_nervous_system	glioma	n	p.T301M	Substitution_Missense	Confirmed_somatic_variant	5	16.13	301	Arch
ERCC2	P-0007296-T01-IM5	large_intestine	carcinoma	n	p.A303T	Substitution_Missense	Confirmed_somatic_variant	89	2.85	303	Arch
ERCC2	EXTERN_MELA_20140924_058	skin	malignant_melanoma	y	p.H304P	Substitution_Missense	Confirmed_somatic_variant	452	9.75	304	Arch
ERCC2	P-0000602-T01-IM3	lung	carcinoma	n	p.A306G	Substitution_Missense	Confirmed_somatic_variant	19	15.53	306	Arch
ERCC2	P-0008488-T02-IM5	breast	carcinoma	n	p.P308H	Substitution_Missense	Confirmed_somatic_variant	8	67.2	308	Arch
ERCC2	P-0008488-T02-IM5	breast	carcinoma	n	p.P308H	Substitution_Missense	Confirmed_somatic_variant	8	67.2	308	Arch
ERCC2	2492712	skin	malignant_melanoma	y	p.P308L	Substitution_Missense	Confirmed_somatic_variant	1199	71.15	308	Arch
ERCC2	2492711	skin	malignant_melanoma	y	p.P308L	Substitution_Missense	Confirmed_somatic_variant	1179	71.15	308	Arch
ERCC2	Au8	skin	malignant_melanoma	y	p.P308L	Substitution_Missense	Confirmed_somatic_variant	833	71.15	308	Arch
ERCC2	2492713	skin	malignant_melanoma	y	p.P308L	Substitution_Missense	Confirmed_somatic_variant	1189	71.15	308	Arch
ERCC2	2492714	skin	malignant_melanoma	y	p.P308L	Substitution_Missense	Confirmed_somatic_variant	1185	71.15	308	Arch
ERCC2	2841042	prostate	carcinoma	n	p.V309M	Substitution_Missense	Variant_of_unknown_origin	54	15.06	309	Arch
ERCC2	2841325	prostate	carcinoma	n	p.D312N	Substitution_Missense	Reported_in_another_cancer_sample_as_somatic	27	2.31	312	Arch
ERCC2	2841329	prostate	carcinoma	n	p.D312N	Substitution_Missense	Reported_in_another_cancer_sample_as_somatic	15	2.31	312	Arch
ERCC2	2841177	prostate	carcinoma	n	p.D312N	Substitution_Missense	Reported_in_another_cancer_sample_as_somatic	22	2.31	312	Arch
ERCC2	2841063	prostate	carcinoma	n	p.D312N	Substitution_Missense	Reported_in_another_cancer_sample_as_somatic	14	2.31	312	Arch
ERCC2	2841087	prostate	carcinoma	n	p.D312N	Substitution_Missense	Reported_in_another_cancer_sample_as_somatic	18	2.31	312	Arch
ERCC2	2841310	prostate	carcinoma	n	p.D312N	Substitution_Missense	Reported_in_another_cancer_sample_as_somatic	25	2.31	312	Arch
ERCC2	2841280	prostate	carcinoma	n	p.D312N	Substitution_Missense	Reported_in_another_cancer_sample_as_somatic	23	2.31	312	Arch
ERCC2	2841064	prostate	carcinoma	n	p.D312N	Substitution_Missense	Reported_in_another_cancer_sample_as_somatic	16	2.31	312	Arch
ERCC2	2841146	prostate	carcinoma	n	p.D312N	Substitution_Missense	Reported_in_another_cancer_sample_as_somatic	19	2.31	312	Arch
ERCC2	2841283	prostate	carcinoma	n	p.D312N	Substitution_Missense	Reported_in_another_cancer_sample_as_somatic	20	2.31	312	Arch
ERCC2	TCGA-CM-5868-01	large_intestine	carcinoma	y	p.D312N	Substitution_Missense	Confirmed_somatic_variant	222	2.31	312	Arch
ERCC2	TCGA-CM-5868-01	large_intestine	carcinoma	y	p.D312N	Substitution_Missense	Confirmed_somatic_variant	222	2.31	312	Arch
ERCC2	2841330	prostate	carcinoma	n	p.D312N	Substitution_Missense	Reported_in_another_cancer_sample_as_somatic	24	2.31	312	Arch
ERCC2	2841279	prostate	carcinoma	n	p.D312N	Substitution_Missense	Reported_in_another_cancer_sample_as_somatic	17	2.31	312	Arch
ERCC2	2841093	prostate	carcinoma	n	p.D312N	Substitution_Missense	Reported_in_another_cancer_sample_as_somatic	21	2.31	312	Arch
ERCC2	2840995	prostate	carcinoma	n	p.D312N	Substitution_Missense	Reported_in_another_cancer_sample_as_somatic	22	2.31	312	Arch
ERCC2	2841054	prostate	carcinoma	n	p.D312N	Substitution_Missense	Reported_in_another_cancer_sample_as_somatic	27	2.31	312	Arch
ERCC2	TCGA-AG-4022-01	large_intestine	carcinoma	y	p.D312N	Substitution_Missense	Confirmed_somatic_variant	214	2.31	312	Arch
ERCC2	TCGA-CM-5862-01	large_intestine	carcinoma	y	p.D312N	Substitution_Missense	Confirmed_somatic_variant	141	2.31	312	Arch
ERCC2	TCGA-CM-5862-01	large_intestine	carcinoma	y	p.D312N	Substitution_Missense	Confirmed_somatic_variant	141	2.31	312	Arch
ERCC2	2841339	prostate	carcinoma	n	p.D312N	Substitution_Missense	Reported_in_another_cancer_sample_as_somatic	24	2.31	312	Arch
ERCC2	2841096	prostate	carcinoma	n	p.D312N	Substitution_Missense	Reported_in_another_cancer_sample_as_somatic	11	2.31	312	Arch
ERCC2	2840954	prostate	carcinoma	n	p.D312N	Substitution_Missense	Reported_in_another_cancer_sample_as_somatic	52	2.31	312	Arch
ERCC2	2841332	prostate	carcinoma	n	p.D312N	Substitution_Missense	Reported_in_another_cancer_sample_as_somatic	15	2.31	312	Arch
ERCC2	2841006	prostate	carcinoma	n	p.D312N	Substitution_Missense	Reported_in_another_cancer_sample_as_somatic	27	2.31	312	Arch
ERCC2	2841322	prostate	carcinoma	n	p.D312N	Substitution_Missense	Reported_in_another_cancer_sample_as_somatic	15	2.31	312	Arch
ERCC2	TCGA-AH-6644-01	large_intestine	carcinoma	y	p.D312N	Substitution_Missense	Confirmed_somatic_variant	363	2.31	312	Arch
ERCC2	2841341	prostate	carcinoma	n	p.D312N	Substitution_Missense	Reported_in_another_cancer_sample_as_somatic	9	2.31	312	Arch
ERCC2	2841324	prostate	carcinoma	n	p.D312N	Substitution_Missense	Reported_in_another_cancer_sample_as_somatic	16	2.31	312	Arch
ERCC2	TCGA-AA-3697-01	large_intestine	carcinoma	y	p.D312N	Substitution_Missense	Confirmed_somatic_variant	751	2.31	312	Arch
ERCC2	TCGA-AA-3697-01	large_intestine	carcinoma	y	p.D312N	Substitution_Missense	Confirmed_somatic_variant	751	2.31	312	Arch
ERCC2	2841032	prostate	carcinoma	n	p.D312N	Substitution_Missense	Reported_in_another_cancer_sample_as_somatic	34	2.31	312	Arch
ERCC2	2841120	prostate	carcinoma	n	p.D312N	Substitution_Missense	Reported_in_another_cancer_sample_as_somatic	27	2.31	312	Arch
ERCC2	2841284	prostate	carcinoma	n	p.D312N	Substitution_Missense	Reported_in_another_cancer_sample_as_somatic	18	2.31	312	Arch
ERCC2	2841034	prostate	carcinoma	n	p.D312N	Substitution_Missense	Reported_in_another_cancer_sample_as_somatic	24	2.31	312	Arch
ERCC2	TCGA-AU-6004-01	large_intestine	carcinoma	y	p.D312N	Substitution_Missense	Confirmed_somatic_variant	1581	2.31	312	Arch
ERCC2	TCGA-AU-6004-01	large_intestine	carcinoma	y	p.D312N	Substitution_Missense	Confirmed_somatic_variant	1581	2.31	312	Arch
ERCC2	2841039	prostate	carcinoma	n	p.D312N	Substitution_Missense	Reported_in_another_cancer_sample_as_somatic	19	2.31	312	Arch
ERCC2	2841302	prostate	carcinoma	n	p.D312N	Substitution_Missense	Reported_in_another_cancer_sample_as_somatic	20	2.31	312	Arch
ERCC2	2841067	prostate	carcinoma	n	p.D312N	Substitution_Missense	Reported_in_another_cancer_sample_as_somatic	32	2.31	312	Arch
ERCC2	2841204	prostate	carcinoma	n	p.D312N	Substitution_Missense	Reported_in_another_cancer_sample_as_somatic	14	2.31	312	Arch
ERCC2	2841075	prostate	carcinoma	n	p.D312N	Substitution_Missense	Reported_in_another_cancer_sample_as_somatic	19	2.31	312	Arch
ERCC2	2841209	prostate	carcinoma	n	p.D312N	Substitution_Missense	Reported_in_another_cancer_sample_as_somatic	23	2.31	312	Arch
ERCC2	2841158	prostate	carcinoma	n	p.D312N	Substitution_Missense	Reported_in_another_cancer_sample_as_somatic	29	2.31	312	Arch
ERCC2	2841072	prostate	carcinoma	n	p.D312N	Substitution_Missense	Reported_in_another_cancer_sample_as_somatic	32	2.31	312	Arch
ERCC2	2841354	prostate	carcinoma	n	p.D312N	Substitution_Missense	Reported_in_another_cancer_sample_as_somatic	23	2.31	312	Arch
ERCC2	2841079	prostate	carcinoma	n	p.D312N	Substitution_Missense	Reported_in_another_cancer_sample_as_somatic	18	2.31	312	Arch
ERCC2	2840973	prostate	carcinoma	n	p.D312N	Substitution_Missense	Reported_in_another_cancer_sample_as_somatic	15	2.31	312	Arch
ERCC2	2841048	prostate	carcinoma	n	p.D312N	Substitution_Missense	Reported_in_another_cancer_sample_as_somatic	12	2.31	312	Arch
ERCC2	TCGA-AZ-6605-01	large_intestine	carcinoma	y	p.D312N	Substitution_Missense	Confirmed_somatic_variant	209	2.31	312	Arch
ERCC2	TCGA-AZ-6605-01	large_intestine	carcinoma	y	p.D312N	Substitution_Missense	Confirmed_somatic_variant	209	2.31	312	Arch
ERCC2	TCGA-AF-6672-01	large_intestine	carcinoma	y	p.D312N	Substitution_Missense	Confirmed_somatic_variant	166	2.31	312	Arch
ERCC2	2841344	prostate	carcinoma	n	p.D312N	Substitution_Missense	Reported_in_another_cancer_sample_as_somatic	24	2.31	312	Arch
ERCC2	2841289	prostate	carcinoma	n	p.D312N	Substitution_Missense	Reported_in_another_cancer_sample_as_somatic	13	2.31	312	Arch
ERCC2	2841183	prostate	carcinoma	n	p.D312N	Substitution_Missense	Reported_in_another_cancer_sample_as_somatic	20	2.31	312	Arch
ERCC2	2841191	prostate	carcinoma	n	p.D312N	Substitution_Missense	Reported_in_another_cancer_sample_as_somatic	14	2.31	312	Arch
ERCC2	2841352	prostate	carcinoma	n	p.D312N	Substitution_Missense	Reported_in_another_cancer_sample_as_somatic	11	2.31	312	Arch
ERCC2	2841049	prostate	carcinoma	n	p.D312N	Substitution_Missense	Reported_in_another_cancer_sample_as_somatic	18	2.31	312	Arch
ERCC2	2841085	prostate	carcinoma	n	p.D312N	Substitution_Missense	Reported_in_another_cancer_sample_as_somatic	15	2.31	312	Arch
ERCC2	2841336	prostate	carcinoma	n	p.D312N	Substitution_Missense	Reported_in_another_cancer_sample_as_somatic	15	2.31	312	Arch
ERCC2	2841105	prostate	carcinoma	n	p.D312N	Substitution_Missense	Reported_in_another_cancer_sample_as_somatic	20	2.31	312	Arch
ERCC2	2841323	prostate	carcinoma	n	p.D312N	Substitution_Missense	Reported_in_another_cancer_sample_as_somatic	13	2.31	312	Arch
ERCC2	2841119	prostate	carcinoma	n	p.D312N	Substitution_Missense	Reported_in_another_cancer_sample_as_somatic	14	2.31	312	Arch
ERCC2	2841165	prostate	carcinoma	n	p.D312N	Substitution_Missense	Reported_in_another_cancer_sample_as_somatic	15	2.31	312	Arch
ERCC2	2841353	prostate	carcinoma	n	p.D312N	Substitution_Missense	Reported_in_another_cancer_sample_as_somatic	18	2.31	312	Arch
ERCC2	TCGA-AA-3712-01	large_intestine	carcinoma	y	p.D312N	Substitution_Missense	Confirmed_somatic_variant	566	2.31	312	Arch
ERCC2	TCGA-AA-3712-01	large_intestine	carcinoma	y	p.D312N	Substitution_Missense	Confirmed_somatic_variant	566	2.31	312	Arch
ERCC2	PTC-10C	thyroid	other	y	p.D312N	Substitution_Missense	Confirmed_somatic_variant	2005	2.31	312	Arch
ERCC2	2841058	prostate	carcinoma	n	p.D312N	Substitution_Missense	Reported_in_another_cancer_sample_as_somatic	14	2.31	312	Arch
ERCC2	2841311	prostate	carcinoma	n	p.D312N	Substitution_Missense	Reported_in_another_cancer_sample_as_somatic	24	2.31	312	Arch
ERCC2	2841269	prostate	carcinoma	n	p.D312N	Substitution_Missense	Reported_in_another_cancer_sample_as_somatic	27	2.31	312	Arch
ERCC2	2840961	prostate	carcinoma	n	p.D312N	Substitution_Missense	Reported_in_another_cancer_sample_as_somatic	19	2.31	312	Arch
ERCC2	2841232	prostate	carcinoma	n	p.D312N	Substitution_Missense	Reported_in_another_cancer_sample_as_somatic	13	2.31	312	Arch
ERCC2	2841355	prostate	carcinoma	n	p.D312N	Substitution_Missense	Reported_in_another_cancer_sample_as_somatic	22	2.31	312	Arch
ERCC2	2840977	prostate	carcinoma	n	p.D312N	Substitution_Missense	Reported_in_another_cancer_sample_as_somatic	18	2.31	312	Arch
ERCC2	2841208	prostate	carcinoma	n	p.D312N	Substitution_Missense	Reported_in_another_cancer_sample_as_somatic	28	2.31	312	Arch
ERCC2	2841088	prostate	carcinoma	n	p.D312N	Substitution_Missense	Reported_in_another_cancer_sample_as_somatic	27	2.31	312	Arch
ERCC2	2841351	prostate	carcinoma	n	p.D312N	Substitution_Missense	Reported_in_another_cancer_sample_as_somatic	37	2.31	312	Arch
ERCC2	2841347	prostate	carcinoma	n	p.D312N	Substitution_Missense	Reported_in_another_cancer_sample_as_somatic	24	2.31	312	Arch
ERCC2	2841036	prostate	carcinoma	n	p.D312N	Substitution_Missense	Reported_in_another_cancer_sample_as_somatic	19	2.31	312	Arch
ERCC2	TCGA-AM-5821-01	large_intestine	carcinoma	y	p.D312N	Substitution_Missense	Confirmed_somatic_variant	6282	2.31	312	Arch
ERCC2	TCGA-AM-5821-01	large_intestine	carcinoma	y	p.D312N	Substitution_Missense	Confirmed_somatic_variant	6282	2.31	312	Arch
ERCC2	TCGA-F5-6863-01	large_intestine	carcinoma	y	p.D312N	Substitution_Missense	Confirmed_somatic_variant	108	2.31	312	Arch
ERCC2	2841303	prostate	carcinoma	n	p.D312N	Substitution_Missense	Reported_in_another_cancer_sample_as_somatic	22	2.31	312	Arch
ERCC2	2841046	prostate	carcinoma	n	p.D312N	Substitution_Missense	Reported_in_another_cancer_sample_as_somatic	13	2.31	312	Arch
ERCC2	TCGA-AA-3713-01	large_intestine	carcinoma	y	p.D312N	Substitution_Missense	Confirmed_somatic_variant	1658	2.31	312	Arch
ERCC2	TCGA-AA-3713-01	large_intestine	carcinoma	y	p.D312N	Substitution_Missense	Confirmed_somatic_variant	1658	2.31	312	Arch
ERCC2	2841266	prostate	carcinoma	n	p.D312N	Substitution_Missense	Reported_in_another_cancer_sample_as_somatic	21	2.31	312	Arch
ERCC2	2841205	prostate	carcinoma	n	p.D312N	Substitution_Missense	Reported_in_another_cancer_sample_as_somatic	16	2.31	312	Arch
ERCC2	2841290	prostate	carcinoma	n	p.D312N	Substitution_Missense	Reported_in_another_cancer_sample_as_somatic	23	2.31	312	Arch
ERCC2	2841047	prostate	carcinoma	n	p.D312N	Substitution_Missense	Reported_in_another_cancer_sample_as_somatic	27	2.31	312	Arch
ERCC2	2841316	prostate	carcinoma	n	p.D312N	Substitution_Missense	Reported_in_another_cancer_sample_as_somatic	15	2.31	312	Arch
ERCC2	2841162	prostate	carcinoma	n	p.D312N	Substitution_Missense	Reported_in_another_cancer_sample_as_somatic	23	2.31	312	Arch
ERCC2	2841276	prostate	carcinoma	n	p.D312N	Substitution_Missense	Reported_in_another_cancer_sample_as_somatic	17	2.31	312	Arch
ERCC2	2841267	prostate	carcinoma	n	p.D312N	Substitution_Missense	Reported_in_another_cancer_sample_as_somatic	13	2.31	312	Arch
ERCC2	2841068	prostate	carcinoma	n	p.D312N	Substitution_Missense	Reported_in_another_cancer_sample_as_somatic	17	2.31	312	Arch
ERCC2	2841076	prostate	carcinoma	n	p.D312N	Substitution_Missense	Reported_in_another_cancer_sample_as_somatic	24	2.31	312	Arch
ERCC2	P-0009752-T01-IM5	skin	malignant_melanoma	n	p.E313K	Substitution_Missense	Confirmed_somatic_variant	235	28.94	313	Arch
ERCC2	P-0005192-T01-IM5	haematopoietic_and_lymphoid_tissue	lymphoid_neoplasm	n	p.Q316E	Substitution_Missense	Variant_of_unknown_origin	9	3.86	316	Arch
ERCC2	15	upper_aerodigestive_tract	carcinoma	y	p.Q316E	Substitution_Missense	Variant_of_unknown_origin	500	3.86	316	Arch
ERCC2	HCC107	liver	carcinoma	y	p.V319M	Substitution_Missense	Confirmed_somatic_variant	361	34.45	319	Arch
ERCC2	HCC107T	liver	carcinoma	y	p.V319M	Substitution_Missense	Reported_in_another_cancer_sample_as_somatic	407	34.45	319	Arch
ERCC2	GCYC_051_T	stomach	carcinoma	y	p.P320H	Substitution_Missense	Confirmed_somatic_variant	2194	89.63	320	Arch
ERCC2	TCGA-XR-A8TC-01	liver	carcinoma	y	p.R324P	Substitution_Missense	Confirmed_somatic_variant	62	84.62	324	Arch
ERCC2	P-0003350-T01-IM5	central_nervous_system	glioma	n	p.R324C	Substitution_Missense	Confirmed_somatic_variant	3	79.24	324	Arch
ERCC2	LP6005409-DNA_F02	oesophagus	carcinoma	y	p.R324C	Substitution_Missense	Confirmed_somatic_variant	130	79.24	324	Arch
ERCC2	LC_C10	lung	carcinoma	y	p.T325R	Substitution_Missense	Confirmed_somatic_variant	11	21.22	325	Arch
ERCC2	P-0007147-T01-IM5	large_intestine	carcinoma	n	p.T325M	Substitution_Missense	Confirmed_somatic_variant	204	21.89	325	Arch
ERCC2	TCGA-BG-A222-01	endometrium	carcinoma	y	p.A326V	Substitution_Missense	Confirmed_somatic_variant	5124	65.5	326	Arch
ERCC2	TCGA-A6-2686-01	large_intestine	carcinoma	y	p.A326V	Substitution_Missense	Confirmed_somatic_variant	2390	65.5	326	Arch
ERCC2	2021-02-02	large_intestine	carcinoma	y	p.R343W	Substitution_Missense	Confirmed_somatic_variant	2407	67.49	343	Arch
ERCC2	P-0007147-T01-IM5	large_intestine	carcinoma	n	p.R343Q	Substitution_Missense	Confirmed_somatic_variant	204	54.73	343	Arch
ERCC2	GBM18-I2	central_nervous_system	glioma	y	p.R343W	Substitution_Missense	Confirmed_somatic_variant	12446	67.49	343	Arch
ERCC2	GBM18-I1	central_nervous_system	glioma	y	p.R343W	Substitution_Missense	Confirmed_somatic_variant	8021	67.49	343	Arch
ERCC2	SNU-C4	large_intestine	carcinoma	y	p.R345H	Substitution_Missense	Variant_of_unknown_origin	2894	31.88	345	Arch
ERCC2	1N57-VS-1T57	oesophagus	carcinoma	y	p.P354L	Substitution_Missense	Confirmed_somatic_variant	154	74.41	354	Arch
ERCC2	1T57	oesophagus	carcinoma	y	p.P354L	Substitution_Missense	Confirmed_somatic_variant	153	74.41	354	Arch
ERCC2	P-0006157-T01-IM5	eye	malignant_melanoma	n	p.G360S	Substitution_Missense	Confirmed_somatic_variant	11	22.38	360	Arch
ERCC2	P-0010706-T01-IM5	breast	carcinoma	n	p.E377K	Substitution_Missense	Confirmed_somatic_variant	25	28.19	377	Arch
ERCC2	P-0010706-T01-IM5	breast	carcinoma	n	p.E377K	Substitution_Missense	Confirmed_somatic_variant	25	28.19	377	Arch
ERCC2	P-0009274-T01-IM5	lung	carcinoma	n	p.R378H	Substitution_Missense	Confirmed_somatic_variant	4	75.75	378	Arch
ERCC2	P-0007319-T01-IM5	penis	carcinoma	n	p.R378H	Substitution_Missense	Confirmed_somatic_variant	425	75.75	378	Arch
ERCC2	H661	lung	carcinoma	y	p.L379V	Substitution_Missense	Variant_of_unknown_origin	818	63.88	379	Arch
ERCC2	TCGA-EE-A2GT-06	skin	malignant_melanoma	y	p.R380L	Substitution_Missense	Confirmed_somatic_variant	2207	30.18	380	Arch
ERCC2	2021-09-02	large_intestine	carcinoma	y	p.R380W	Substitution_Missense	Confirmed_somatic_variant	963	30.83	380	Arch
ERCC2	TCGA-CD-8536-01	stomach	carcinoma	y	p.L382M	Substitution_Missense	Confirmed_somatic_variant	920	38.29	382	Arch
ERCC2	2293782	adrenal_gland	adrenal_cortical_carcinoma	y	p.L383M	Substitution_Missense	Confirmed_somatic_variant	920	11.34	383	Arch
ERCC2	P-0006124-T01-IM5	urinary_tract	carcinoma	n	p.L386V	Substitution_Missense	Confirmed_somatic_variant	76	59.94	386	Arch
ERCC2	TCGA-G4-6588-01	large_intestine	carcinoma	y	p.I388T	Substitution_Missense	Confirmed_somatic_variant	2624	40.24	388	Arch
ERCC2	TCGA-G4-6588-01	large_intestine	carcinoma	y	p.I388T	Substitution_Missense	Confirmed_somatic_variant	2624	40.24	388	Arch
ERCC2	CHG-14-15016T	liver	other	y	p.T389N	Substitution_Missense	Confirmed_somatic_variant	6858	3.23	389	Arch
ERCC2	2834130	skin	malignant_melanoma	y	p.P396L	Substitution_Missense	Variant_of_unknown_origin	5635	25.25	396	Arch
ERCC2	TCGA-18-3421-01	lung	carcinoma	y	p.P396Q	Substitution_Missense	Confirmed_somatic_variant	762	9.56	396	Arch
ERCC2	TCGA-EE-A3AD-06	skin	malignant_melanoma	y	p.P396T	Substitution_Missense	Confirmed_somatic_variant	2127	12.62	396	Arch
ERCC2	TCGA-A5-A2K7-01	endometrium	carcinoma	y	p.L399I	Substitution_Missense	Confirmed_somatic_variant	681	9.08	399	Arch
ERCC2	587376	large_intestine	carcinoma	y	p.F403C	Substitution_Missense	Confirmed_somatic_variant	8242	65.31	403	Arch
ERCC2	DM16	skin	malignant_melanoma	n	p.T415I	Substitution_Missense	Variant_of_unknown_origin	132	23.98	415	Arch
ERCC2	P-0007096-T01-IM5	salivary_gland	carcinoma	n	p.T415S	Substitution_Missense	Confirmed_somatic_variant	6	8.81	415	Arch
ERCC2	ESCC_215	oesophagus	carcinoma	y	p.I416V	Substitution_Missense	Confirmed_somatic_variant	111	14.02	416	Arch
ERCC2	TCGA-KQ-A41N-01	urinary_tract	carcinoma	y	p.D423Y	Substitution_Missense	Confirmed_somatic_variant	4737	44.38	423	Arch
ERCC2	P-0004379-T01-IM5	endometrium	carcinoma	n	p.R424I	Substitution_Missense	Confirmed_somatic_variant	437	36.69	424	Arch
ERCC2	DM45	skin	malignant_melanoma	n	p.P426S	Substitution_Missense	Variant_of_unknown_origin	100	26.02	426	Arch
ERCC2	T2417	large_intestine	carcinoma	y	p.P426L	Substitution_Missense	Confirmed_somatic_variant	289	45.52	426	Arch
ERCC2	T2417	large_intestine	carcinoma	y	p.P426L	Substitution_Missense	Confirmed_somatic_variant	289	45.52	426	Arch
ERCC2	P-0000614-T01-IM3	endometrium	carcinoma	n	p.T427I	Substitution_Missense	Confirmed_somatic_variant	32	24.7	427	Arch
ERCC2	P-0010805-T01-IM5	skin	malignant_melanoma	n	p.A429T	Substitution_Missense	Confirmed_somatic_variant	19	19.81	429	Arch
ERCC2	P-0004738-T01-IM5	large_intestine	carcinoma	n	p.P431H	Substitution_Missense	Confirmed_somatic_variant	98	67.6	431	Arch
ERCC2	P-0006535-T01-IM5	urinary_tract	carcinoma	n	p.P431H	Substitution_Missense	Confirmed_somatic_variant	5	67.6	431	Arch
ERCC2	TCGA-BR-6452-01	stomach	carcinoma	y	p.A440T	Substitution_Missense	Confirmed_somatic_variant	7926	40.23	440	Helicase
ERCC2	P-0007342-T01-IM5	large_intestine	carcinoma	n	p.S441L	Substitution_Missense	Confirmed_somatic_variant	6	85.52	441	Helicase
ERCC2	P-05-14590-Tumor-SM-7CKB9	upper_aerodigestive_tract	carcinoma	y	p.A443P	Substitution_Missense	Confirmed_somatic_variant	207	81.97	443	Helicase
ERCC2	TCGA-E7-A5KE-01	urinary_tract	carcinoma	y	p.A443V	Substitution_Missense	Confirmed_somatic_variant	251	71.63	443	Helicase
ERCC2	P-0001601-T01-IM3	skin	carcinoma	n	p.A443T	Substitution_Missense	Confirmed_somatic_variant	43	73.47	443	Helicase
ERCC2	TCGA-EE-A181-06	skin	malignant_melanoma	y	p.P446L	Substitution_Missense	Confirmed_somatic_variant	6152	55.07	446	Helicase
ERCC2	ESCC-139T	oesophagus	carcinoma	y	p.F451L	Substitution_Missense	Confirmed_somatic_variant	149	45.09	451	Helicase
ERCC2	TCGA-67-3772-01	lung	carcinoma	y	p.F451L	Substitution_Missense	Variant_of_unknown_origin	88	45.09	451	Helicase
ERCC2	TCGA-XF-AAMG-01	urinary_tract	carcinoma	y	p.S458C	Substitution_Missense	Confirmed_somatic_variant	1133	78.66	458	Helicase
ERCC2	TCGA-DD-AAE7-01	liver	carcinoma	y	p.T460A	Substitution_Missense	Confirmed_somatic_variant	286	86.6	460	Helicase
ERCC2	P-0013981-T01-IM5	large_intestine	carcinoma	n	p.L461R	Substitution_Missense	Confirmed_somatic_variant	83	81.21	461	Helicase
ERCC2	TCGA-AA-3947-01	large_intestine	carcinoma	y	p.S462P	Substitution_Missense	Confirmed_somatic_variant	2618	76.4	462	Helicase
ERCC2	P-0003362-T01-IM5	urinary_tract	carcinoma	n	p.P463Q	Substitution_Missense	Confirmed_somatic_variant	25	91.64	463	Helicase
ERCC2	TCGA-BQ-7060-01	kidney	carcinoma	y	p.P463T	Substitution_Missense	Confirmed_somatic_variant	304	90.09	463	Helicase
ERCC2	55	kidney	other	y	p.P463L	Substitution_Missense	Confirmed_somatic_variant	19	95.26	463	Helicase
ERCC2	P-0007015-T01-IM5	urinary_tract	carcinoma	n	p.P463L	Substitution_Missense	Confirmed_somatic_variant	15	95.26	463	Helicase
ERCC2	B110	urinary_tract	carcinoma	y	p.P463S	Substitution_Missense	Confirmed_somatic_variant	129	86.92	463	Helicase
ERCC2	B110-Tumor	urinary_tract	carcinoma	y	p.P463S	Substitution_Missense	Confirmed_somatic_variant	158	86.92	463	Helicase
ERCC2	P-0011239-T02-IM5	large_intestine	carcinoma	n	p.I466S	Substitution_Missense	Confirmed_somatic_variant	81	78.6	466	Helicase
ERCC2	P-0010088-T01-IM5	upper_aerodigestive_tract	carcinoma	n	p.I466M	Substitution_Missense	Confirmed_somatic_variant	12	37.7	466	Helicase
ERCC2	2834130	skin	malignant_melanoma	y	p.P468H	Substitution_Missense	Reported_in_another_cancer_sample_as_somatic	5635	76.89	468	Helicase
ERCC2	PT33	skin	carcinoma	y	p.P468S	Substitution_Missense	Confirmed_somatic_variant	1728	69.3	468	Helicase
ERCC2	P-0006028-T01-IM5	lung	carcinoma	n	p.P468H	Substitution_Missense	Confirmed_somatic_variant	5	76.89	468	Helicase
ERCC2	EXTERN_MELA_20140526_043	skin	malignant_melanoma	y	p.P475L	Substitution_Missense	Confirmed_somatic_variant	541	64.62	475	Helicase
ERCC2	P-0000988-T01-IM3	large_intestine	carcinoma	n	p.V476I	Substitution_Missense	Confirmed_somatic_variant	9	17.07	476	Helicase
ERCC2	TCGA-B5-A1MR-01	endometrium	carcinoma	y	p.T477A	Substitution_Missense	Confirmed_somatic_variant	7935	21.33	477	Helicase
ERCC2	TCGA-T2-A6X2-01	upper_aerodigestive_tract	carcinoma	y	p.T480A	Substitution_Missense	Confirmed_somatic_variant	403	50.78	480	Helicase
ERCC2	GBM18-I2	central_nervous_system	glioma	y	p.M483I	Substitution_Missense	Confirmed_somatic_variant	12446	49.83	483	Helicase
ERCC2	GBM18-I1	central_nervous_system	glioma	y	p.M483I	Substitution_Missense	Confirmed_somatic_variant	8021	49.83	483	Helicase
ERCC2	B59-Tumor	urinary_tract	carcinoma	y	p.T484M	Substitution_Missense	Confirmed_somatic_variant	192	45.15	484	Helicase
ERCC2	B74-Tumor	urinary_tract	carcinoma	y	p.T484M	Substitution_Missense	Confirmed_somatic_variant	158	45.15	484	Helicase
ERCC2	P-0006714-T01-IM5	urinary_tract	carcinoma	n	p.T484M	Substitution_Missense	Confirmed_somatic_variant	63	45.15	484	Helicase
ERCC2	B85-0-Tumor	urinary_tract	carcinoma	y	p.T484A	Substitution_Missense	Confirmed_somatic_variant	212	45.29	484	Helicase
ERCC2	TCGA-BT-A3PJ-01	urinary_tract	carcinoma	y	p.T484M	Substitution_Missense	Confirmed_somatic_variant	558	45.15	484	Helicase
ERCC2	P-0003433-T01-IM5	urinary_tract	carcinoma	n	p.T484A	Substitution_Missense	Confirmed_somatic_variant	63	45.29	484	Helicase
ERCC2	36	urinary_tract	carcinoma	n	p.T484M	Substitution_Missense	Confirmed_somatic_variant	15	45.15	484	Helicase
ERCC2	MB-T20	breast	carcinoma	n	p.T484M	Substitution_Missense	Confirmed_somatic_variant	14	45.15	484	Helicase
ERCC2	B85-0	urinary_tract	carcinoma	y	p.T484A	Substitution_Missense	Confirmed_somatic_variant	197	45.29	484	Helicase
ERCC2	P-0005087-T01-IM5	urinary_tract	carcinoma	n	p.T484A	Substitution_Missense	Confirmed_somatic_variant	42	45.29	484	Helicase
ERCC2	B59	urinary_tract	carcinoma	y	p.T484M	Substitution_Missense	Confirmed_somatic_variant	164	45.15	484	Helicase
ERCC2	TCGA-G3-A3CK-01	liver	carcinoma	y	p.T484A	Substitution_Missense	Confirmed_somatic_variant	239	45.29	484	Helicase
ERCC2	RK193_C01	liver	carcinoma	y	p.T484R	Substitution_Missense	Confirmed_somatic_variant	114	61.57	484	Helicase
ERCC2	P-0008880-T01-IM5	urinary_tract	carcinoma	n	p.T484M	Substitution_Missense	Confirmed_somatic_variant	28	45.15	484	Helicase
ERCC2	SNU-175	large_intestine	carcinoma	y	p.L490F	Substitution_Missense	Variant_of_unknown_origin	5727	29.97	490	Helicase
ERCC2	TCGA-AA-3492-01	large_intestine	carcinoma	y	p.R497H	Substitution_Missense	Confirmed_somatic_variant	2675	36.86	497	Helicase
ERCC2	HCT-15	large_intestine	carcinoma	y	p.R497S	Substitution_Missense	Confirmed_somatic_variant	2431	51.36	497	Helicase
ERCC2	TCGA-13-1408-01	ovary	carcinoma	y	p.A503G	Substitution_Missense	Confirmed_somatic_variant	83	21.75	503	Helicase
ERCC2	P-0010491-T01-IM5	urinary_tract	carcinoma	n	p.S506F	Substitution_Missense	Confirmed_somatic_variant	22	77.64	506	Helicase
ERCC2	P-0003561-T01-IM5	urinary_tract	carcinoma	n	p.E509K	Substitution_Missense	Confirmed_somatic_variant	23	16.88	509	Helicase
ERCC2	TCGA-CH-5754-01	prostate	carcinoma	y	p.R511W	Substitution_Missense	Confirmed_somatic_variant	128	73.75	511	Helicase
ERCC2	TCGA-VQ-A923-01	stomach	carcinoma	y	p.R511W	Substitution_Missense	Confirmed_somatic_variant	118	73.75	511	Helicase
ERCC2	TCGA-AD-A5EJ-01	large_intestine	carcinoma	y	p.R511Q	Substitution_Missense	Confirmed_somatic_variant	484	63.31	511	Helicase
ERCC2	P-0016815-T01-IM6	breast	carcinoma	n	p.R511W	Substitution_Missense	Confirmed_somatic_variant	5	73.75	511	Helicase
ERCC2	TCGA-56-7221-01	lung	carcinoma	y	p.E512K	Substitution_Missense	Confirmed_somatic_variant	325	6.83	512	Helicase
ERCC2	P-0010277-T01-IM5	breast	carcinoma	n	p.I514F	Substitution_Missense	Confirmed_somatic_variant	2	18.39	514	Helicase
ERCC2	P-0010277-T01-IM5	breast	carcinoma	n	p.I514F	Substitution_Missense	Confirmed_somatic_variant	2	18.39	514	Helicase
ERCC2	TCGA-KT-A7W1-01	central_nervous_system	glioma	y	p.R518W	Substitution_Missense	Confirmed_somatic_variant	54	61.51	518	Helicase
ERCC2	P-0000944-T01-IM3	central_nervous_system	glioma	n	p.R518Q	Substitution_Missense	Confirmed_somatic_variant	108	43.27	518	Helicase
ERCC2	P-0009148-T01-IM5	skin	malignant_melanoma	n	p.G521E	Substitution_Missense	Confirmed_somatic_variant	14	86.9	521	Helicase
ERCC2	P-0000083-T01-IM3	urinary_tract	carcinoma	n	p.G521M	Substitution_Missense	Confirmed_somatic_variant	113	87.78	521	Helicase
ERCC2	CHG-10-29426T	liver	other	y	p.A529T	Substitution_Missense	Confirmed_somatic_variant	510	28.2	529	Helicase
ERCC2	TCGA-CH-5788-01	prostate	carcinoma	y	p.P532S	Substitution_Missense	Confirmed_somatic_variant	73	86.93	532	Helicase
ERCC2	P-0006134-T01-IM5	lung	carcinoma	n	p.D533N	Substitution_Missense	Confirmed_somatic_variant	6	70.67	533	Helicase
ERCC2	TCGA-44-7670-01	lung	carcinoma	y	p.G534D	Substitution_Missense	Variant_of_unknown_origin	1240	92.82	534	Helicase
ERCC2	2841305	prostate	carcinoma	n	p.V536M	Substitution_Missense	Variant_of_unknown_origin	29	62.81	536	Helicase
ERCC2	TCGA-A8-A0A6-01	breast	carcinoma	y	p.T540P	Substitution_Missense	Confirmed_somatic_variant	2398	62.85	540	Helicase
ERCC2	P-0011107-T01-IM5	lung	carcinoma	n	p.M545N	Substitution_Missense	Confirmed_somatic_variant	8	80.68	545	Helicase
ERCC2	P-0011157-T01-IM5	lung	carcinoma	n	p.M545V	Substitution_Missense	Confirmed_somatic_variant	13	64.09	545	Helicase
ERCC2	P-0005443-T01-IM5	large_intestine	carcinoma	n	p.V549M	Substitution_Missense	Confirmed_somatic_variant	43	36.19	549	Helicase
ERCC2	P-0009918-T01-IM5	stomach	carcinoma	n	p.V549M	Substitution_Missense	Confirmed_somatic_variant	64	36.19	549	Helicase
ERCC2	ILMN15	large_intestine	carcinoma	y	p.A550S	Substitution_Missense	Confirmed_somatic_variant	1668	27.16	550	Helicase
ERCC2	TCGA-ZF-AA51-01	urinary_tract	carcinoma	y	p.E554Q	Substitution_Missense	Confirmed_somatic_variant	816	11.37	554	Helicase
ERCC2	P-0007319-T01-IM5	penis	carcinoma	n	p.E576K	Substitution_Missense	Confirmed_somatic_variant	425	56.9	576	Helicase
ERCC2	P-0005021-T01-IM5	urinary_tract	carcinoma	n	p.E576K	Substitution_Missense	Confirmed_somatic_variant	213	56.9	576	Helicase
ERCC2	CSCC-46-T	skin	carcinoma	y	p.S578I	Substitution_Missense	Confirmed_somatic_variant	420	68	578	Helicase
ERCC2	P-0010245-T01-IM5	breast	carcinoma	n	p.A580T	Substitution_Missense	Confirmed_somatic_variant	5	72.37	580	Helicase
ERCC2	P-0010245-T01-IM5	breast	carcinoma	n	p.A580T	Substitution_Missense	Confirmed_somatic_variant	5	72.37	580	Helicase
ERCC2	P-0010245-T01-IM5	breast	carcinoma	n	p.A580T	Substitution_Missense	Confirmed_somatic_variant	5	72.37	580	Helicase
ERCC2	TCGA-VQ-AA6D-01	stomach	carcinoma	y	p.A580T	Substitution_Missense	Confirmed_somatic_variant	847	72.37	580	Helicase
ERCC2	DLD1	large_intestine	carcinoma	y	p.Y584H	Substitution_Missense	Variant_of_unknown_origin	8073	47.89	584	Helicase
ERCC2	TCGA-AO-A0JC-01	breast	carcinoma	y	p.E586Q	Substitution_Missense	Confirmed_somatic_variant	185	15.41	586	Helicase
ERCC2	P-0009403-T02-IM5	large_intestine	carcinoma	n	p.C588Y	Substitution_Missense	Confirmed_somatic_variant	45	88.03	588	Helicase
ERCC2	W41T	thyroid	carcinoma	y	p.G591S	Substitution_Missense	Confirmed_somatic_variant	2448	83.07	591	Helicase
ERCC2	Thyroid-CN-WZ049T	thyroid	carcinoma	y	p.G591S	Substitution_Missense	Confirmed_somatic_variant	2448	83.07	591	Helicase
ERCC2	TCGA-AM-5821-01	large_intestine	carcinoma	y	p.A594D	Substitution_Missense	Confirmed_somatic_variant	6282	92.67	594	Helicase
ERCC2	P-0009106-T01-IM5	skin	malignant_melanoma	n	p.S598L	Substitution_Missense	Confirmed_somatic_variant	13	75.34	598	Helicase
ERCC2	GCYC_152_T	stomach	carcinoma	y	p.R601W	Substitution_Missense	Confirmed_somatic_variant	277	84.62	601	Helicase
ERCC2	CSCC-62-T	skin	carcinoma	y	p.R601W	Substitution_Missense	Confirmed_somatic_variant	2766	84.62	601	Helicase
ERCC2	TCGA-F9-A7VF-01	kidney	carcinoma	y	p.K603T	Substitution_Missense	Confirmed_somatic_variant	77	78.34	603	Helicase
ERCC2	TCGA-63-A5MR-01	lung	carcinoma	y	p.E606K	Substitution_Missense	Confirmed_somatic_variant	205	90.12	606	Helicase
ERCC2	TCGA-ZG-A8QY-01	prostate	carcinoma	y	p.E606G	Substitution_Missense	Confirmed_somatic_variant	55	92.55	606	Helicase
ERCC2	TCGA-YC-A89H-01	urinary_tract	carcinoma	y	p.E606Q	Substitution_Missense	Confirmed_somatic_variant	1872	71.35	606	Helicase
ERCC2	P-0006209-T01-IM5	urinary_tract	carcinoma	n	p.E606Q	Substitution_Missense	Confirmed_somatic_variant	26	71.35	606	Helicase
ERCC2	TCGA-XF-A9T0-01	urinary_tract	carcinoma	y	p.E606Q	Substitution_Missense	Confirmed_somatic_variant	932	71.35	606	Helicase
ERCC2	P-0005359-T01-IM5	urinary_tract	carcinoma	n	p.E606Q	Substitution_Missense	Confirmed_somatic_variant	39	71.35	606	Helicase
ERCC2	W016-S1	central_nervous_system	glioma	y	p.E606K	Substitution_Missense	Confirmed_somatic_variant	514	90.12	606	Helicase
ERCC2	P-0005606-T01-IM5	urinary_tract	carcinoma	n	p.E606Q	Substitution_Missense	Confirmed_somatic_variant	36	71.35	606	Helicase
ERCC2	TCGA-CU-A0YR-01	urinary_tract	carcinoma	y	p.G607A	Substitution_Missense	Confirmed_somatic_variant	172	80.46	607	Helicase
ERCC2	34	kidney	other	y	p.I608F	Substitution_Missense	Confirmed_somatic_variant	23	60.57	608	Helicase
ERCC2	P-0010582-T01-IM5	urinary_tract	carcinoma	n	p.D609E	Substitution_Missense	Confirmed_somatic_variant	18	51.49	609	Helicase
ERCC2	P-0006190-T01-IM5	urinary_tract	carcinoma	n	p.F610Y	Substitution_Missense	Confirmed_somatic_variant	30	54.98	610	Helicase
ERCC2	Patient_1_baseline	kidney	carcinoma	y	p.H613L	Substitution_Missense	Confirmed_somatic_variant	663	67.26	613	Helicase
ERCC2	71M	skin	malignant_melanoma	y	p.H613Y	Substitution_Missense	Confirmed_somatic_variant	447	37.92	613	Helicase
ERCC2	TCGA-BQ-7053-01	kidney	carcinoma	y	p.G615W	Substitution_Missense	Confirmed_somatic_variant	184	91.83	615	Helicase
ERCC2	OVCAR-5	ovary	carcinoma	y	p.R616P	Substitution_Missense	Confirmed_somatic_variant	71	86.83	616	Helicase
ERCC2	I2L-P19Tb-Tumor-Organoid	large_intestine	carcinoma	y	p.R616W	Substitution_Missense	Confirmed_somatic_variant	1723	75.21	616	Helicase
ERCC2	2841077	prostate	carcinoma	n	p.R616P	Substitution_Missense	Reported_in_another_cancer_sample_as_somatic	19	86.83	616	Helicase
ERCC2	I2L-P19Tb-Tumor-Biopsy	large_intestine	carcinoma	y	p.R616W	Substitution_Missense	Confirmed_somatic_variant	1371	75.21	616	Helicase
ERCC2	P-0007296-T01-IM5	large_intestine	carcinoma	n	p.A617V	Substitution_Missense	Confirmed_somatic_variant	89	40.72	617	Helicase
ERCC2	TCGA-KR-A7K0-01	liver	carcinoma	y	p.V618G	Substitution_Missense	Confirmed_somatic_variant	107	97.32	618	Helicase
ERCC2	17282	lung	carcinoma	n	p.V618I	Substitution_Missense	Confirmed_somatic_variant	11	58.61	618	Helicase
ERCC2	P-0006811-T02-IM5	haematopoietic_and_lymphoid_tissue	lymphoid_neoplasm	n	p.F621V	Substitution_Missense	Variant_of_unknown_origin	35	44.62	621	Helicase
ERCC2	EXTERN_MELA_20140526_039	skin	malignant_melanoma	y	p.P624S	Substitution_Missense	Confirmed_somatic_variant	768	86.11	624	Helicase
ERCC2	MELA_20517	skin	malignant_melanoma	y	p.P624S	Substitution_Missense	Confirmed_somatic_variant	787	86.11	624	Helicase
ERCC2	5-2A	large_intestine	carcinoma	y	p.Y625H	Substitution_Missense	Confirmed_somatic_variant	2807	40.45	625	Helicase
ERCC2	ACINAR01	pancreas	carcinoma	y	p.V626I	Substitution_Missense	Confirmed_somatic_variant	642	25.08	626	Helicase
ERCC2	PTC-10C	thyroid	other	y	p.Y627S	Substitution_Missense	Confirmed_somatic_variant	2005	83.12	627	Helicase
ERCC2	P-0012877-T01-IM5	large_intestine	carcinoma	n	p.R631H	Substitution_Missense	Confirmed_somatic_variant	14	22.28	631	Helicase
ERCC2	P-0004801-T01-IM5	pancreas	carcinoma	n	p.R631C	Substitution_Missense	Confirmed_somatic_variant	7	44.75	631	Helicase
ERCC2	P-0001042-T01-IM3	skin	carcinoma	n	p.R631H	Substitution_Missense	Confirmed_somatic_variant	264	22.28	631	Helicase
ERCC2	GBM18-I2	central_nervous_system	glioma	y	p.R631H	Substitution_Missense	Confirmed_somatic_variant	12446	22.28	631	Helicase
ERCC2	GBM18-I1	central_nervous_system	glioma	y	p.R631H	Substitution_Missense	Confirmed_somatic_variant	8021	22.28	631	Helicase
ERCC2	P-0001215-T01-IM3	large_intestine	carcinoma	n	p.R631H	Substitution_Missense	Confirmed_somatic_variant	253	22.28	631	Helicase
ERCC2	TCGA-HU-A4GN-01	stomach	carcinoma	y	p.R631C	Substitution_Missense	Confirmed_somatic_variant	1277	44.75	631	Helicase
ERCC2	TCGA-D6-6516-01	upper_aerodigestive_tract	carcinoma	y	p.L633F	Substitution_Missense	Confirmed_somatic_variant	2196	54.35	633	Helicase
ERCC2	T3427	large_intestine	carcinoma	y	p.A635V	Substitution_Missense	Confirmed_somatic_variant	256	52.07	635	Helicase
ERCC2	P-0007583-T01-IM5	lung	carcinoma	n	p.R636L	Substitution_Missense	Confirmed_somatic_variant	14	89.38	636	Helicase
ERCC2	TCGA-DA-A1I1-06	skin	malignant_melanoma	y	p.R636L	Substitution_Missense	Confirmed_somatic_variant	2000	89.38	636	Helicase
ERCC2	TCGA-AZ-4315-01	large_intestine	carcinoma	y	p.R641W	Substitution_Missense	Confirmed_somatic_variant	7475	52.57	641	Helicase
ERCC2	P-0014133-T01-IM5	large_intestine	carcinoma	n	p.R641W	Substitution_Missense	Confirmed_somatic_variant	8	52.57	641	Helicase
ERCC2	TCGA-GN-A26C-01	skin	malignant_melanoma	y	p.R641L	Substitution_Missense	Confirmed_somatic_variant	3309	53.6	641	Helicase
ERCC2	P-0006612-T01-IM5	large_intestine	carcinoma	n	p.R647C	Substitution_Missense	Confirmed_somatic_variant	365	49.01	647	Helicase
ERCC2	HT115	large_intestine	carcinoma	y	p.R647C	Substitution_Missense	Reported_in_another_cancer_sample_as_somatic	5890	49.01	647	Helicase
ERCC2	ESO-K08	oesophagus	carcinoma	y	p.E648D	Substitution_Missense	Variant_of_unknown_origin	152	40.76	648	Helicase
ERCC2	P-0010912-T01-IM5	breast	carcinoma	n	p.N649S	Substitution_Missense	Confirmed_somatic_variant	5	31.46	649	Helicase
ERCC2	TCGA-BG-A222-01	endometrium	carcinoma	y	p.D650N	Substitution_Missense	Confirmed_somatic_variant	5124	27.95	650	Helicase
ERCC2	TCGA-AX-A2HD-01	endometrium	carcinoma	y	p.T653I	Substitution_Missense	Confirmed_somatic_variant	9423	45.38	653	Helicase
ERCC2	2840787	prostate	carcinoma	n	p.R658C	Substitution_Missense	Reported_in_another_cancer_sample_as_somatic	62	91.53	658	Helicase
ERCC2	2840788	prostate	carcinoma	n	p.R658C	Substitution_Missense	Reported_in_another_cancer_sample_as_somatic	85	91.53	658	Helicase
ERCC2	PD13306a	breast	carcinoma	y	p.R658C	Substitution_Missense	Confirmed_somatic_variant	34	91.53	658	Helicase
ERCC2	TCGA-AX-A2HD-01	endometrium	carcinoma	y	p.R658C	Substitution_Missense	Confirmed_somatic_variant	9423	91.53	658	Helicase
ERCC2	B52-Tumor	urinary_tract	carcinoma	y	p.H659Y	Substitution_Missense	Confirmed_somatic_variant	239	41.13	659	Helicase
ERCC2	TCGA-BT-A20O-01	urinary_tract	carcinoma	y	p.H659Y	Substitution_Missense	Confirmed_somatic_variant	177	41.13	659	Helicase
ERCC2	P-0010348-T01-IM5	ovary	carcinoma	n	p.H659Q	Substitution_Missense	Confirmed_somatic_variant	4	45.94	659	Helicase
ERCC2	TCGA-EO-A3AZ-01	endometrium	carcinoma	y	p.A660V	Substitution_Missense	Confirmed_somatic_variant	1161	61.67	660	Helicase
ERCC2	P-0004400-T01-IM5	central_nervous_system	glioma	n	p.G665D	Substitution_Missense	Confirmed_somatic_variant	82	92.84	665	Helicase
ERCC2	WA48	prostate	carcinoma	y	p.G665R	Substitution_Missense	Confirmed_somatic_variant	304	96.25	665	Helicase
ERCC2	LUAD-5V8LT	lung	carcinoma	y	p.R666Q	Substitution_Missense	Variant_of_unknown_origin	2056	61.66	666	Helicase
ERCC2	2834144	skin	malignant_melanoma	y	p.R666Q	Substitution_Missense	Variant_of_unknown_origin	3164	61.66	666	Helicase
ERCC2	CHC303T	liver	carcinoma	y	p.I668F	Substitution_Missense	Confirmed_somatic_variant	226	46.12	668	Helicase
ERCC2	P-0006245-T02-IM5	liver	carcinoma	n	p.G670D	Substitution_Missense	Confirmed_somatic_variant	10	63.32	670	Helicase
ERCC2	MDN	haematopoietic_and_lymphoid_tissue	lymphoid_neoplasm	y	p.K671E	Substitution_Missense	Variant_of_unknown_origin	591	93.51	671	Helicase
ERCC2	2841344	prostate	carcinoma	n	p.T672M	Substitution_Missense	Variant_of_unknown_origin	24	22.83	672	Helicase
ERCC2	TCGA-E5-A2PC-01	urinary_tract	carcinoma	y	p.G675S	Substitution_Missense	Confirmed_somatic_variant	263	61.92	675	Helicase
ERCC2	WGC067167	large_intestine	carcinoma	y	p.G675D	Substitution_Missense	Confirmed_somatic_variant	899	72.78	675	Helicase
ERCC2	42	urinary_tract	carcinoma	n	p.G675C	Substitution_Missense	Confirmed_somatic_variant	16	70.72	675	Helicase
ERCC2	18195	urinary_tract	carcinoma	y	p.G675S	Substitution_Missense	Confirmed_somatic_variant	314	61.92	675	Helicase
ERCC2	TCGA-JU-AAVI-01	endometrium	carcinoma	y	p.G675S	Substitution_Missense	Confirmed_somatic_variant	65	61.92	675	Helicase
ERCC2	PD3186a	salivary_gland	carcinoma	n	p.M677V	Substitution_Missense	Confirmed_somatic_variant	18	65.39	677	Helicase
ERCC2	RK170_C01	liver	carcinoma	y	p.M677V	Substitution_Missense	Reported_in_another_cancer_sample_as_somatic	160	65.39	677	Helicase
ERCC2	G-2A	large_intestine	carcinoma	y	p.M677V	Substitution_Missense	Confirmed_somatic_variant	2541	65.39	677	Helicase
ERCC2	MI4	large_intestine	adenoma	y	p.M677T	Substitution_Missense	Confirmed_somatic_variant	102	71.06	677	Helicase
ERCC2	KPOPBR-070-T	breast	carcinoma	y	p.A680V	Substitution_Missense	Confirmed_somatic_variant	20	58.19	680	Helicase
ERCC2	BN24T	liver	carcinoma	y	p.F684L	Substitution_Missense	Reported_in_another_cancer_sample_as_somatic	659	46.26	684	Helicase
ERCC2	BN24	liver	carcinoma	y	p.F684L	Substitution_Missense	Confirmed_somatic_variant	532	46.26	684	Helicase
ERCC2	P-0002463-T01-IM3	large_intestine	carcinoma	n	p.A685G	Substitution_Missense	Confirmed_somatic_variant	57	23.67	685	Helicase
ERCC2	BCB109T	liver	carcinoma	y	p.R686P	Substitution_Missense	Confirmed_somatic_variant	104	45.16	686	Helicase
ERCC2	CRC-39T	large_intestine	carcinoma	y	p.K689Q	Substitution_Missense	Confirmed_somatic_variant	93	48.68	689	Helicase
ERCC2	P-0006682-T01-IM5	large_intestine	carcinoma	n	p.R690L	Substitution_Missense	Confirmed_somatic_variant	7	42.47	690	Helicase
ERCC2	F29_310934	large_intestine	carcinoma	y	p.R690W	Substitution_Missense	Confirmed_somatic_variant	207	41.95	690	Helicase
ERCC2	T167191	large_intestine	carcinoma	y	p.R690W	Substitution_Missense	Confirmed_somatic_variant	309	41.95	690	Helicase
ERCC2	LN18	central_nervous_system	glioma	y	p.R690W	Substitution_Missense	Reported_in_another_cancer_sample_as_somatic	1393	41.95	690	Helicase
ERCC2	P-0004754-T01-IM5	large_intestine	carcinoma	n	p.R695H	Substitution_Missense	Confirmed_somatic_variant	83	24.59	695	Helicase
ERCC2	TCGA-D3-A3C3-06	skin	malignant_melanoma	y	p.R695C	Substitution_Missense	Confirmed_somatic_variant	326	47.08	695	Helicase
ERCC2	T412	large_intestine	carcinoma	y	p.Q698E	Substitution_Missense	Confirmed_somatic_variant	310	4.47	698	Helicase
ERCC2	36T	liver	other	y	p.E699K	Substitution_Missense	Confirmed_somatic_variant	67	36.94	699	Helicase
ERCC2	036T	liver	carcinoma	y	p.E699K	Substitution_Missense	Confirmed_somatic_variant	47	36.94	699	Helicase
ERCC2	TCGA-EE-A29D-06	skin	malignant_melanoma	y	p.L701F	Substitution_Missense	Confirmed_somatic_variant	4345	19.56	701	Helicase
ERCC2	2841312	prostate	carcinoma	n	p.N705S	Substitution_Missense	Variant_of_unknown_origin	24	2.3	705	Helicase
ERCC2	LUAD_E00565	lung	carcinoma	y	p.N705D	Substitution_Missense	Variant_of_unknown_origin	823	1.77	705	Helicase
ERCC2	P-0010420-T01-IM5	skin	carcinoma	n	p.V710M	Substitution_Missense	Confirmed_somatic_variant	74	31.73	710	Helicase
ERCC2	TCGA-90-A4ED-01	lung	carcinoma	y	p.D711N	Substitution_Missense	Confirmed_somatic_variant	2301	24.19	711	Helicase
ERCC2	TCGA-DU-6407-02	central_nervous_system	glioma	y	p.D711N	Substitution_Missense	Confirmed_somatic_variant	2201	24.19	711	Helicase
ERCC2	LAU63	skin	malignant_melanoma	y	p.D711Y	Substitution_Missense	Variant_of_unknown_origin	1234	62.12	711	Helicase
ERCC2	T3670	large_intestine	carcinoma	y	p.E712D	Substitution_Missense	Confirmed_somatic_variant	190	22.74	712	Helicase
ERCC2	T3174	large_intestine	carcinoma	y	p.E712K	Substitution_Missense	Confirmed_somatic_variant	1359	38.22	712	Helicase
ERCC2	T3174	large_intestine	carcinoma	y	p.E712K	Substitution_Missense	Confirmed_somatic_variant	1359	38.22	712	Helicase
ERCC2	T3670	large_intestine	carcinoma	y	p.E712D	Substitution_Missense	Confirmed_somatic_variant	190	22.74	712	Helicase
ERCC2	DM4	skin	malignant_melanoma	n	p.E712K	Substitution_Missense	Reported_in_another_cancer_sample_as_somatic	110	38.22	712	Helicase
ERCC2	2748828	biliary_tract	carcinoma	y	p.G713S	Substitution_Missense	Confirmed_somatic_variant	48	36.55	713	Helicase
ERCC2	TCGA-F7-A624-01	upper_aerodigestive_tract	carcinoma	y	p.Y719C	Substitution_Missense	Confirmed_somatic_variant	3284	11.53	719	Helicase
ERCC2	HCC30T	liver	carcinoma	n	p.R722L	Substitution_Missense	Variant_of_unknown_origin	157	59.48	722	Helicase
ERCC2	TCGA-AZ-6598-01	large_intestine	carcinoma	y	p.A725T	Substitution_Missense	Confirmed_somatic_variant	3116	55.77	725	Helicase
ERCC2	428	oesophagus	carcinoma	y	p.A725T	Substitution_Missense	Confirmed_somatic_variant	55	55.77	725	Helicase
ERCC2	TCGA-05-5425-01	lung	carcinoma	y	p.A725V	Substitution_Missense	Variant_of_unknown_origin	713	52.52	725	Helicase
ERCC2	2748753	biliary_tract	carcinoma	y	p.Q726R	Substitution_Missense	Confirmed_somatic_variant	403	66.99	726	Helicase
ERCC2	2841039	prostate	carcinoma	n	p.E731K	Substitution_Missense	Variant_of_unknown_origin	19	6.84	731
ERCC2	TCGA-IB-7647-01	pancreas	carcinoma	y	p.E731Q	Substitution_Missense	Confirmed_somatic_variant	61	3.94	731
ERCC2	P-0006758-T01-IM5	large_intestine	carcinoma	n	p.L739R	Substitution_Missense	Confirmed_somatic_variant	26	59.93	739
ERCC2	P-0000485-T01-IM3	oesophagus	carcinoma	n	p.L739H	Substitution_Missense	Confirmed_somatic_variant	13	56.48	739
ERCC2	BCM723T	liver	carcinoma	y	p.T749M	Substitution_Missense	Confirmed_somatic_variant	567	5.35	749
ERCC2	P-0012180-T01-IM5	thyroid	carcinoma	n	p.T749M	Substitution_Missense	Confirmed_somatic_variant	5	5.35	749
ERCC2	SH-7032	soft_tissue	haemangioblastoma	n	p.K751Q	Substitution_Missense	Confirmed_somatic_variant	306	0.05	751
ERCC2	SH-5693	soft_tissue	haemangioblastoma	n	p.K751Q	Substitution_Missense	Confirmed_somatic_variant	438	0.05	751
ERCC2	SH-9248	soft_tissue	haemangioblastoma	n	p.K751Q	Substitution_Missense	Confirmed_somatic_variant	307	0.05	751
ERCC2	SH-2871	soft_tissue	haemangioblastoma	n	p.K751Q	Substitution_Missense	Confirmed_somatic_variant	307	0.05	751
ERCC2	SH-9771	soft_tissue	haemangioblastoma	n	p.K751Q	Substitution_Missense	Confirmed_somatic_variant	301	0.05	751
ERCC2	SH-7282	soft_tissue	haemangioblastoma	n	p.K751Q	Substitution_Missense	Confirmed_somatic_variant	318	0.05	751
ERCC2	SH-4435	soft_tissue	haemangioblastoma	n	p.K751Q	Substitution_Missense	Confirmed_somatic_variant	294	0.05	751
ERCC2	SH-3133	soft_tissue	haemangioblastoma	n	p.K751Q	Substitution_Missense	Confirmed_somatic_variant	300	0.05	751
ERCC2	SH-3776	soft_tissue	haemangioblastoma	n	p.K751Q	Substitution_Missense	Confirmed_somatic_variant	291	0.05	751
ERCC2	SH-6055	soft_tissue	haemangioblastoma	n	p.K751Q	Substitution_Missense	Confirmed_somatic_variant	269	0.05	751
ERCC2	PT53	skin	carcinoma	y	p.K751Q	Substitution_Missense	Confirmed_somatic_variant	423	0.05	751
ERCC2	PTC-10C	thyroid	other	y	p.K751Q	Substitution_Missense	Confirmed_somatic_variant	2005	0.05	751
ERCC2	SH-1362	soft_tissue	haemangioblastoma	n	p.K751Q	Substitution_Missense	Confirmed_somatic_variant	298	0.05	751
ERCC2	SH-8559	soft_tissue	haemangioblastoma	n	p.K751Q	Substitution_Missense	Confirmed_somatic_variant	296	0.05	751
ERCC2	SH-7329	soft_tissue	haemangioblastoma	n	p.K751Q	Substitution_Missense	Confirmed_somatic_variant	280	0.05	751
ERCC2	SH-1439	soft_tissue	haemangioblastoma	n	p.K751Q	Substitution_Missense	Confirmed_somatic_variant	282	0.05	751
ERCC2	TCGA-AG-3731-01	large_intestine	carcinoma	y	p.R752S	Substitution_Missense	Confirmed_somatic_variant	204	2.77	752
ERCC2	MBC521	breast	carcinoma	n	p.E754G	Substitution_Missense	Variant_of_unknown_origin	36	10.45	754
ERCC2	T345	large_intestine	carcinoma	y	p.Q755K	Substitution_Missense	Confirmed_somatic_variant	1754	0.3	755
ERCC2	TCGA-GD-A3OQ-01	urinary_tract	carcinoma	y	p.Q758E	Substitution_Missense	Confirmed_somatic_variant	126	0.51	758
Muts origin
469 Confirmed_somatic_variant
92 Reported_in_another_cancer_sample_as_somatic
42 Variant_of_unknown_origin

## Sheet: ERCC3
Gene_name	Sample_name	Primary_site	Primary_histology	Genome-wide_screen	Mutation_AA	Mutation_Description	Mutation_somatic_status	totalMuts	EA	AA	Domain
ERCC3	P-0003788-T01-IM5	urinary_tract	carcinoma	n	p.D8N	Substitution_Missense	Confirmed_somatic_variant	20	0.1	8
ERCC3	T593	large_intestine	carcinoma	y	p.K11N	Substitution_Missense	Confirmed_somatic_variant	4875	2.31	11
ERCC3	2733819	meninges	meningioma	n	p.K16N	Substitution_Missense	Confirmed_somatic_variant	180	6.43	16
ERCC3	TCGA-SY-A9G5-01	urinary_tract	carcinoma	y	p.E20K	Substitution_Missense	Confirmed_somatic_variant	1168	1.01	20
ERCC3	GBM16-R1	central_nervous_system	glioma	y	p.D21N	Substitution_Missense	Confirmed_somatic_variant	2423	0.11	21
ERCC3	GBM16-R2	central_nervous_system	glioma	y	p.D21N	Substitution_Missense	Confirmed_somatic_variant	2573	0.11	21
ERCC3	P-0004146-T01-IM5	lung	carcinoma	n	p.D25H	Substitution_Missense	Confirmed_somatic_variant	15	5.9	25
ERCC3	P-0008339-T01-IM5	prostate	carcinoma	n	p.E26G	Substitution_Missense	Confirmed_somatic_variant	2	16.75	26
ERCC3	P-0008339-T01-IM5	prostate	carcinoma	n	p.E26G	Substitution_Missense	Confirmed_somatic_variant	2	16.75	26
ERCC3	TCGA-AA-A01K-01	large_intestine	carcinoma	y	p.P30A	Substitution_Missense	Confirmed_somatic_variant	171	1.69	30
ERCC3	P-0008850-T01-IM5	lung	carcinoma	n	p.P30L	Substitution_Missense	Confirmed_somatic_variant	6	10.08	30
ERCC3	TCGA-B5-A11E-01	endometrium	carcinoma	y	p.N32D	Substitution_Missense	Variant_of_unknown_origin	11172	0.36	32
ERCC3	TCGA-AA-3815-01	large_intestine	carcinoma	y	p.D33G	Substitution_Missense	Confirmed_somatic_variant	1038	8.75	33
ERCC3	P-0007842-T01-IM5	lung	carcinoma	n	p.Q35H	Substitution_Missense	Confirmed_somatic_variant	13	2.02	35
ERCC3	EXTERN_MELA_20140924_131	skin	malignant_melanoma	y	p.P39L	Substitution_Missense	Confirmed_somatic_variant	2622	57.26	39
ERCC3	2841266	prostate	carcinoma	n	p.E48D	Substitution_Missense	Variant_of_unknown_origin	21	2.32	48
ERCC3	2841355	prostate	carcinoma	n	p.E48D	Substitution_Missense	Variant_of_unknown_origin	22	2.32	48
ERCC3	HCC4011	lung	carcinoma	y	p.E48D	Substitution_Missense	Variant_of_unknown_origin	356	2.32	48
ERCC3	TCGA-BR-8680-01	stomach	carcinoma	y	p.S49P	Substitution_Missense	Confirmed_somatic_variant	6365	7.13	49
ERCC3	TCGA-B9-A5W7-01	kidney	carcinoma	y	p.G50A	Substitution_Missense	Confirmed_somatic_variant	35	6.89	50
ERCC3	ILMN13	large_intestine	carcinoma	y	p.V53A	Substitution_Missense	Confirmed_somatic_variant	6358	6.35	53
ERCC3	P-0007076-T03-IM5	pancreas	carcinoid-endocrine_tumour	n	p.D54N	Substitution_Missense	Confirmed_somatic_variant	160	16.13	54
ERCC3	P-0002265-T02-IM5	central_nervous_system	glioma	n	p.G57E	Substitution_Missense	Confirmed_somatic_variant	139	65.24	57
ERCC3	MedB-1	haematopoietic_and_lymphoid_tissue	lymphoid_neoplasm	y	p.D60N	Substitution_Missense	Variant_of_unknown_origin	957	44.49	60
ERCC3	T3024	large_intestine	carcinoma	y	p.L67P	Substitution_Missense	Confirmed_somatic_variant	1938	83.83	67
ERCC3	T3024	large_intestine	carcinoma	y	p.L67P	Substitution_Missense	Confirmed_somatic_variant	1938	83.83	67
ERCC3	TCGA-A8-A079-01	breast	carcinoma	y	p.K68T	Substitution_Missense	Confirmed_somatic_variant	97	45.87	68
ERCC3	P-0002675-T01-IM3	biliary_tract	carcinoma	n	p.D69N	Substitution_Missense	Confirmed_somatic_variant	2	3.02	69
ERCC3	TCGA-EP-A2KB-01	liver	carcinoma	y	p.S73F	Substitution_Missense	Confirmed_somatic_variant	330	41.06	73
ERCC3	TCGA-B1-A654-01	kidney	carcinoma	y	p.L76I	Substitution_Missense	Confirmed_somatic_variant	78	15.74	76
ERCC3	TCGA-D3-A2JD-06	skin	malignant_melanoma	y	p.L76I	Substitution_Missense	Confirmed_somatic_variant	1679	15.74	76
ERCC3	s_IG_thy_012_P	thyroid	carcinoma	n	p.W77C	Substitution_Missense	Variant_of_unknown_origin	17	56.53	77
ERCC3	P-0006816-T01-IM5	large_intestine	carcinoma	n	p.D81N	Substitution_Missense	Confirmed_somatic_variant	12	17.82	81
ERCC3	TCGA-AJ-A3EK-01	endometrium	carcinoma	y	p.G82D	Substitution_Missense	Confirmed_somatic_variant	6996	69.39	82
ERCC3	P1	breast	carcinoma	n	p.H83R	Substitution_Missense	Variant_of_unknown_origin	10	22.83	83
ERCC3	P-0003196-T01-IM5	lung	carcinoma	n	p.S90C	Substitution_Missense	Confirmed_somatic_variant	5	36.31	90
ERCC3	P-0002294-T02-IM5	central_nervous_system	glioma	n	p.P91S	Substitution_Missense	Confirmed_somatic_variant	156	22.35	91
ERCC3	YUROC	skin	malignant_melanoma	y	p.V92I	Substitution_Missense	Confirmed_somatic_variant	1029	11.85	92
ERCC3	EXTERN_MELA_20140526_028	skin	malignant_melanoma	y	p.K94N	Substitution_Missense	Confirmed_somatic_variant	574	22.14	94
ERCC3	T115875	large_intestine	carcinoma	y	p.Y95H	Substitution_Missense	Confirmed_somatic_variant	1474	9.51	95
ERCC3	TCGA-AP-A0LM-01	endometrium	carcinoma	y	p.D98Y	Substitution_Missense	Variant_of_unknown_origin	15161	69.95	98
ERCC3	P-0002779-T01-IM3	small_intestine	carcinoma	n	p.V101A	Substitution_Missense	Confirmed_somatic_variant	8	32.68	101
ERCC3	TCGA-AP-A051-01	endometrium	carcinoma	y	p.A102D	Substitution_Missense	Variant_of_unknown_origin	9674	77.14	102
ERCC3	TCGA-CK-6746-01	large_intestine	carcinoma	y	p.V107L	Substitution_Missense	Confirmed_somatic_variant	1326	22.97	107
ERCC3	CHG-13-08087T	liver	other	y	p.P110T	Substitution_Missense	Confirmed_somatic_variant	4789	63.62	110
ERCC3	LICA-CN-HCC067T	liver	other	y	p.T111A	Substitution_Missense	Confirmed_somatic_variant	62	33.47	111
ERCC3	P-0012397-T01-IM5	endometrium	carcinoma	n	p.V113A	Substitution_Missense	Confirmed_somatic_variant	220	26.51	113
ERCC3	TCGA-30-1856-01	ovary	carcinoma	y	p.E115D	Substitution_Missense	Confirmed_somatic_variant	83	53.96	115
ERCC3	345973	lung	carcinoma	y	p.Y116C	Substitution_Missense	Confirmed_somatic_variant	397	67.66	116
ERCC3	TCGA-AJ-A3EK-01	endometrium	carcinoma	y	p.T119I	Substitution_Missense	Confirmed_somatic_variant	6996	86.15	119
ERCC3	TCGA-24-1426-01	ovary	carcinoma	y	p.A120T	Substitution_Missense	Confirmed_somatic_variant	178	25.43	120
ERCC3	TCGA-D3-A8GL-06	skin	malignant_melanoma	y	p.S122F	Substitution_Missense	Confirmed_somatic_variant	2152	98.72	122
ERCC3	TCGA-AR-A5QP-01	breast	carcinoma	y	p.A125V	Substitution_Missense	Confirmed_somatic_variant	34	62.41	125
ERCC3	273	stomach	carcinoma	y	p.V129I	Substitution_Missense	Confirmed_somatic_variant	3178	15.89	129
ERCC3	SC_9021	prostate	carcinoma	y	p.V129I	Substitution_Missense	Confirmed_somatic_variant	176	15.89	129
ERCC3	TARGET-10-PARVWD-09A-01D	haematopoietic_and_lymphoid_tissue	haematopoietic_neoplasm	y	p.G130E	Substitution_Missense	Confirmed_somatic_variant	4	76.11	130
ERCC3	2834144	skin	malignant_melanoma	y	p.L131P	Substitution_Missense	Variant_of_unknown_origin	3164	78.95	131
ERCC3	CHG-13-09220T	liver	other	y	p.T133N	Substitution_Missense	Confirmed_somatic_variant	5454	40.47	133
ERCC3	TCGA-BS-A0UM-01	endometrium	carcinoma	y	p.T137I	Substitution_Missense	Confirmed_somatic_variant	664	37.19	137
ERCC3	P-0001361-T01-IM3	skin	malignant_melanoma	n	p.E138V	Substitution_Missense	Confirmed_somatic_variant	31	29.09	138
ERCC3	TCGA-BQ-5889-01	kidney	carcinoma	y	p.K142M	Substitution_Missense	Confirmed_somatic_variant	63	53.58	142
ERCC3	P-0012313-T01-IM5	large_intestine	carcinoma	n	p.S144N	Substitution_Missense	Confirmed_somatic_variant	61	59.28	144
ERCC3	Thyroid-CN-WZ043T	thyroid	carcinoma	y	p.S144I	Substitution_Missense	Confirmed_somatic_variant	2343	85.4	144
ERCC3	W29T	thyroid	carcinoma	y	p.S144I	Substitution_Missense	Confirmed_somatic_variant	2343	85.4	144
ERCC3	KYSE50	oesophagus	carcinoma	n	p.G147A	Substitution_Missense	Variant_of_unknown_origin	74	15.96	147
ERCC3	P-0005228-T01-IM5	skin	malignant_melanoma	n	p.P149S	Substitution_Missense	Confirmed_somatic_variant	90	53.22	149
ERCC3	TCGA-EJ-5509-01	prostate	carcinoma	y	p.P149L	Substitution_Missense	Variant_of_unknown_origin	62	69.29	149
ERCC3	203T	stomach	carcinoma	n	p.T160S	Substitution_Missense	Confirmed_somatic_variant	20	33.34	160
ERCC3	TCGA-61-1904-01	ovary	carcinoma	y	p.V161F	Substitution_Missense	Confirmed_somatic_variant	183	17.25	161
ERCC3	CC34	large_intestine	carcinoma	n	p.Y163C	Substitution_Missense	Variant_of_unknown_origin	111	58.63	163
ERCC3	P-0004228-T01-IM5	stomach	carcinoma	n	p.N173S	Substitution_Missense	Confirmed_somatic_variant	23	32.39	173
ERCC3	P-0006960-T01-IM5	large_intestine	carcinoma	n	p.R174I	Substitution_Missense	Confirmed_somatic_variant	342	50.76	174
ERCC3	TCGA-D5-6920-01	large_intestine	carcinoma	y	p.V177I	Substitution_Missense	Confirmed_somatic_variant	154	11.18	177
ERCC3	107532	breast	carcinoma	n	p.Q190H	Substitution_Missense	Confirmed_somatic_variant	3	7.34	190
ERCC3	TCGA-78-7540-01	lung	carcinoma	y	p.Q190H	Substitution_Missense	Confirmed_somatic_variant	314	7.34	190
ERCC3	T84	large_intestine	carcinoma	y	p.Q190L	Substitution_Missense	Confirmed_somatic_variant	918	22.43	190
ERCC3	TCGA-BF-A1PX-01	skin	malignant_melanoma	y	p.P192L	Substitution_Missense	Confirmed_somatic_variant	1024	11.84	192
ERCC3	P-0011324-T01-IM5	large_intestine	carcinoma	n	p.V193M	Substitution_Missense	Confirmed_somatic_variant	63	25.23	193
ERCC3	SNU-175	large_intestine	carcinoma	y	p.V193A	Substitution_Missense	Variant_of_unknown_origin	5727	31.41	193
ERCC3	P-0010744-T01-IM5	central_nervous_system	glioma	n	p.E196K	Substitution_Missense	Confirmed_somatic_variant	99	6.72	196
ERCC3	T2269	large_intestine	carcinoma	y	p.C197R	Substitution_Missense	Confirmed_somatic_variant	5739	44.32	197
ERCC3	T2269	large_intestine	carcinoma	y	p.C197R	Substitution_Missense	Confirmed_somatic_variant	5739	44.32	197
ERCC3	P-0004688-T01-IM5	urinary_tract	carcinoma	n	p.R198H	Substitution_Missense	Confirmed_somatic_variant	409	41.67	198
ERCC3	98224	stomach	carcinoma	y	p.R198H	Substitution_Missense	Confirmed_somatic_variant	310	41.67	198
ERCC3	T3481	large_intestine	carcinoma	y	p.R198H	Substitution_Missense	Confirmed_somatic_variant	180	41.67	198
ERCC3	105237	lung	carcinoma	n	p.G204R	Substitution_Missense	Confirmed_somatic_variant	12	9.4	204
ERCC3	P-0003757-T01-IM5	NS	malignant_melanoma	n	p.T207F	Substitution_Missense	Confirmed_somatic_variant	9	27.11	207
ERCC3	P-0005039-T01-IM5	skin	malignant_melanoma	n	p.A219V	Substitution_Missense	Confirmed_somatic_variant	28	20.5	219
ERCC3	TARGET-20-PARMZF-09A-02D	haematopoietic_and_lymphoid_tissue	haematopoietic_neoplasm	y	p.I220S	Substitution_Missense	Confirmed_somatic_variant	4	13.67	220
ERCC3	P-0001235-T01-IM3	small_intestine	carcinoma	n	p.K222Q	Substitution_Missense	Confirmed_somatic_variant	4	4.31	222
ERCC3	TCGA-19-5956-01	central_nervous_system	glioma	y	p.A224V	Substitution_Missense	Confirmed_somatic_variant	8169	7.94	224
ERCC3	ESO-0292	oesophagus	carcinoma	y	p.A224D	Substitution_Missense	Variant_of_unknown_origin	938	1.17	224
ERCC3	P-0006281-T01-IM5	urinary_tract	carcinoma	n	p.E225K	Substitution_Missense	Confirmed_somatic_variant	26	1.81	225
ERCC3	P-0003233-T01-IM5	breast	carcinoma	n	p.S233Y	Substitution_Missense	Confirmed_somatic_variant	11	37.89	233
ERCC3	P-0003233-T01-IM5	breast	carcinoma	n	p.S233Y	Substitution_Missense	Confirmed_somatic_variant	11	37.89	233
ERCC3	TCGA-D9-A3Z3-06	skin	malignant_melanoma	y	p.R234G	Substitution_Missense	Confirmed_somatic_variant	164	11.07	234
ERCC3	Au1	skin	malignant_melanoma	y	p.P238S	Substitution_Missense	Confirmed_somatic_variant	1595	0.98	238
ERCC3	P-0005548-T01-IM5	large_intestine	carcinoma	n	p.D243V	Substitution_Missense	Confirmed_somatic_variant	70	15.94	243
ERCC3	P-0004203-T01-IM5	skin	malignant_melanoma	n	p.P245F	Substitution_Missense	Confirmed_somatic_variant	9	69.35	245
ERCC3	P-0002433-T01-IM3	pancreas	carcinoma	n	p.P245L	Substitution_Missense	Confirmed_somatic_variant	10	68.6	245
ERCC3	TCGA-VQ-AA6J-01	stomach	carcinoma	y	p.M246I	Substitution_Missense	Confirmed_somatic_variant	166	3.94	246
ERCC3	TCGA-CN-5367-01	upper_aerodigestive_tract	carcinoma	y	p.M255V	Substitution_Missense	Confirmed_somatic_variant	110	11.73	255
ERCC3	587332	large_intestine	carcinoma	y	p.D258E	Substitution_Missense	Confirmed_somatic_variant	1404	3.99	258
ERCC3	TCGA-MX-A5UJ-01	stomach	carcinoma	y	p.E259D	Substitution_Missense	Confirmed_somatic_variant	1441	7.3	259
ERCC3	P-0008034-T01-IM5	pancreas	carcinoma	n	p.E259D	Substitution_Missense	Confirmed_somatic_variant	38	7.3	259
ERCC3	TCGA-EO-A3AU-01	endometrium	carcinoma	y	p.E259D	Substitution_Missense	Confirmed_somatic_variant	731	7.3	259
ERCC3	P-0008429-T02-IM5	large_intestine	carcinoma	n	p.E259D	Substitution_Missense	Confirmed_somatic_variant	6	7.3	259
ERCC3	P-0008429-T01-IM5	large_intestine	carcinoma	n	p.E259D	Substitution_Missense	Confirmed_somatic_variant	7	7.3	259
ERCC3	TCGA-VQ-A8PO-01	stomach	carcinoma	y	p.E259D	Substitution_Missense	Confirmed_somatic_variant	828	7.3	259
ERCC3	CSCC-37-T	skin	carcinoma	y	p.S269F	Substitution_Missense	Confirmed_somatic_variant	1305	69.9	269
ERCC3	TCGA-BF-A1Q0-01	skin	malignant_melanoma	y	p.Q274H	Substitution_Missense	Confirmed_somatic_variant	3367	15.64	274
ERCC3	TCGA-FD-A3SN-01	urinary_tract	carcinoma	y	p.E278K	Substitution_Missense	Confirmed_somatic_variant	538	61.62	278
ERCC3	TCGA-CA-6717-01	large_intestine	carcinoma	y	p.E279A	Substitution_Missense	Confirmed_somatic_variant	7453	9.17	279
ERCC3	2840951	prostate	carcinoma	n	p.R283C	Substitution_Missense	Variant_of_unknown_origin	10	58.91	283
ERCC3	P-0000769-T01-IM3	large_intestine	carcinoma	n	p.R298W	Substitution_Missense	Confirmed_somatic_variant	8	68.89	298
ERCC3	T115875	large_intestine	carcinoma	y	p.R298Q	Substitution_Missense	Confirmed_somatic_variant	1474	56.24	298
ERCC3	TCGA-EJ-7125-01	prostate	carcinoma	y	p.R298L	Substitution_Missense	Confirmed_somatic_variant	675	75.77	298
ERCC3	P-0005057-T02-IM5	biliary_tract	carcinoma	n	p.D300G	Substitution_Missense	Confirmed_somatic_variant	4	84.75	300	Helicase
ERCC3	P-0009507-T01-IM5	central_nervous_system	glioma	n	p.S301A	Substitution_Missense	Confirmed_somatic_variant	6	12.56	301	Helicase
ERCC3	CHG-12-01579T	liver	other	y	p.P304L	Substitution_Missense	Confirmed_somatic_variant	1536	61.21	304	Helicase
ERCC3	P-0005419-T01-IM5	breast	carcinoma	n	p.I306V	Substitution_Missense	Confirmed_somatic_variant	23	18.97	306	Helicase
ERCC3	AOCS-114-1-8	ovary	carcinoma	y	p.I306M	Substitution_Missense	Confirmed_somatic_variant	68	30.13	306	Helicase
ERCC3	P-0005419-T01-IM5	breast	carcinoma	n	p.I306V	Substitution_Missense	Confirmed_somatic_variant	23	18.97	306	Helicase
ERCC3	CHG-12-01579T	liver	other	y	p.I308T	Substitution_Missense	Confirmed_somatic_variant	1536	56.25	308	Helicase
ERCC3	P-0001215-T01-IM3	large_intestine	carcinoma	n	p.D309A	Substitution_Missense	Confirmed_somatic_variant	253	45.16	309	Helicase
ERCC3	TCGA-VS-A958-01	cervix	carcinoma	y	p.T313I	Substitution_Missense	Confirmed_somatic_variant	934	24.82	313	Helicase
ERCC3	CHG-12-01579T	liver	other	y	p.A314G	Substitution_Missense	Confirmed_somatic_variant	1536	42.03	314	Helicase
ERCC3	TCGA-55-A48X-01	lung	carcinoma	y	p.R317T	Substitution_Missense	Confirmed_somatic_variant	432	96	317	Helicase
ERCC3	DN12100	breast	carcinoma	y	p.Q320E	Substitution_Missense	Confirmed_somatic_variant	995	75.24	320	Helicase
ERCC3	TCGA-DK-AA71-01	urinary_tract	carcinoma	y	p.Q320E	Substitution_Missense	Confirmed_somatic_variant	785	75.24	320	Helicase
ERCC3	TCGA-85-A4QQ-01	lung	carcinoma	y	p.Q320E	Substitution_Missense	Confirmed_somatic_variant	335	75.24	320	Helicase
ERCC3	TCGA-BS-A0UF-01	endometrium	carcinoma	y	p.E321D	Substitution_Missense	Variant_of_unknown_origin	9084	48.56	321	Helicase
ERCC3	H226	pleura	mesothelioma	y	p.S323N	Substitution_Missense	Variant_of_unknown_origin	344	59.46	323	Helicase
ERCC3	TCGA-E2-A14P-01	breast	carcinoma	y	p.R325Q	Substitution_Missense	Confirmed_somatic_variant	105	32.61	325	Helicase
ERCC3	TCGA-XF-AAMG-01	urinary_tract	carcinoma	y	p.R325Q	Substitution_Missense	Confirmed_somatic_variant	1133	32.61	325	Helicase
ERCC3	P-0006405-T01-IM5	large_intestine	carcinoma	n	p.R325Q	Substitution_Missense	Confirmed_somatic_variant	5	32.61	325	Helicase
ERCC3	2840787	prostate	carcinoma	n	p.R332C	Substitution_Missense	Variant_of_unknown_origin	62	68.04	332	Helicase
ERCC3	CHG-13-09089T	liver	other	y	p.A333E	Substitution_Missense	Confirmed_somatic_variant	5792	84.41	333	Helicase
ERCC3	T280091	large_intestine	carcinoma	y	p.R334C	Substitution_Missense	Confirmed_somatic_variant	1388	69.22	334	Helicase
ERCC3	S06-38853-TP	skin	carcinoma	n	p.S335L	Substitution_Missense	Confirmed_somatic_variant	316	99.41	335	Helicase
ERCC3	ESCC_84	oesophagus	carcinoma	y	p.S335L	Substitution_Missense	Confirmed_somatic_variant	116	99.41	335	Helicase
ERCC3	P-0001901-T01-IM3	skin	malignant_melanoma	n	p.S335L	Substitution_Missense	Confirmed_somatic_variant	15	99.41	335	Helicase
ERCC3	TCGA-FW-A3TV-06	skin	malignant_melanoma	y	p.P341S	Substitution_Missense	Confirmed_somatic_variant	416	87.08	341	Helicase
ERCC3	P-0010145-T01-IM5	skin	carcinoma	n	p.P341L	Substitution_Missense	Confirmed_somatic_variant	65	95.7	341	Helicase
ERCC3	P-0010649-T01-IM5	skin	carcinoma	n	p.P341L	Substitution_Missense	Confirmed_somatic_variant	103	95.7	341	Helicase
ERCC3	T2250	large_intestine	carcinoma	y	p.G343S	Substitution_Missense	Confirmed_somatic_variant	159	83.31	343	Helicase
ERCC3	TCGA-CQ-7065-01	upper_aerodigestive_tract	carcinoma	y	p.G343S	Substitution_Missense	Confirmed_somatic_variant	41	83.31	343	Helicase
ERCC3	CHG-13-29153T	liver	other	y	p.A354E	Substitution_Missense	Confirmed_somatic_variant	7199	59.36	354	Helicase
ERCC3	TCGA-BR-8361-01	stomach	carcinoma	y	p.T356A	Substitution_Missense	Confirmed_somatic_variant	1629	59.27	356	Helicase
ERCC3	TCGA-FD-A6TC-01	urinary_tract	carcinoma	y	p.R358I	Substitution_Missense	Confirmed_somatic_variant	1140	62.87	358	Helicase
ERCC3	TCGA-AA-A010-01	large_intestine	carcinoma	y	p.R360C	Substitution_Missense	Confirmed_somatic_variant	7047	62.07	360	Helicase
ERCC3	2834129	skin	malignant_melanoma	y	p.R360C	Substitution_Missense	Reported_in_another_cancer_sample_as_somatic	3129	62.07	360	Helicase
ERCC3	TCGA-C8-A8HP-01	breast	carcinoma	y	p.R360H	Substitution_Missense	Confirmed_somatic_variant	190	38.28	360	Helicase
ERCC3	PD_05	skin	carcinoma	y	p.C361F	Substitution_Missense	Confirmed_somatic_variant	1698	37.59	361	Helicase
ERCC3	Pat_41_B	NS	malignant_melanoma	y	p.G365D	Substitution_Missense	Confirmed_somatic_variant	4954	53.08	365	Helicase
ERCC3	TCGA-DA-A1IB-06	skin	malignant_melanoma	y	p.G365C	Substitution_Missense	Confirmed_somatic_variant	2618	58.53	365	Helicase
ERCC3	TCGA-AX-A060-01	endometrium	carcinoma	y	p.S367P	Substitution_Missense	Variant_of_unknown_origin	930	70.22	367	Helicase
ERCC3	CSCC-18-T	skin	carcinoma	y	p.S370F	Substitution_Missense	Confirmed_somatic_variant	1923	79.45	370	Helicase
ERCC3	OSCC-GB_00150111	upper_aerodigestive_tract	carcinoma	y	p.A376D	Substitution_Missense	Confirmed_somatic_variant	101	36.68	376	Helicase
ERCC3	TCGA-J2-8194-01	lung	carcinoma	y	p.A376S	Substitution_Missense	Variant_of_unknown_origin	184	14.35	376	Helicase
ERCC3	15T	upper_aerodigestive_tract	carcinoma	y	p.A376D	Substitution_Missense	Confirmed_somatic_variant	106	36.68	376	Helicase
ERCC3	MD-330	central_nervous_system	primitive_neuroectodermal_tumour-medulloblastoma	y	p.I384F	Substitution_Missense	Confirmed_somatic_variant	67	24.95	384	Helicase
ERCC3	ESCC11-T2	oesophagus	carcinoma	y	p.D385N	Substitution_Missense	Confirmed_somatic_variant	109	8.66	385	Helicase
ERCC3	ESCC11-T1	oesophagus	carcinoma	y	p.D385N	Substitution_Missense	Confirmed_somatic_variant	124	8.66	385	Helicase
ERCC3	ESCC11-T4	oesophagus	carcinoma	y	p.D385N	Substitution_Missense	Confirmed_somatic_variant	120	8.66	385	Helicase
ERCC3	ESCC11-T3	oesophagus	carcinoma	y	p.D385N	Substitution_Missense	Confirmed_somatic_variant	109	8.66	385	Helicase
ERCC3	P-0004688-T01-IM5	urinary_tract	carcinoma	n	p.D386N	Substitution_Missense	Confirmed_somatic_variant	409	10.22	386	Helicase
ERCC3	TCGA-ED-A82E-01	liver	carcinoma	y	p.S387R	Substitution_Missense	Confirmed_somatic_variant	36	21.39	387	Helicase
ERCC3	P-0009421-T01-IM5	pancreas	carcinoma	n	p.C390S	Substitution_Missense	Confirmed_somatic_variant	4	20.39	390	Helicase
ERCC3	TCGA-EY-A549-01	endometrium	carcinoma	y	p.R391W	Substitution_Missense	Confirmed_somatic_variant	1610	52.08	391	Helicase
ERCC3	TCGA-AX-A05Z-01	endometrium	carcinoma	y	p.D395N	Substitution_Missense	Reported_in_another_cancer_sample_as_somatic	7961	14.3	395	Helicase
ERCC3	TCGA-AA-3845-01	large_intestine	NS	y	p.D395N	Substitution_Missense	Confirmed_somatic_variant	1056	14.3	395	Helicase
ERCC3	P-0007746-T01-IM5	large_intestine	carcinoma	n	p.V405I	Substitution_Missense	Confirmed_somatic_variant	7	13.08	405	Helicase
ERCC3	P-0010165-T01-IM5	NS	carcinoma	n	p.V405I	Substitution_Missense	Confirmed_somatic_variant	4	13.08	405	Helicase
ERCC3	CRC-20T	large_intestine	carcinoma	y	p.V405I	Substitution_Missense	Confirmed_somatic_variant	143	13.08	405	Helicase
ERCC3	TCGA-HU-A4GP-01	stomach	carcinoma	y	p.L413M	Substitution_Missense	Confirmed_somatic_variant	242	15.67	413	Helicase
ERCC3	P-0004738-T01-IM5	large_intestine	carcinoma	n	p.H415R	Substitution_Missense	Confirmed_somatic_variant	98	33.6	415	Helicase
ERCC3	HCC1937	breast	carcinoma	n	p.K418Q	Substitution_Missense	Confirmed_somatic_variant	81	27.72	418	Helicase
ERCC3	CSCC-7-T	skin	carcinoma	y	p.S420F	Substitution_Missense	Confirmed_somatic_variant	4163	62.27	420	Helicase
ERCC3	2474086	skin	malignant_melanoma	n	p.S420F	Substitution_Missense	Confirmed_somatic_variant	99	62.27	420	Helicase
ERCC3	2474085	skin	malignant_melanoma	n	p.S420F	Substitution_Missense	Confirmed_somatic_variant	94	62.27	420	Helicase
ERCC3	P-0000237-T01-IM3	skin	carcinoma	n	p.E422K	Substitution_Missense	Confirmed_somatic_variant	34	20.97	422	Helicase
ERCC3	DLD1	large_intestine	carcinoma	y	p.V426A	Substitution_Missense	Variant_of_unknown_origin	8073	28.65	426	Helicase
ERCC3	TCGA-AJ-A3OJ-01	endometrium	carcinoma	y	p.M427T	Substitution_Missense	Confirmed_somatic_variant	953	44.91	427	Helicase
ERCC3	Pat_15_B	NS	malignant_melanoma	y	p.I439M	Substitution_Missense	Confirmed_somatic_variant	650	25.27	439	Helicase
ERCC3	PD6042a	breast	carcinoma	y	p.H444R	Substitution_Missense	Confirmed_somatic_variant	62	71.16	444	Helicase
ERCC3	TCGA-A8-A0A6-01	breast	carcinoma	y	p.V454G	Substitution_Missense	Confirmed_somatic_variant	2398	88.55	454	Helicase
ERCC3	W16T	thyroid	carcinoma	y	p.A460T	Substitution_Missense	Confirmed_somatic_variant	2144	34.37	460	Helicase
ERCC3	Thyroid-CN-WZ037T	thyroid	carcinoma	y	p.A460T	Substitution_Missense	Confirmed_somatic_variant	2144	34.37	460	Helicase
ERCC3	TCGA-AX-A06F-01	endometrium	carcinoma	y	p.V471I	Substitution_Missense	Confirmed_somatic_variant	8746	24.78	471	Helicase
ERCC3	P-0001940-T01-IM3	large_intestine	carcinoma	n	p.V471I	Substitution_Missense	Reported_in_another_cancer_sample_as_somatic	10	24.78	471	Helicase
ERCC3	TCGA-BH-A18G-01	breast	carcinoma	y	p.V471I	Substitution_Missense	Confirmed_somatic_variant	1670	24.78	471	Helicase
ERCC3	11525_S3_L001_R1_001	breast	carcinoma	n	p.V471I	Substitution_Missense	Reported_in_another_cancer_sample_as_somatic	5	24.78	471	Helicase
ERCC3	ORL-188	upper_aerodigestive_tract	carcinoma	y	p.V471I	Substitution_Missense	Confirmed_somatic_variant	211	24.78	471	Helicase
ERCC3	P-0007147-T01-IM5	large_intestine	carcinoma	n	p.R472C	Substitution_Missense	Confirmed_somatic_variant	204	89.96	472	Helicase
ERCC3	TCGA-AP-A059-01	endometrium	carcinoma	y	p.D474Y	Substitution_Missense	Variant_of_unknown_origin	12861	97.11	474	Helicase
ERCC3	TCGA-BB-4227-01	upper_aerodigestive_tract	carcinoma	y	p.D475H	Substitution_Missense	Confirmed_somatic_variant	290	38.47	475	Helicase
ERCC3	P-0011357-T01-IM5	large_intestine	carcinoma	n	p.D475Y	Substitution_Missense	Confirmed_somatic_variant	206	57.19	475	Helicase
ERCC3	P-0007131-T01-IM5	lung	carcinoma	n	p.K476Q	Substitution_Missense	Confirmed_somatic_variant	11	51.43	476	Helicase
ERCC3	RK166_C01	liver	carcinoma	y	p.D479N	Substitution_Missense	Variant_of_unknown_origin	38	42.97	479	Helicase
ERCC3	LC_S4	lung	carcinoma	y	p.K487Q	Substitution_Missense	Confirmed_somatic_variant	23	75.98	487	Helicase
ERCC3	TCGA-A6-5665-01	large_intestine	carcinoma	y	p.E490G	Substitution_Missense	Confirmed_somatic_variant	2395	86.17	490	Helicase
ERCC3	T116	large_intestine	carcinoma	y	p.E490K	Substitution_Missense	Confirmed_somatic_variant	4986	81.58	490	Helicase
ERCC3	T578	large_intestine	carcinoma	y	p.E490K	Substitution_Missense	Confirmed_somatic_variant	4721	81.58	490	Helicase
ERCC3	P-0011357-T01-IM5	large_intestine	carcinoma	n	p.E490K	Substitution_Missense	Confirmed_somatic_variant	206	81.58	490	Helicase
ERCC3	T578	large_intestine	carcinoma	y	p.E490K	Substitution_Missense	Confirmed_somatic_variant	4721	81.58	490	Helicase
ERCC3	MBC009T	breast	carcinoma	n	p.M494I	Substitution_Missense	Variant_of_unknown_origin	71	28.97	494	Helicase
ERCC3	MBC025T	breast	carcinoma	n	p.M494I	Substitution_Missense	Variant_of_unknown_origin	22	28.97	494	Helicase
ERCC3	P-0005823-T01-IM5	large_intestine	carcinoma	n	p.P513T	Substitution_Missense	Confirmed_somatic_variant	90	64.06	513	Helicase
ERCC3	2834132	skin	malignant_melanoma	y	p.M514I	Substitution_Missense	Variant_of_unknown_origin	1421	58.04	514	Helicase
ERCC3	CSCC-44-T	skin	carcinoma	y	p.S515C	Substitution_Missense	Confirmed_somatic_variant	5033	28.79	515	Helicase
ERCC3	PD2192a	kidney	carcinoma	n	p.E517A	Substitution_Missense	Confirmed_somatic_variant	4	43.36	517	Helicase
ERCC3	67T	stomach	carcinoma	n	p.R520Q	Substitution_Missense	Confirmed_somatic_variant	5	39.01	520	Helicase
ERCC3	P-0009660-T01-IM5	lung	carcinoma	n	p.V523M	Substitution_Missense	Confirmed_somatic_variant	24	36.88	523	Helicase
ERCC3	P-0001965-T01-IM3	ovary	carcinoma	n	p.V523M	Substitution_Missense	Confirmed_somatic_variant	3	36.88	523	Helicase
ERCC3	P-0005173-T01-IM5	lung	carcinoma	n	p.A524T	Substitution_Missense	Confirmed_somatic_variant	13	9.15	524	Helicase
ERCC3	587376	large_intestine	carcinoma	y	p.K528N	Substitution_Missense	Confirmed_somatic_variant	8242	16.09	528	Helicase
ERCC3	TCGA-AP-A0LM-01	endometrium	carcinoma	y	p.R530Q	Substitution_Missense	Confirmed_somatic_variant	15161	24.37	530	Helicase
ERCC3	P-0004114-T01-IM5	lung	carcinoma	n	p.I531M	Substitution_Missense	Confirmed_somatic_variant	44	14.48	531	Helicase
ERCC3	HCC2998	large_intestine	carcinoma	y	p.M536I	Substitution_Missense	Confirmed_somatic_variant	7259	47.11	536	Helicase
ERCC3	HCC2998	large_intestine	carcinoma	y	p.M536I	Substitution_Missense	Reported_in_another_cancer_sample_as_somatic	7259	47.11	536	Helicase
ERCC3	P-0005911-T01-IM5	NS	carcinoma	n	p.F541V	Substitution_Missense	Confirmed_somatic_variant	16	65.48	541	Helicase
ERCC3	ESCC_93	oesophagus	carcinoma	y	p.Q545H	Substitution_Missense	Confirmed_somatic_variant	125	29.12	545	Helicase
ERCC3	TCGA-5L-AAT1-01	breast	carcinoma	y	p.D556N	Substitution_Missense	Confirmed_somatic_variant	1348	37.82	556	Helicase
ERCC3	TCGA-DO-A2HM-01	thyroid	carcinoma	y	p.K557N	Substitution_Missense	Confirmed_somatic_variant	89	90.36	557	Helicase
ERCC3	HCC2998	large_intestine	carcinoma	y	p.I558L	Substitution_Missense	Confirmed_somatic_variant	7259	33.16	558	Helicase
ERCC3	HCC2998	large_intestine	carcinoma	y	p.I558L	Substitution_Missense	Reported_in_another_cancer_sample_as_somatic	7259	33.16	558	Helicase
ERCC3	EXTERN_MELA_20140505_002	skin	malignant_melanoma	y	p.L575M	Substitution_Missense	Confirmed_somatic_variant	82	25.16	575	Helicase
ERCC3	P-0002851-T01-IM3	bone	chondrosarcoma	n	p.I580V	Substitution_Missense	Confirmed_somatic_variant	3	30.15	580	Helicase
ERCC3	TCGA-CV-A45Z-01	upper_aerodigestive_tract	carcinoma	y	p.I580V	Substitution_Missense	Confirmed_somatic_variant	782	30.15	580	Helicase
ERCC3	A2-2A	large_intestine	carcinoma	y	p.G582R	Substitution_Missense	Confirmed_somatic_variant	72	96.61	582	Helicase
ERCC3	TCGA-HU-A4GN-01	stomach	carcinoma	y	p.T584M	Substitution_Missense	Confirmed_somatic_variant	1277	69.09	584	Helicase
ERCC3	61	small_intestine	adenoma	y	p.T584M	Substitution_Missense	Confirmed_somatic_variant	5442	69.09	584	Helicase
ERCC3	BD57T	biliary_tract	carcinoma	y	p.T584M	Substitution_Missense	Confirmed_somatic_variant	1467	69.09	584	Helicase
ERCC3	S04-45633-TP	skin	carcinoma	n	p.G587E	Substitution_Missense	Confirmed_somatic_variant	156	13.83	587	Helicase
ERCC3	P-0004934-T01-IM5	lung	carcinoma	n	p.G587V	Substitution_Missense	Confirmed_somatic_variant	14	36.63	587	Helicase
ERCC3	TCGA-BF-A1Q0-01	skin	malignant_melanoma	y	p.G587W	Substitution_Missense	Confirmed_somatic_variant	3367	35.05	587	Helicase
ERCC3	2748771	biliary_tract	carcinoma	y	p.Q594K	Substitution_Missense	Confirmed_somatic_variant	48	26.51	594	Helicase
ERCC3	14	kidney	carcinoma	y	p.F596L	Substitution_Missense	Confirmed_somatic_variant	32	72.72	596	Helicase
ERCC3	P-0001251-T01-IM3	NS	malignant_melanoma	n	p.T604I	Substitution_Missense	Confirmed_somatic_variant	72	72.46	604	Helicase
ERCC3	BD8T	biliary_tract	carcinoma	y	p.I605F	Substitution_Missense	Confirmed_somatic_variant	52	50.76	605	Helicase
ERCC3	TCGA-55-6975-01	lung	carcinoma	y	p.I607M	Substitution_Missense	Variant_of_unknown_origin	102	28.35	607	Helicase
ERCC3	EXTERN_MELA_20140514_059	skin	malignant_melanoma	y	p.K609M	Substitution_Missense	Confirmed_somatic_variant	64	78.78	609	Helicase
ERCC3	TCGA-FW-A3R5-06	skin	malignant_melanoma	y	p.S614L	Substitution_Missense	Confirmed_somatic_variant	17425	89.67	614	Helicase
ERCC3	TCGA-DA-A1I7-06	skin	malignant_melanoma	y	p.S614L	Substitution_Missense	Confirmed_somatic_variant	1208	89.67	614	Helicase
ERCC3	YUPER	skin	malignant_melanoma	y	p.S614L	Substitution_Missense	Confirmed_somatic_variant	40	89.67	614	Helicase
ERCC3	TCGA-50-5946-01	lung	carcinoma	y	p.F615L	Substitution_Missense	Variant_of_unknown_origin	752	37.4	615	Helicase
ERCC3	P-0006863-T01-IM5	large_intestine	carcinoma	n	p.P618L	Substitution_Missense	Confirmed_somatic_variant	74	95.71	618	Helicase
ERCC3	139	kidney	carcinoma	n	p.P618L	Substitution_Missense	Reported_in_another_cancer_sample_as_somatic	60	95.71	618	Helicase
ERCC3	P-0005600-T02-IM5	urinary_tract	carcinoma	n	p.Q625E	Substitution_Missense	Confirmed_somatic_variant	22	66.97	625	Helicase
ERCC3	P-0005600-T01-IM5	urinary_tract	carcinoma	n	p.Q625E	Substitution_Missense	Confirmed_somatic_variant	23	66.97	625	Helicase
ERCC3	CRC-14T	large_intestine	carcinoma	y	p.R634H	Substitution_Missense	Confirmed_somatic_variant	94	81.05	634	Helicase
ERCC3	ILMN13	large_intestine	carcinoma	y	p.R634C	Substitution_Missense	Confirmed_somatic_variant	6358	91.75	634	Helicase
ERCC3	TCGA-AA-3984-01	large_intestine	carcinoma	y	p.R634C	Substitution_Missense	Confirmed_somatic_variant	6029	91.75	634	Helicase
ERCC3	sysucc-1173T	large_intestine	carcinoma	y	p.R634H	Substitution_Missense	Confirmed_somatic_variant	212	81.05	634	Helicase
ERCC3	MSU2-a	large_intestine	adenoma	y	p.R642Q	Substitution_Missense	Confirmed_somatic_variant	2706	77.7	642	Helicase
ERCC3	GBM18-I2	central_nervous_system	glioma	y	p.R642W	Substitution_Missense	Confirmed_somatic_variant	12446	85.56	642	Helicase
ERCC3	GBM18-I1	central_nervous_system	glioma	y	p.R642W	Substitution_Missense	Confirmed_somatic_variant	8021	85.56	642	Helicase
ERCC3	E18	haematopoietic_and_lymphoid_tissue	haematopoietic_neoplasm	y	p.L644F	Substitution_Missense	Confirmed_somatic_variant	111	52.95	644	Helicase
ERCC3	TCGA-AP-A056-01	endometrium	carcinoma	y	p.R645Q	Substitution_Missense	Reported_in_another_cancer_sample_as_somatic	9444	82.4	645	Helicase
ERCC3	TCGA-EY-A215-01	endometrium	carcinoma	y	p.R645Q	Substitution_Missense	Confirmed_somatic_variant	5566	82.4	645	Helicase
ERCC3	TCGA-HU-A4GQ-01	stomach	carcinoma	y	p.R645Q	Substitution_Missense	Confirmed_somatic_variant	1902	82.4	645	Helicase
ERCC3	TCGA-B5-A11N-01	endometrium	carcinoma	y	p.R645Q	Substitution_Missense	Reported_in_another_cancer_sample_as_somatic	2286	82.4	645	Helicase
ERCC3	P-0000328-T01-IM3	biliary_tract	carcinoma	n	p.A646P	Substitution_Missense	Confirmed_somatic_variant	2	73.65	646	Helicase
ERCC3	CG50	large_intestine	carcinoma	y	p.A646D	Substitution_Missense	Confirmed_somatic_variant	4064	87.63	646	Helicase
ERCC3	MBC128T	breast	carcinoma	n	p.E653G	Substitution_Missense	Variant_of_unknown_origin	40	51.16	653	Helicase
ERCC3	MBC040T	breast	carcinoma	n	p.E653G	Substitution_Missense	Variant_of_unknown_origin	59	51.16	653	Helicase
ERCC3	MBC090T	breast	carcinoma	n	p.E653G	Substitution_Missense	Variant_of_unknown_origin	73	51.16	653	Helicase
ERCC3	P-0003376-T02-IM5	breast	carcinoma	n	p.E654Q	Substitution_Missense	Confirmed_somatic_variant	5	13.31	654	Helicase
ERCC3	P-0003376-T02-IM5	breast	carcinoma	n	p.E654Q	Substitution_Missense	Confirmed_somatic_variant	5	13.31	654	Helicase
ERCC3	P-0003376-T02-IM5	breast	carcinoma	n	p.E654Q	Substitution_Missense	Confirmed_somatic_variant	5	13.31	654	Helicase
ERCC3	pfg008T	stomach	carcinoma	y	p.F659S	Substitution_Missense	Confirmed_somatic_variant	1893	96.96	659	Helicase
ERCC3	pfg008T	stomach	carcinoma	y	p.F659S	Substitution_Missense	Reported_in_another_cancer_sample_as_somatic	1893	96.96	659	Helicase
ERCC3	IGC-02-1054	lung	carcinoma	y	p.S664F	Substitution_Missense	Confirmed_somatic_variant	251	98.74	664	Helicase
ERCC3	Pat_49_B	NS	malignant_melanoma	y	p.Q665L	Substitution_Missense	Confirmed_somatic_variant	166	48.79	665	Helicase
ERCC3	TCGA-36-2538-01	ovary	carcinoma	y	p.D666N	Substitution_Missense	Variant_of_unknown_origin	53	60.97	666	Helicase
ERCC3	P-0000799-T01-IM3	testis	germ_cell_tumour	n	p.A671S	Substitution_Missense	Confirmed_somatic_variant	3	8.88	671	Helicase
ERCC3	P-0001215-T01-IM3	large_intestine	carcinoma	n	p.K675E	Substitution_Missense	Confirmed_somatic_variant	253	77.26	675	Helicase
ERCC3	SCLC19_R_LN	lung	carcinoma	y	p.R676Q	Substitution_Missense	Confirmed_somatic_variant	1256	82.41	676	Helicase
ERCC3	TCGA-22-1005-01	lung	carcinoma	y	p.R676L	Substitution_Missense	Confirmed_somatic_variant	312	95.43	676	Helicase
ERCC3	SCLC19_P_LU	lung	carcinoma	y	p.R676Q	Substitution_Missense	Confirmed_somatic_variant	993	82.41	676	Helicase
ERCC3	ATL001	haematopoietic_and_lymphoid_tissue	lymphoid_neoplasm	y	p.R678G	Substitution_Missense	Confirmed_somatic_variant	208	66.06	678	Helicase
ERCC3	P-0003024-T01-IM3	urinary_tract	carcinoma	n	p.R678S	Substitution_Missense	Confirmed_somatic_variant	28	54.1	678	Helicase
ERCC3	TCGA-DK-A3X1-01	urinary_tract	carcinoma	y	p.R678K	Substitution_Missense	Confirmed_somatic_variant	1042	23.85	678	Helicase
ERCC3	C21CA2	large_intestine	carcinoma	n	p.V681I	Substitution_Missense	Confirmed_somatic_variant	168	22.33	681	Helicase
ERCC3	F29	large_intestine	carcinoma	y	p.V689M	Substitution_Missense	Confirmed_somatic_variant	139	44.13	689	Helicase
ERCC3	BD225T	biliary_tract	carcinoma	y	p.A694T	Substitution_Missense	Confirmed_somatic_variant	37	14.98	694	Helicase
ERCC3	H1650	lung	carcinoma	y	p.A694T	Substitution_Missense	Reported_in_another_cancer_sample_as_somatic	296	14.98	694	Helicase
ERCC3	2841155	prostate	carcinoma	n	p.A694T	Substitution_Missense	Reported_in_another_cancer_sample_as_somatic	19	14.98	694	Helicase
ERCC3	108406	ovary	other	n	p.A694T	Substitution_Missense	Confirmed_somatic_variant	6	14.98	694	Helicase
ERCC3	P-0002281-T02-IM5	breast	carcinoma	n	p.E697K	Substitution_Missense	Confirmed_somatic_variant	11	5.01	697	Helicase
ERCC3	pfg127T	stomach	carcinoma	y	p.A702V	Substitution_Missense	Confirmed_somatic_variant	833	16.62	702	Helicase
ERCC3	2841101	prostate	carcinoma	n	p.S704L	Substitution_Missense	Variant_of_unknown_origin	19	34.86	704	Helicase
ERCC3	TCGA-FI-A2D0-01	endometrium	carcinoma	y	p.Q710H	Substitution_Missense	Confirmed_somatic_variant	8018	10.06	710	Helicase
ERCC3	LOVO	large_intestine	carcinoma	y	p.Q711R	Substitution_Missense	Variant_of_unknown_origin	2618	13.34	711	Helicase
ERCC3	2841258	prostate	carcinoma	n	p.Q714E	Substitution_Missense	Variant_of_unknown_origin	25	14.06	714	Helicase
ERCC3	T2944	large_intestine	carcinoma	y	p.A719V	Substitution_Missense	Confirmed_somatic_variant	1218	23.54	719	Helicase
ERCC3	T2944	large_intestine	carcinoma	y	p.A719V	Substitution_Missense	Confirmed_somatic_variant	1218	23.54	719	Helicase
ERCC3	S00936	lung	carcinoma	n	p.D723N	Substitution_Missense	Variant_of_unknown_origin	1052	8.57	723	Helicase
ERCC3	P-0001901-T01-IM3	skin	malignant_melanoma	n	p.A724V	Substitution_Missense	Confirmed_somatic_variant	15	22.52	724	Helicase
ERCC3	P-0009964-T02-IM5	large_intestine	carcinoma	n	p.E727V	Substitution_Missense	Confirmed_somatic_variant	43	65.44	727
ERCC3	P-0014258-T01-IM6	large_intestine	carcinoma	n	p.E727V	Substitution_Missense	Confirmed_somatic_variant	124	65.44	727
ERCC3	P-0003900-T01-IM5	central_nervous_system	glioma	n	p.V728M	Substitution_Missense	Confirmed_somatic_variant	395	7.07	728
ERCC3	TCGA-F4-6570-01	large_intestine	carcinoma	y	p.V728E	Substitution_Missense	Confirmed_somatic_variant	2107	12.17	728
ERCC3	TCGA-B5-A1MX-01	endometrium	carcinoma	y	p.S738N	Substitution_Missense	Confirmed_somatic_variant	6773	0.22	738
ERCC3	328-01-1TD	haematopoietic_and_lymphoid_tissue	lymphoid_neoplasm	y	p.S738I	Substitution_Missense	Confirmed_somatic_variant	48	14.32	738
ERCC3	P-0004400-T01-IM5	central_nervous_system	glioma	n	p.A740T	Substitution_Missense	Confirmed_somatic_variant	82	6.98	740
ERCC3	P-0015902-T01-IM6	breast	carcinoma	n	p.A740V	Substitution_Missense	Confirmed_somatic_variant	7	11.95	740
ERCC3	TCGA-FR-A3YO-06	skin	malignant_melanoma	y	p.R742W	Substitution_Missense	Confirmed_somatic_variant	1038	50.8	742
ERCC3	P-0000745-T01-IM3	large_intestine	carcinoma	n	p.R743H	Substitution_Missense	Confirmed_somatic_variant	6	10.42	743
ERCC3	TCGA-AX-A0J1-01	endometrium	carcinoma	y	p.R743H	Substitution_Missense	Confirmed_somatic_variant	6220	10.42	743
ERCC3	TCGA-D5-6930-01	large_intestine	carcinoma	y	p.R743H	Substitution_Missense	Confirmed_somatic_variant	1682	10.42	743
ERCC3	TCGA-AP-A051-01	endometrium	carcinoma	y	p.S748I	Substitution_Missense	Variant_of_unknown_origin	9674	44.61	748
ERCC3	CSCC-10-T	skin	carcinoma	y	p.S749F	Substitution_Missense	Confirmed_somatic_variant	3308	48.52	749
ERCC3	T293	large_intestine	carcinoma	y	p.G752E	Substitution_Missense	Confirmed_somatic_variant	1543	74.69	752
ERCC3	EXTERN_MELA_20140526_053	skin	malignant_melanoma	y	p.A753V	Substitution_Missense	Confirmed_somatic_variant	1010	25.77	753
ERCC3	P-0004362-T01-IM5	large_intestine	carcinoma	n	p.D755N	Substitution_Missense	Confirmed_somatic_variant	71	14.44	755
ERCC3	2840788	prostate	carcinoma	n	p.D755G	Substitution_Missense	Variant_of_unknown_origin	85	43.41	755
ERCC3	2840787	prostate	carcinoma	n	p.D755G	Substitution_Missense	Variant_of_unknown_origin	62	43.41	755
ERCC3	P-0000137-T01-IM3	cervix	carcinoma	n	p.V757A	Substitution_Missense	Confirmed_somatic_variant	6	18.69	757
ERCC3	P-0002124-T01-IM3	breast	carcinoma	n	p.S764L	Substitution_Missense	Confirmed_somatic_variant	41	18.01	764
ERCC3	TCGA-CG-5726-01	stomach	carcinoma	y	p.S764L	Substitution_Missense	Confirmed_somatic_variant	1381	18.01	764
ERCC3	P-0002124-T01-IM3	breast	carcinoma	n	p.S764L	Substitution_Missense	Confirmed_somatic_variant	41	18.01	764
ERCC3	TCGA-DK-AA6R-01	urinary_tract	carcinoma	y	p.S764L	Substitution_Missense	Confirmed_somatic_variant	416	18.01	764
ERCC3	Pat_66_A	NS	malignant_melanoma	y	p.R765Q	Substitution_Missense	Confirmed_somatic_variant	1232	1.87	765
ERCC3	T3330	large_intestine	carcinoma	y	p.R765Q	Substitution_Missense	Confirmed_somatic_variant	319	1.87	765
ERCC3	61	small_intestine	adenoma	y	p.R765Q	Substitution_Missense	Confirmed_somatic_variant	5442	1.87	765
ERCC3	P-0013357-T01-IM5	large_intestine	carcinoma	n	p.S766G	Substitution_Missense	Confirmed_somatic_variant	62	18.51	766
ERCC3	ESCC_BICR_060T	oesophagus	carcinoma	y	p.A768V	Substitution_Missense	Confirmed_somatic_variant	410	9.22	768
ERCC3	P-0002124-T01-IM3	breast	carcinoma	n	p.F777L	Substitution_Missense	Confirmed_somatic_variant	41	24.31	777
ERCC3	P-0002124-T01-IM3	breast	carcinoma	n	p.F777L	Substitution_Missense	Confirmed_somatic_variant	41	24.31	777
ERCC3	OSCC-GB_01310111	upper_aerodigestive_tract	carcinoma	y	p.R779C	Substitution_Missense	Confirmed_somatic_variant	61	38.45	779
ERCC3	T4525	large_intestine	carcinoma	y	p.R779C	Substitution_Missense	Confirmed_somatic_variant	279	38.45	779
Muts origin
281 Confirmed_somatic_variant
12 Reported_in_another_cancer_sample_as_somatic
40 Variant_of_unknown_origin

## Sheet: ERCC4
Gene_name	Sample_name	Primary_site	Primary_histology	Genome-wide_screen	Mutation_AA	Mutation_Description	Mutation_somatic_status	totalMuts	EA	AA	Domain
ERCC4	P-0002124-T01-IM3	breast	carcinoma	n	p.E2K	Substitution_Missense	Confirmed_somatic_variant	41	4.86	2	RecA1
ERCC4	P-0002124-T01-IM3	breast	carcinoma	n	p.E2K	Substitution_Missense	Confirmed_somatic_variant	41	4.86	2	RecA1
ERCC4	TCGA-EE-A29R-06	skin	malignant_melanoma	y	p.E2K	Substitution_Missense	Confirmed_somatic_variant	828	4.86	2	RecA1
ERCC4	P-0008576-T01-IM5	lung	carcinoma	n	p.G4A	Substitution_Missense	Confirmed_somatic_variant	5	2.4	4	RecA1
ERCC4	TCGA-19-0957-01	central_nervous_system	glioma	y	p.R8L	Substitution_Missense	Confirmed_somatic_variant	154	11.75	8	RecA1
ERCC4	P-0001744-T01-IM3	skin	carcinoma	n	p.R9W	Substitution_Missense	Confirmed_somatic_variant	73	9.5	9	RecA1
ERCC4	TCGA-34-5927-01	lung	carcinoma	y	p.M12T	Substitution_Missense	Variant_of_unknown_origin	326	4.96	12	RecA1
ERCC4	SW1116	large_intestine	carcinoma	y	p.P14S	Substitution_Missense	Variant_of_unknown_origin	303	2.82	14	RecA1
ERCC4	VACO4S	large_intestine	carcinoma	y	p.Q21E	Substitution_Missense	Variant_of_unknown_origin	221	34.33	21	RecA1
ERCC4	ODG10	central_nervous_system	glioma	y	p.L27R	Substitution_Missense	Confirmed_somatic_variant	41	18.92	27	RecA1
ERCC4	QC2-39-T2	haematopoietic_and_lymphoid_tissue	lymphoid_neoplasm	y	p.L27V	Substitution_Missense	Confirmed_somatic_variant	442	10.04	27	RecA1
ERCC4	1356	breast	carcinoma	n	p.D28H	Substitution_Missense	Variant_of_unknown_origin	4	6.94	28	RecA1
ERCC4	W31T	thyroid	carcinoma	y	p.R37H	Substitution_Missense	Confirmed_somatic_variant	2591	20.24	37	RecA1
ERCC4	Thyroid-CN-WZ045T	thyroid	carcinoma	y	p.R37H	Substitution_Missense	Confirmed_somatic_variant	2591	20.24	37	RecA1
ERCC4	587222	large_intestine	carcinoma	y	p.L49I	Substitution_Missense	Variant_of_unknown_origin	2193	68.21	49	RecA1
ERCC4	P-0010115-T01-IM5	NS	malignant_melanoma	n	p.Q65K	Substitution_Missense	Confirmed_somatic_variant	54	7.25	65	RecA1
ERCC4	2841293	prostate	carcinoma	n	p.P66T	Substitution_Missense	Variant_of_unknown_origin	16	16.74	66	RecA1
ERCC4	P-0007591-T01-IM5	large_intestine	carcinoma	n	p.A67T	Substitution_Missense	Confirmed_somatic_variant	6	8.57	67	RecA1
ERCC4	TCGA-EK-A3GM-01	cervix	carcinoma	y	p.E70K	Substitution_Missense	Confirmed_somatic_variant	218	13.35	70	RecA1
ERCC4	TCGA-B0-4814-01	kidney	carcinoma	y	p.E70G	Substitution_Missense	Confirmed_somatic_variant	71	37.42	70	RecA1
ERCC4	P-0011540-T01-IM5	small_intestine	carcinoma	n	p.Y71C	Substitution_Missense	Confirmed_somatic_variant	42	46.26	71	RecA1
ERCC4	ILMN13	large_intestine	carcinoma	y	p.Y71C	Substitution_Missense	Confirmed_somatic_variant	6358	46.26	71	RecA1
ERCC4	2841091	prostate	carcinoma	n	p.I73V	Substitution_Missense	Variant_of_unknown_origin	20	9.21	73	RecA1
ERCC4	P-0010441-T01-IM5	thyroid	carcinoma	n	p.I78T	Substitution_Missense	Confirmed_somatic_variant	2	9.41	78	RecA1
ERCC4	TCGA-69-7765-01	lung	carcinoma	y	p.E79K	Substitution_Missense	Variant_of_unknown_origin	753	11.96	79	RecA1
ERCC4	KYSE-180	oesophagus	carcinoma	y	p.G80E	Substitution_Missense	Variant_of_unknown_origin	252	60.1	80	RecA1
ERCC4	KYSE180	oesophagus	carcinoma	n	p.G80E	Substitution_Missense	Variant_of_unknown_origin	80	60.1	80	RecA1
ERCC4	TCGA-49-AAR9-01	lung	carcinoma	y	p.R86L	Substitution_Missense	Confirmed_somatic_variant	700	36.09	86	RecA1
ERCC4	P-0002245-T01-IM3	breast	carcinoma	n	p.R86H	Substitution_Missense	Confirmed_somatic_variant	4	17.01	86	RecA1
ERCC4	TCGA-EE-A2M5-06	skin	malignant_melanoma	y	p.R86S	Substitution_Missense	Confirmed_somatic_variant	2534	27.91	86	RecA1
ERCC4	P-0002245-T01-IM3	breast	carcinoma	n	p.R86H	Substitution_Missense	Confirmed_somatic_variant	4	17.01	86	RecA1
ERCC4	C20CA	large_intestine	carcinoma	n	p.R87C	Substitution_Missense	Confirmed_somatic_variant	62	31.52	87	RecA1
ERCC4	TCGA-BG-A221-01	endometrium	carcinoma	y	p.R97H	Substitution_Missense	Confirmed_somatic_variant	1373	73.49	97	RecA1
ERCC4	TCGA-91-7771-01	lung	carcinoma	y	p.R97L	Substitution_Missense	Variant_of_unknown_origin	265	89.47	97	RecA1
ERCC4	RK106_C01	liver	carcinoma	y	p.Q103E	Substitution_Missense	Variant_of_unknown_origin	91	12.93	103	RecA1
ERCC4	TCGA-DA-A1I7-06	skin	malignant_melanoma	y	p.G104C	Substitution_Missense	Confirmed_somatic_variant	1208	76.84	104	RecA1
ERCC4	RK106_C01	liver	carcinoma	y	p.I107L	Substitution_Missense	Variant_of_unknown_origin	91	15.19	107	RecA1
ERCC4	TCGA-HU-A4GU-01	stomach	carcinoma	y	p.A109V	Substitution_Missense	Confirmed_somatic_variant	1585	27.6	109	RecA1
ERCC4	P-0005606-T01-IM5	urinary_tract	carcinoma	n	p.T110I	Substitution_Missense	Confirmed_somatic_variant	36	68.23	110	RecA1
ERCC4	TCGA-AX-A0J0-01	endometrium	carcinoma	y	p.F118L	Substitution_Missense	Variant_of_unknown_origin	8490	34.86	118	RecA1
ERCC4	DCG_04	central_nervous_system	glioma	y	p.L119F	Substitution_Missense	Confirmed_somatic_variant	3519	69.1	119	RecA1
ERCC4	TCGA-EC-A24G-01	endometrium	carcinoma	y	p.T120I	Substitution_Missense	Confirmed_somatic_variant	1363	60.02	120	RecA1
ERCC4	TCGA-UB-AA0V-01	liver	carcinoma	y	p.D121G	Substitution_Missense	Confirmed_somatic_variant	53	30.97	121	RecA1
ERCC4	TCGA-EE-A2GK-06	skin	malignant_melanoma	y	p.G130C	Substitution_Missense	Confirmed_somatic_variant	530	81.74	130	RecA1
ERCC4	TCGA-BR-6452-01	stomach	carcinoma	y	p.G130D	Substitution_Missense	Confirmed_somatic_variant	7926	84.8	130	RecA1
ERCC4	P7_13902_4_S2_R1_001	breast	carcinoma	n	p.Y134C	Substitution_Missense	Variant_of_unknown_origin	28	53.19	134	RecA1
ERCC4	TCGA-55-A4DF-01	lung	carcinoma	y	p.R135T	Substitution_Missense	Confirmed_somatic_variant	844	54.88	135	RecA1
ERCC4	P-0006713-T01-IM5	lung	carcinoma	n	p.A136T	Substitution_Missense	Confirmed_somatic_variant	45	68.95	136	RecA1
ERCC4	TCGA-CV-6936-01	upper_aerodigestive_tract	carcinoma	y	p.R138K	Substitution_Missense	Confirmed_somatic_variant	336	11.31	138	RecA1
ERCC4	TCGA-BK-A6W3-01	endometrium	carcinoma	y	p.I148T	Substitution_Missense	Confirmed_somatic_variant	4459	67.02	148	RecA1
ERCC4	TCGA-CD-A4MG-01	stomach	carcinoma	y	p.R150C	Substitution_Missense	Confirmed_somatic_variant	2633	81.38	150	RecA1
ERCC4	7285	lung	carcinoma	y	p.R150C	Substitution_Missense	Confirmed_somatic_variant	265	81.38	150	RecA1
ERCC4	P-0012878-T01-IM5	large_intestine	carcinoma	n	p.R150H	Substitution_Missense	Confirmed_somatic_variant	7	59.16	150	RecA1
ERCC4	TCGA-FI-A2D0-01	endometrium	carcinoma	y	p.R150C	Substitution_Missense	Confirmed_somatic_variant	8018	81.38	150	RecA1
ERCC4	sysucc-311T	large_intestine	carcinoma	y	p.R150C	Substitution_Missense	Confirmed_somatic_variant	4851	81.38	150	RecA1
ERCC4	TCGA-23-2084-01	ovary	carcinoma	y	p.R153L	Substitution_Missense	Confirmed_somatic_variant	159	90.9	153	RecA1
ERCC4	P-0012738-T01-IM5	large_intestine	carcinoma	n	p.R153C	Substitution_Missense	Confirmed_somatic_variant	8	88.17	153	RecA1
ERCC4	BD135T	biliary_tract	carcinoma	y	p.R153C	Substitution_Missense	Confirmed_somatic_variant	724	88.17	153	RecA1
ERCC4	P-0001488-T01-IM3	breast	carcinoma	n	p.R153P	Substitution_Missense	Confirmed_somatic_variant	24	92.84	153	RecA1
ERCC4	P-0001488-T01-IM3	breast	carcinoma	n	p.R153P	Substitution_Missense	Confirmed_somatic_variant	24	92.84	153	RecA1
ERCC4	P-0012397-T01-IM5	endometrium	carcinoma	n	p.N156S	Substitution_Missense	Confirmed_somatic_variant	220	68.19	156	RecA1
ERCC4	CCC4T	liver	carcinoma	y	p.R158C	Substitution_Missense	Confirmed_somatic_variant	94	40.49	158	RecA1
ERCC4	P-0009535-T01-IM5	lung	carcinoma	n	p.R158H	Substitution_Missense	Confirmed_somatic_variant	4	16.16	158	RecA1
ERCC4	CCC4	liver	carcinoma	y	p.R158C	Substitution_Missense	Confirmed_somatic_variant	92	40.49	158	RecA1
ERCC4	TCGA-44-A4SS-01	lung	carcinoma	y	p.A163T	Substitution_Missense	Confirmed_somatic_variant	530	75.96	163	RecA1
ERCC4	2293751	adrenal_gland	adrenal_cortical_carcinoma	y	p.N167D	Substitution_Missense	Confirmed_somatic_variant	27	12.43	167	RecA1
ERCC4	CHG-7T	liver	other	y	p.A170S	Substitution_Missense	Confirmed_somatic_variant	1138	30.98	170	RecA1
ERCC4	ILMN13	large_intestine	carcinoma	y	p.F175V	Substitution_Missense	Confirmed_somatic_variant	6358	70.29	175	RecA1
ERCC4	2841277	prostate	carcinoma	n	p.H177L	Substitution_Missense	Variant_of_unknown_origin	17	69.16	177	RecA1
ERCC4	P-0007277-T01-IM5	skin	carcinoma	n	p.R180K	Substitution_Missense	Confirmed_somatic_variant	52	27.1	180	RecA1
ERCC4	P-0004457-T01-IM5	NS	malignant_melanoma	n	p.L185F	Substitution_Missense	Confirmed_somatic_variant	40	65.23	185	RecA1
ERCC4	100960	lung	carcinoma	n	p.L185F	Substitution_Missense	Confirmed_somatic_variant	11	65.23	185	RecA1
ERCC4	CC37	large_intestine	carcinoma	n	p.K189R	Substitution_Missense	Variant_of_unknown_origin	56	7.81	189	RecA1
ERCC4	TCGA-CZ-5469-01	kidney	carcinoma	y	p.Y191C	Substitution_Missense	Confirmed_somatic_variant	95	48.95	191	RecA1
ERCC4	7780_R1	breast	carcinoma	n	p.W193C	Substitution_Missense	Variant_of_unknown_origin	25	85.34	193	RecA1
ERCC4	TCGA-18-3410-01	lung	carcinoma	y	p.F196L	Substitution_Missense	Confirmed_somatic_variant	495	73.51	196	RecA1
ERCC4	P-0005501-T01-IM5	endometrium	carcinoma	n	p.V198L	Substitution_Missense	Confirmed_somatic_variant	3	19.69	198	RecA1
ERCC4	P-0007067-T01-IM5	lung	carcinoma	n	p.E205K	Substitution_Missense	Confirmed_somatic_variant	9	31.28	205	RecA1
ERCC4	P-0011016-T01-IM5	lung	carcinoma	n	p.E210V	Substitution_Missense	Confirmed_somatic_variant	15	53.42	210
ERCC4	TCGA-GV-A3QH-01	urinary_tract	carcinoma	y	p.E210K	Substitution_Missense	Confirmed_somatic_variant	195	35.01	210
ERCC4	P-0006941-T01-IM5	lung	carcinoma	n	p.S217C	Substitution_Missense	Confirmed_somatic_variant	3	25.81	217
ERCC4	P-0005087-T01-IM5	urinary_tract	carcinoma	n	p.S217F	Substitution_Missense	Confirmed_somatic_variant	42	47.96	217
ERCC4	Thyroid-CN-WZ032T	thyroid	carcinoma	y	p.M218I	Substitution_Missense	Confirmed_somatic_variant	1476	31.52	218
ERCC4	W7T	thyroid	carcinoma	y	p.M218I	Substitution_Missense	Confirmed_somatic_variant	1476	31.52	218
ERCC4	P-0005122-T01-IM5	lung	carcinoma	n	p.T221A	Substitution_Missense	Confirmed_somatic_variant	8	26.27	221	Helical
ERCC4	CHG-14-15016T	liver	other	y	p.A224S	Substitution_Missense	Confirmed_somatic_variant	6858	12.46	224	Helical
ERCC4	PC9	lung	carcinoma	y	p.Q226H	Substitution_Missense	Variant_of_unknown_origin	704	73.18	226	Helical
ERCC4	TCGA-G4-6588-01	large_intestine	carcinoma	y	p.T227I	Substitution_Missense	Confirmed_somatic_variant	2624	44.95	227	Helical
ERCC4	CHC1754T	liver	carcinoma	y	p.A228T	Substitution_Missense	Confirmed_somatic_variant	239	48.31	228	Helical
ERCC4	2840787	prostate	carcinoma	n	p.A228V	Substitution_Missense	Variant_of_unknown_origin	62	45.58	228	Helical
ERCC4	2840788	prostate	carcinoma	n	p.A228V	Substitution_Missense	Variant_of_unknown_origin	85	45.58	228	Helical
ERCC4	HT115	large_intestine	carcinoma	y	p.D231G	Substitution_Missense	Variant_of_unknown_origin	5890	59.74	231	Helical
ERCC4	B80-Tumor	urinary_tract	carcinoma	y	p.I232F	Substitution_Missense	Confirmed_somatic_variant	374	49.8	232	Helical
ERCC4	B80	urinary_tract	carcinoma	y	p.I232F	Substitution_Missense	Confirmed_somatic_variant	354	49.8	232	Helical
ERCC4	TCGA-B5-A1MR-01	endometrium	carcinoma	y	p.N234K	Substitution_Missense	Confirmed_somatic_variant	7935	51.7	234	Helical
ERCC4	TCGA-68-A59J-01	lung	carcinoma	y	p.L237P	Substitution_Missense	Confirmed_somatic_variant	427	80.71	237	Helical
ERCC4	P-0007319-T01-IM5	penis	carcinoma	n	p.C242Y	Substitution_Missense	Confirmed_somatic_variant	425	50.66	242	Helical
ERCC4	C106	large_intestine	carcinoma	y	p.S246L	Substitution_Missense	Reported_in_another_cancer_sample_as_somatic	249	46.02	246	Helical
ERCC4	Pat_24_A	NS	malignant_melanoma	y	p.S246L	Substitution_Missense	Confirmed_somatic_variant	1413	46.02	246	Helical
ERCC4	Pat_24_B	NS	malignant_melanoma	y	p.S246L	Substitution_Missense	Confirmed_somatic_variant	660	46.02	246	Helical
ERCC4	TCGA-AP-A0LM-01	endometrium	carcinoma	y	p.S246L	Substitution_Missense	Reported_in_another_cancer_sample_as_somatic	15161	46.02	246	Helical
ERCC4	IGC-10-1172	lung	carcinoma	y	p.D251N	Substitution_Missense	Confirmed_somatic_variant	478	28.05	251	Helical
ERCC4	TCGA-CA-6717-01	large_intestine	carcinoma	y	p.S253F	Substitution_Missense	Confirmed_somatic_variant	7453	67.56	253	Helical
ERCC4	587284	large_intestine	carcinoma	y	p.A257V	Substitution_Missense	Variant_of_unknown_origin	2110	36.67	257	Helical
ERCC4	2841191	prostate	carcinoma	n	p.G259E	Substitution_Missense	Variant_of_unknown_origin	14	59.12	259	Helical
ERCC4	P-0005502-T01-IM5	large_intestine	carcinoma	n	p.I266V	Substitution_Missense	Confirmed_somatic_variant	6	32.57	266	Helical
ERCC4	P-0007060-T01-IM5	pancreas	carcinoma	n	p.R267C	Substitution_Missense	Confirmed_somatic_variant	7	67.95	267	Helical
ERCC4	TCGA-D8-A1JC-01	breast	carcinoma	y	p.R267C	Substitution_Missense	Confirmed_somatic_variant	103	67.95	267	Helical
ERCC4	P-0004379-T01-IM5	endometrium	carcinoma	n	p.R267C	Substitution_Missense	Confirmed_somatic_variant	437	67.95	267	Helical
ERCC4	2474089	skin	malignant_melanoma	n	p.P272S	Substitution_Missense	Confirmed_somatic_variant	12	55.01	272	Helical
ERCC4	2474090	skin	malignant_melanoma	n	p.P272S	Substitution_Missense	Confirmed_somatic_variant	14	55.01	272	Helical
ERCC4	TCGA-58-8393-01	lung	carcinoma	y	p.Q276H	Substitution_Missense	Confirmed_somatic_variant	319	50.25	276	Helical
ERCC4	DUMC-03	central_nervous_system	glioma	y	p.T281I	Substitution_Missense	Confirmed_somatic_variant	60	83.49	281	Helical
ERCC4	TCGA-06-5415	central_nervous_system	glioma	y	p.S283T	Substitution_Missense	Confirmed_somatic_variant	45	30.37	283	Helical
ERCC4	TCGA-06-5415-01	central_nervous_system	glioma	y	p.S283T	Substitution_Missense	Confirmed_somatic_variant	67	30.37	283	Helical
ERCC4	S03-45671-TP	skin	carcinoma	n	p.S283F	Substitution_Missense	Confirmed_somatic_variant	349	71.64	283	Helical
ERCC4	P-0011467-T01-IM5	skin	malignant_melanoma	n	p.R292Q	Substitution_Missense	Confirmed_somatic_variant	69	60.35	292	Helical
ERCC4	P-0004688-T01-IM5	urinary_tract	carcinoma	n	p.L298I	Substitution_Missense	Confirmed_somatic_variant	409	49.22	298	Helical
ERCC4	P-0000650-T01-IM3	testis	germ_cell_tumour	n	p.Q300H	Substitution_Missense	Confirmed_somatic_variant	4	29.15	300	Helical
ERCC4	BK0008	kidney	carcinoma	y	p.D302G	Substitution_Missense	Confirmed_somatic_variant	41	90.46	302	Helical
ERCC4	OV207	ovary	carcinoma	y	p.T305I	Substitution_Missense	Reported_in_another_cancer_sample_as_somatic	709	60.14	305	Helical
ERCC4	HUB-02-B2-042	large_intestine	carcinoma	y	p.T305I	Substitution_Missense	Confirmed_somatic_variant	3031	60.14	305	Helical
ERCC4	TCGA-AJ-A3EL-01	endometrium	carcinoma	y	p.L309I	Substitution_Missense	Confirmed_somatic_variant	8575	19.01	309	Helical
ERCC4	TCGA-D1-A16X-01	endometrium	carcinoma	y	p.S312Y	Substitution_Missense	Confirmed_somatic_variant	3250	74.88	312	Helical
ERCC4	P-0012113-T01-IM5	endometrium	carcinoma	n	p.S312Y	Substitution_Missense	Confirmed_somatic_variant	246	74.88	312	Helical
ERCC4	ILMN13	large_intestine	carcinoma	y	p.S312Y	Substitution_Missense	Confirmed_somatic_variant	6358	74.88	312	Helical
ERCC4	P-0011570-T01-IM5	endometrium	carcinoma	n	p.S312F	Substitution_Missense	Confirmed_somatic_variant	114	75.31	312	Helical
ERCC4	EXTERN_MELA_20140526_084	skin	malignant_melanoma	y	p.A315V	Substitution_Missense	Confirmed_somatic_variant	3306	33.47	315	Helical
ERCC4	587376	large_intestine	carcinoma	y	p.A315V	Substitution_Missense	Reported_in_another_cancer_sample_as_somatic	8242	33.47	315	Helical
ERCC4	P-0005783-T01-IM5	NS	carcinoma	n	p.A315S	Substitution_Missense	Confirmed_somatic_variant	67	26.04	315	Helical
ERCC4	P-0000274-T01-IM3	breast	carcinoma	n	p.T316M	Substitution_Missense	Confirmed_somatic_variant	4	38.2	316	Helical
ERCC4	P-0000274-T01-IM3	breast	carcinoma	n	p.T316M	Substitution_Missense	Confirmed_somatic_variant	4	38.2	316	Helical
ERCC4	P-0011155-T01-IM5	prostate	carcinoma	n	p.T316M	Substitution_Missense	Confirmed_somatic_variant	19	38.2	316	Helical
ERCC4	2748743	biliary_tract	carcinoma	y	p.T316M	Substitution_Missense	Confirmed_somatic_variant	746	38.2	316	Helical
ERCC4	P-0006462-T01-IM5	skin	carcinoma	n	p.E317K	Substitution_Missense	Confirmed_somatic_variant	43	27.85	317	Helical
ERCC4	P-0001199-T01-IM3	lung	carcinoma	n	p.Q322H	Substitution_Missense	Confirmed_somatic_variant	13	17.24	322	Helical
ERCC4	T270033	large_intestine	carcinoma	y	p.S334L	Substitution_Missense	Confirmed_somatic_variant	165	45.96	334	Helical
ERCC4	TCGA-EK-A2RO-01	cervix	carcinoma	y	p.R340Q	Substitution_Missense	Confirmed_somatic_variant	145	45.33	340
ERCC4	P-0004754-T01-IM5	large_intestine	carcinoma	n	p.R340Q	Substitution_Missense	Confirmed_somatic_variant	83	45.33	340
ERCC4	P-0016773-T01-IM6	breast	carcinoma	n	p.A341S	Substitution_Missense	Confirmed_somatic_variant	435	15.12	341
ERCC4	CHG-14-15016T	liver	other	y	p.A349S	Substitution_Missense	Confirmed_somatic_variant	6858	6.09	349
ERCC4	MBC526	breast	carcinoma	n	p.S352R	Substitution_Missense	Variant_of_unknown_origin	49	8.35	352
ERCC4	MBC542	breast	carcinoma	n	p.S352R	Substitution_Missense	Variant_of_unknown_origin	42	8.35	352
ERCC4	MBC530	breast	carcinoma	n	p.S352R	Substitution_Missense	Variant_of_unknown_origin	51	8.35	352
ERCC4	B86	urinary_tract	carcinoma	y	p.E359Q	Substitution_Missense	Confirmed_somatic_variant	456	9.77	359
ERCC4	B86-Tumor	urinary_tract	carcinoma	y	p.E359Q	Substitution_Missense	Confirmed_somatic_variant	530	9.77	359
ERCC4	TCGA-5L-AAT1-01	breast	carcinoma	y	p.E359K	Substitution_Missense	Confirmed_somatic_variant	1348	16.93	359
ERCC4	CLL052	haematopoietic_and_lymphoid_tissue	lymphoid_neoplasm	y	p.K360R	Substitution_Missense	Confirmed_somatic_variant	28	0.95	360
ERCC4	TCGA-BR-4361-01	stomach	carcinoma	y	p.E362G	Substitution_Missense	Confirmed_somatic_variant	3010	15.61	362
ERCC4	XHDG20C	biliary_tract	carcinoma	y	p.E365Q	Substitution_Missense	Confirmed_somatic_variant	12	3.74	365
ERCC4	TCGA-95-7947-01	lung	carcinoma	y	p.G366V	Substitution_Missense	Variant_of_unknown_origin	628	11.59	366
ERCC4	WGC067119	large_intestine	carcinoma	y	p.G366E	Substitution_Missense	Confirmed_somatic_variant	689	1.16	366
ERCC4	TCGA-BK-A6W3-01	endometrium	carcinoma	y	p.T369A	Substitution_Missense	Confirmed_somatic_variant	4459	8.8	369
ERCC4	P-0006124-T01-IM5	urinary_tract	carcinoma	n	p.E376Q	Substitution_Missense	Confirmed_somatic_variant	76	73.57	376
ERCC4	RMS66	soft_tissue	rhabdomyosarcoma	y	p.S377G	Substitution_Missense	Variant_of_unknown_origin	689	41.13	377
ERCC4	2841177	prostate	carcinoma	n	p.P379S	Substitution_Missense	Variant_of_unknown_origin	22	85.38	379	RecA2
ERCC4	2841176	prostate	carcinoma	n	p.P379S	Substitution_Missense	Variant_of_unknown_origin	26	85.38	379	RecA2
ERCC4	2841312	prostate	carcinoma	n	p.P379S	Substitution_Missense	Variant_of_unknown_origin	24	85.38	379	RecA2
ERCC4	2841315	prostate	carcinoma	n	p.P379S	Substitution_Missense	Variant_of_unknown_origin	25	85.38	379	RecA2
ERCC4	2841110	prostate	carcinoma	n	p.P379S	Substitution_Missense	Variant_of_unknown_origin	21	85.38	379	RecA2
ERCC4	2841033	prostate	carcinoma	n	p.P379S	Substitution_Missense	Variant_of_unknown_origin	29	85.38	379	RecA2
ERCC4	2841160	prostate	carcinoma	n	p.P379S	Substitution_Missense	Variant_of_unknown_origin	17	85.38	379	RecA2
ERCC4	2841316	prostate	carcinoma	n	p.P379S	Substitution_Missense	Variant_of_unknown_origin	15	85.38	379	RecA2
ERCC4	2841267	prostate	carcinoma	n	p.P379S	Substitution_Missense	Variant_of_unknown_origin	13	85.38	379	RecA2
ERCC4	s_JJ_thy_053_P	thyroid	carcinoma	n	p.P379S	Substitution_Missense	Variant_of_unknown_origin	16	85.38	379	RecA2
ERCC4	TCGA-A8-A0A6-01	breast	carcinoma	y	p.W381G	Substitution_Missense	Confirmed_somatic_variant	2398	97.37	381	RecA2
ERCC4	P-0012713-T01-IM5	breast	carcinoma	n	p.E382K	Substitution_Missense	Confirmed_somatic_variant	14	20.4	382	RecA2
ERCC4	DMP0261	thyroid	carcinoma	n	p.A383V	Substitution_Missense	Confirmed_somatic_variant	21	29.79	383	RecA2
ERCC4	P-0000285-T01-IM3	thyroid	carcinoma	n	p.A383V	Substitution_Missense	Confirmed_somatic_variant	21	29.79	383	RecA2
ERCC4	IGC-02-1163	lung	carcinoma	y	p.E392Q	Substitution_Missense	Confirmed_somatic_variant	2286	12.12	392	RecA2
ERCC4	TCGA-CK-4951-01	large_intestine	carcinoma	y	p.A393V	Substitution_Missense	Confirmed_somatic_variant	5334	13.49	393	RecA2
ERCC4	P-0001263-T01-IM3	breast	carcinoma	n	p.E397K	Substitution_Missense	Confirmed_somatic_variant	3	9.23	397	RecA2
ERCC4	P-0001263-T01-IM3	breast	carcinoma	n	p.E397K	Substitution_Missense	Confirmed_somatic_variant	3	9.23	397	RecA2
ERCC4	P-0007087-T01-IM5	breast	carcinoma	n	p.E397G	Substitution_Missense	Confirmed_somatic_variant	21	31.9	397	RecA2
ERCC4	P-0007087-T01-IM5	breast	carcinoma	n	p.E397G	Substitution_Missense	Confirmed_somatic_variant	21	31.9	397	RecA2
ERCC4	TCGA-DI-A1BU-01	endometrium	carcinoma	y	p.E399G	Substitution_Missense	Confirmed_somatic_variant	8619	29.31	399	RecA2
ERCC4	TCGA-AA-3984-01	large_intestine	carcinoma	y	p.A400S	Substitution_Missense	Confirmed_somatic_variant	6029	1.06	400	RecA2
ERCC4	LUAD-RT-S01699	lung	carcinoma	y	p.G403C	Substitution_Missense	Variant_of_unknown_origin	493	31.22	403	RecA2
ERCC4	SH-9248	soft_tissue	haemangioblastoma	n	p.R415Q	Substitution_Missense	Confirmed_somatic_variant	307	27.65	415	RecA2
ERCC4	RMS77	soft_tissue	rhabdomyosarcoma	y	p.R415Q	Substitution_Missense	Reported_in_another_cancer_sample_as_somatic	499	27.65	415	RecA2
ERCC4	RMS110	soft_tissue	rhabdomyosarcoma	y	p.R415Q	Substitution_Missense	Reported_in_another_cancer_sample_as_somatic	455	27.65	415	RecA2
ERCC4	RMS109	soft_tissue	rhabdomyosarcoma	y	p.R415Q	Substitution_Missense	Reported_in_another_cancer_sample_as_somatic	548	27.65	415	RecA2
ERCC4	RMS80	soft_tissue	rhabdomyosarcoma	y	p.R415Q	Substitution_Missense	Reported_in_another_cancer_sample_as_somatic	500	27.65	415	RecA2
ERCC4	SH-3458	soft_tissue	haemangioblastoma	n	p.R415Q	Substitution_Missense	Confirmed_somatic_variant	324	27.65	415	RecA2
ERCC4	Pat_76_B	NS	malignant_melanoma	y	p.S418F	Substitution_Missense	Confirmed_somatic_variant	1464	32.66	418	RecA2
ERCC4	Pat_76_A	NS	malignant_melanoma	y	p.S418F	Substitution_Missense	Confirmed_somatic_variant	1767	32.66	418	RecA2
ERCC4	IGC-09-1121	lung	carcinoma	y	p.S418Y	Substitution_Missense	Confirmed_somatic_variant	397	25.36	418	RecA2
ERCC4	TCGA-FU-A3HY-01	cervix	carcinoma	y	p.R421K	Substitution_Missense	Confirmed_somatic_variant	218	12.5	421	RecA2
ERCC4	P-0009017-T01-IM5	lung	carcinoma	n	p.R421T	Substitution_Missense	Confirmed_somatic_variant	32	38.64	421	RecA2
ERCC4	TCGA-95-7039-01	lung	carcinoma	y	p.R421K	Substitution_Missense	Reported_in_another_cancer_sample_as_somatic	1498	12.5	421	RecA2
ERCC4	P-0003054-T01-IM3	breast	carcinoma	n	p.R421T	Substitution_Missense	Confirmed_somatic_variant	31	38.64	421	RecA2
ERCC4	P-0003054-T01-IM5	breast	carcinoma	n	p.R421T	Substitution_Missense	Confirmed_somatic_variant	31	38.64	421	RecA2
ERCC4	P-0011385-T01-IM5	endometrium	carcinoma	n	p.A428V	Substitution_Missense	Confirmed_somatic_variant	56	17.5	428	RecA2
ERCC4	TCGA-AA-3977-01	large_intestine	carcinoma	y	p.A428V	Substitution_Missense	Confirmed_somatic_variant	4195	17.5	428	RecA2
ERCC4	P-0010340-T01-IM5	NS	malignant_melanoma	n	p.A430V	Substitution_Missense	Confirmed_somatic_variant	52	19.47	430	RecA2
ERCC4	P-0000138-T01-IM3	breast	carcinoma	n	p.L433F	Substitution_Missense	Confirmed_somatic_variant	33	13.68	433	RecA2
ERCC4	P-0000138-T01-IM3	breast	carcinoma	n	p.L433F	Substitution_Missense	Confirmed_somatic_variant	33	13.68	433	RecA2
ERCC4	LC_S14	lung	carcinoma	y	p.R437M	Substitution_Missense	Confirmed_somatic_variant	33	24.77	437	RecA2
ERCC4	LC_S14	lung	carcinoma	y	p.R437S	Substitution_Missense	Confirmed_somatic_variant	33	20.59	437	RecA2
ERCC4	HUB-02-B2-042	large_intestine	carcinoma	y	p.T439P	Substitution_Missense	Confirmed_somatic_variant	3031	58.33	439	RecA2
ERCC4	TCGA-D1-A1NZ-01	endometrium	carcinoma	y	p.T439P	Substitution_Missense	Confirmed_somatic_variant	817	58.33	439	RecA2
ERCC4	TCGA-K4-A6MB-01	urinary_tract	carcinoma	y	p.E441K	Substitution_Missense	Confirmed_somatic_variant	419	5.03	441	RecA2
ERCC4	IGC-04-1072	lung	carcinoma	y	p.K442N	Substitution_Missense	Confirmed_somatic_variant	28	17.2	442	RecA2
ERCC4	TCGA-AX-A2HJ-01	endometrium	carcinoma	y	p.A446V	Substitution_Missense	Confirmed_somatic_variant	1746	16.53	446	RecA2
ERCC4	TCGA-66-2777-01	lung	carcinoma	y	p.S459L	Substitution_Missense	Variant_of_unknown_origin	232	22.65	459	RecA2
ERCC4	CSCC-27-T	skin	carcinoma	y	p.P469H	Substitution_Missense	Confirmed_somatic_variant	9371	13.73	469	RecA2
ERCC4	TCGA-EE-A3AA-06	skin	malignant_melanoma	y	p.R477L	Substitution_Missense	Confirmed_somatic_variant	4103	18.58	477	RecA2
ERCC4	TCGA-RD-A8N9-01	stomach	carcinoma	y	p.R477Q	Substitution_Missense	Confirmed_somatic_variant	147	2.75	477	RecA2
ERCC4	P-0004809-T01-IM5	large_intestine	carcinoma	n	p.R477W	Substitution_Missense	Confirmed_somatic_variant	14	20.09	477	RecA2
ERCC4	P-0004809-T02-IM5	large_intestine	carcinoma	n	p.R477W	Substitution_Missense	Confirmed_somatic_variant	13	20.09	477	RecA2
ERCC4	HKNPC-033-Tumor-SM-64MFS	upper_aerodigestive_tract	carcinoma	y	p.R477W	Substitution_Missense	Confirmed_somatic_variant	789	20.09	477	RecA2
ERCC4	TCGA-VQ-A8P2-01	stomach	carcinoma	y	p.R477W	Substitution_Missense	Confirmed_somatic_variant	7634	20.09	477	RecA2
ERCC4	P-0009184-T01-IM5	lung	carcinoma	n	p.T480A	Substitution_Missense	Confirmed_somatic_variant	16	6.09	480	RecA2
ERCC4	LUAD-S01356	lung	carcinoma	y	p.K481E	Substitution_Missense	Variant_of_unknown_origin	500	14.99	481	RecA2
ERCC4	P-0007793-T01-IM5	large_intestine	carcinoma	n	p.R483I	Substitution_Missense	Confirmed_somatic_variant	9	9.64	483	RecA2
ERCC4	P-0000043-T02-IM3	urinary_tract	carcinoma	n	p.R483T	Substitution_Missense	Confirmed_somatic_variant	27	2.13	483	RecA2
ERCC4	CSCC-27-T	skin	carcinoma	y	p.T484I	Substitution_Missense	Confirmed_somatic_variant	9371	5.2	484	RecA2
ERCC4	P-0005455-T01-IM5	large_intestine	carcinoma	n	p.K486E	Substitution_Missense	Confirmed_somatic_variant	55	0.38	486	RecA2
ERCC4	CPCG0089-F1	prostate	carcinoma	y	p.K487N	Substitution_Missense	Confirmed_somatic_variant	42	7.65	487	RecA2
ERCC4	TCGA-91-6828-01	lung	carcinoma	y	p.K487N	Substitution_Missense	Reported_in_another_cancer_sample_as_somatic	357	7.65	487	RecA2
ERCC4	P-0012728-T01-IM5	large_intestine	carcinoma	n	p.R490Q	Substitution_Missense	Confirmed_somatic_variant	11	2.05	490	RecA2
ERCC4	PD7248a	breast	carcinoma	y	p.L494S	Substitution_Missense	Confirmed_somatic_variant	123	60.56	494	RecA2
ERCC4	Pat_41_B	NS	malignant_melanoma	y	p.P501L	Substitution_Missense	Confirmed_somatic_variant	4954	9.98	501	RecA2
ERCC4	P-0006216-T01-IM5	skin	carcinoma	n	p.R515C	Substitution_Missense	Confirmed_somatic_variant	52	12.86	515	RecA2
ERCC4	T123	large_intestine	carcinoma	y	p.R516Q	Substitution_Missense	Confirmed_somatic_variant	244	0.11	516	RecA2
ERCC4	P-0003712-T01-IM5	lung	carcinoma	n	p.R516L	Substitution_Missense	Confirmed_somatic_variant	4	8.76	516	RecA2
ERCC4	P-0006750-T01-IM5	large_intestine	carcinoma	n	p.R516Q	Substitution_Missense	Confirmed_somatic_variant	5	0.11	516	RecA2
ERCC4	P-0009602-T01-IM5	breast	carcinoma	n	p.E517K	Substitution_Missense	Confirmed_somatic_variant	46	2.04	517	RecA2
ERCC4	P-0009602-T01-IM5	breast	carcinoma	n	p.E517K	Substitution_Missense	Confirmed_somatic_variant	46	2.04	517	RecA2
ERCC4	2841170	prostate	carcinoma	n	p.S521R	Substitution_Missense	Variant_of_unknown_origin	25	19.4	521	RecA2
ERCC4	RK028_C01	liver	carcinoma	y	p.P522L	Substitution_Missense	Confirmed_somatic_variant	148	32.01	522	RecA2
ERCC4	LPJ119	haematopoietic_and_lymphoid_tissue	lymphoid_neoplasm	y	p.S524N	Substitution_Missense	Confirmed_somatic_variant	193	2.05	524	RecA2
ERCC4	NKI_LPSCC_48	upper_aerodigestive_tract	carcinoma	n	p.C525W	Substitution_Missense	Variant_of_unknown_origin	5	20.69	525	RecA2
ERCC4	TCGA-69-7765-01	lung	carcinoma	y	p.I529M	Substitution_Missense	Variant_of_unknown_origin	753	2.51	529	RecA2
ERCC4	TCGA-Z2-A8RT-06	skin	malignant_melanoma	y	p.E533K	Substitution_Missense	Confirmed_somatic_variant	3328	3.52	533	RecA2
ERCC4	P-0003900-T01-IM5	central_nervous_system	glioma	n	p.V536A	Substitution_Missense	Confirmed_somatic_variant	395	10.27	536	RecA2
ERCC4	P-0006612-T01-IM5	large_intestine	carcinoma	n	p.S540L	Substitution_Missense	Confirmed_somatic_variant	365	46.76	540	RecA2
ERCC4	TCGA-EY-A1GI-01	endometrium	carcinoma	y	p.S540L	Substitution_Missense	Confirmed_somatic_variant	5067	46.76	540	RecA2
ERCC4	TCGA-DS-A1OC-01	cervix	carcinoma	y	p.D541H	Substitution_Missense	Variant_of_unknown_origin	842	22.15	541	RecA2
ERCC4	TCGA-F5-6571-01	large_intestine	carcinoma	y	p.D541N	Substitution_Missense	Confirmed_somatic_variant	153	9.6	541	RecA2
ERCC4	TCGA-A5-A0GN-01	endometrium	carcinoma	y	p.G545R	Substitution_Missense	Variant_of_unknown_origin	76	38.14	545	RecA2
ERCC4	P-0009591-T01-IM5	lung	carcinoma	n	p.K548Q	Substitution_Missense	Confirmed_somatic_variant	14	15.98	548	RecA2
ERCC4	S09-31237-TP	skin	carcinoma	n	p.E549K	Substitution_Missense	Confirmed_somatic_variant	152	15.65	549	RecA2
ERCC4	TCGA-CV-7434-01	upper_aerodigestive_tract	carcinoma	y	p.P550S	Substitution_Missense	Confirmed_somatic_variant	104	26.69	550	RecA2
ERCC4	S09-31237-TP	skin	carcinoma	n	p.P550S	Substitution_Missense	Confirmed_somatic_variant	152	26.69	550	RecA2
ERCC4	ILMN15	large_intestine	carcinoma	y	p.I553V	Substitution_Missense	Confirmed_somatic_variant	1668	18.48	553	RecA2
ERCC4	P-0002157-T01-IM3	skin	malignant_melanoma	n	p.G559N	Substitution_Missense	Confirmed_somatic_variant	20	49.68	559	RecA2
ERCC4	AOCS-095-3-1	ovary	carcinoma	y	p.C560R	Substitution_Missense	Confirmed_somatic_variant	123	38.43	560	RecA2
ERCC4	587284	large_intestine	carcinoma	y	p.S561I	Substitution_Missense	Variant_of_unknown_origin	2110	45.56	561	RecA2
ERCC4	TCGA-FS-A1ZW-06	skin	malignant_melanoma	y	p.P563H	Substitution_Missense	Confirmed_somatic_variant	846	31.95	563	RecA2
ERCC4	PT08_1	skin	carcinoma	y	p.A565V	Substitution_Missense	Confirmed_somatic_variant	1221	26.14	565	RecA2
ERCC4	PT08_2	skin	carcinoma	y	p.A565V	Substitution_Missense	Confirmed_somatic_variant	1410	26.14	565	RecA2
ERCC4	441	oesophagus	carcinoma	y	p.H571R	Substitution_Missense	Confirmed_somatic_variant	54	30.64	571	RecA2
ERCC4	2841301	prostate	carcinoma	n	p.R576T	Substitution_Missense	Variant_of_unknown_origin	19	61.33	576	RecA2
ERCC4	2840982	prostate	carcinoma	n	p.R576T	Substitution_Missense	Variant_of_unknown_origin	22	61.33	576	RecA2
ERCC4	TCGA-AY-6197-01	large_intestine	carcinoma	y	p.V578M	Substitution_Missense	Confirmed_somatic_variant	1724	61.93	578	RecA2
ERCC4	P-0006133-T01-IM5	lung	carcinoma	n	p.V578L	Substitution_Missense	Confirmed_somatic_variant	61	59.94	578	RecA2
ERCC4	P-0000570-T01-IM3	stomach	carcinoma	n	p.L580V	Substitution_Missense	Confirmed_somatic_variant	3	54.89	580	RecA2
ERCC4	P-0007311-T01-IM5	oesophagus	carcinoma	n	p.L580V	Substitution_Missense	Confirmed_somatic_variant	31	54.89	580	RecA2
ERCC4	TCGA-AN-A046-01	breast	carcinoma	y	p.L580I	Substitution_Missense	Confirmed_somatic_variant	6119	42.95	580	RecA2
ERCC4	P-0002843-T01-IM3	kidney	carcinoma	n	p.Y581H	Substitution_Missense	Confirmed_somatic_variant	4	60.06	581	RecA2
ERCC4	P-0002843-T02-IM5	kidney	carcinoma	n	p.Y581H	Substitution_Missense	Confirmed_somatic_variant	3	60.06	581	RecA2
ERCC4	TCGA-57-1993-01	ovary	carcinoma	y	p.A583T	Substitution_Missense	Confirmed_somatic_variant	110	40.27	583	RecA2
ERCC4	TCGA-BH-A0RX-01	breast	carcinoma	y	p.R589W	Substitution_Missense	Confirmed_somatic_variant	53	89.27	589	RecA2
ERCC4	P-0004738-T01-IM5	large_intestine	carcinoma	n	p.R589Q	Substitution_Missense	Confirmed_somatic_variant	98	82.56	589	RecA2
ERCC4	ESCC-F107	oesophagus	carcinoma	n	p.E592K	Substitution_Missense	Confirmed_somatic_variant	6	90.92	592	RecA2
ERCC4	P-0009419-T01-IM5	lung	carcinoma	n	p.R595M	Substitution_Missense	Confirmed_somatic_variant	12	59.37	595	RecA2
ERCC4	ESO-859	oesophagus	carcinoma	y	p.A596T	Substitution_Missense	Variant_of_unknown_origin	2230	71.81	596	RecA2
ERCC4	P-0004379-T01-IM5	endometrium	carcinoma	n	p.A596V	Substitution_Missense	Confirmed_somatic_variant	437	69.25	596	RecA2
ERCC4	2834130	skin	malignant_melanoma	y	p.P599S	Substitution_Missense	Variant_of_unknown_origin	5635	31.87	599	RecA2
ERCC4	TCGA-QB-A6FS-06	skin	malignant_melanoma	y	p.P602L	Substitution_Missense	Confirmed_somatic_variant	1424	52.34	602	RecA2
ERCC4	T3319	large_intestine	carcinoma	y	p.Y610C	Substitution_Missense	Confirmed_somatic_variant	1802	78.22	610	RecA2
ERCC4	BD72T	biliary_tract	carcinoma	y	p.G611R	Substitution_Missense	Confirmed_somatic_variant	2095	50.72	611	RecA2
ERCC4	TCGA-HT-7470-01	central_nervous_system	glioma	y	p.G611R	Substitution_Missense	Confirmed_somatic_variant	56	50.72	611	RecA2
ERCC4	587284	large_intestine	carcinoma	y	p.S613L	Substitution_Missense	Reported_in_another_cancer_sample_as_somatic	2110	93.59	613	RecA2
ERCC4	C086	NS	malignant_melanoma	y	p.S613L	Substitution_Missense	Confirmed_somatic_variant	11294	93.59	613	RecA2
ERCC4	2834129	skin	malignant_melanoma	y	p.E615G	Substitution_Missense	Variant_of_unknown_origin	3129	93.05	615	RecA2
ERCC4	P-0005173-T01-IM5	lung	carcinoma	n	p.E616K	Substitution_Missense	Confirmed_somatic_variant	13	85.88	616	RecA2
ERCC4	2841009	prostate	carcinoma	n	p.R618H	Substitution_Missense	Reported_in_another_cancer_sample_as_somatic	18	29.93	618	RecA2
ERCC4	T93	large_intestine	carcinoma	y	p.R618H	Substitution_Missense	Confirmed_somatic_variant	233	29.93	618	RecA2
ERCC4	P3	liver	carcinoma	y	p.R618H	Substitution_Missense	Confirmed_somatic_variant	147	29.93	618	RecA2
ERCC4	P-0007319-T01-IM5	penis	carcinoma	n	p.R624W	Substitution_Missense	Confirmed_somatic_variant	425	75.9	624	RecA2
ERCC4	PASFXA	haematopoietic_and_lymphoid_tissue	lymphoid_neoplasm	y	p.R624Q	Substitution_Missense	Confirmed_somatic_variant	276	65.78	624	RecA2
ERCC4	T2379	large_intestine	carcinoma	y	p.R624Q	Substitution_Missense	Confirmed_somatic_variant	1406	65.78	624	RecA2
ERCC4	CHG-13-09089T	liver	other	y	p.R624W	Substitution_Missense	Confirmed_somatic_variant	5792	75.9	624	RecA2
ERCC4	102T	thyroid	carcinoma	y	p.K627M	Substitution_Missense	Confirmed_somatic_variant	29	86.43	627	RecA2
ERCC4	Pat_41_B	NS	malignant_melanoma	y	p.A629T	Substitution_Missense	Confirmed_somatic_variant	4954	73.88	629	RecA2
ERCC4	TCGA-E7-A7DU-01	urinary_tract	carcinoma	y	p.E631Q	Substitution_Missense	Confirmed_somatic_variant	325	41.18	631	RecA2
ERCC4	P-0000785-T01-IM3	lung	carcinoma	n	p.M640I	Substitution_Missense	Confirmed_somatic_variant	15	73.04	640
ERCC4	Pa29C	pancreas	NS	y	p.R646T	Substitution_Missense	Confirmed_somatic_variant	52	52.06	646
ERCC4	TCGA-DF-A2KN-01	endometrium	carcinoma	y	p.G648D	Substitution_Missense	Confirmed_somatic_variant	4995	68.24	648
ERCC4	86793	lung	carcinoma	n	p.R649T	Substitution_Missense	Confirmed_somatic_variant	49	54.57	649
ERCC4	P-0002281-T02-IM5	breast	carcinoma	n	p.R649T	Substitution_Missense	Confirmed_somatic_variant	11	54.57	649
ERCC4	P-0003885-T01-IM5	breast	carcinoma	n	p.D650H	Substitution_Missense	Confirmed_somatic_variant	25	23.11	650
ERCC4	P-0003885-T01-IM5	breast	carcinoma	n	p.D650H	Substitution_Missense	Confirmed_somatic_variant	25	23.11	650
ERCC4	BC35-tumour	breast	carcinoma	y	p.D655H	Substitution_Missense	Confirmed_somatic_variant	309	20.88	655
ERCC4	MBC_130	breast	carcinoma	y	p.D655H	Substitution_Missense	Confirmed_somatic_variant	286	20.88	655
ERCC4	2841343	prostate	carcinoma	n	p.S662P	Substitution_Missense	Reported_in_another_cancer_sample_as_somatic	59	11.43	662
ERCC4	2840995	prostate	carcinoma	n	p.S662P	Substitution_Missense	Reported_in_another_cancer_sample_as_somatic	22	11.43	662
ERCC4	RMS66	soft_tissue	rhabdomyosarcoma	y	p.S662P	Substitution_Missense	Reported_in_another_cancer_sample_as_somatic	689	11.43	662
ERCC4	2841007	prostate	carcinoma	n	p.S662P	Substitution_Missense	Reported_in_another_cancer_sample_as_somatic	67	11.43	662
ERCC4	2841017	prostate	carcinoma	n	p.S662P	Substitution_Missense	Reported_in_another_cancer_sample_as_somatic	68	11.43	662
ERCC4	P-0001331-T01-IM3	breast	carcinoma	n	p.S662P	Substitution_Missense	Confirmed_somatic_variant	5	11.43	662
ERCC4	P-0001331-T01-IM3	breast	carcinoma	n	p.S662P	Substitution_Missense	Confirmed_somatic_variant	5	11.43	662
ERCC4	TCGA-EE-A2GO-06	skin	malignant_melanoma	y	p.S666F	Substitution_Missense	Confirmed_somatic_variant	2843	33.88	666
ERCC4	P-0000290-T01-IM3	urinary_tract	carcinoma	n	p.R670W	Substitution_Missense	Confirmed_somatic_variant	21	87.92	670
ERCC4	P-0007172-T01-IM5	thyroid	carcinoma	n	p.N678S	Substitution_Missense	Confirmed_somatic_variant	4	3.33	678
ERCC4	TCGA-A5-A0G5-01	endometrium	carcinoma	y	p.G679C	Substitution_Missense	Variant_of_unknown_origin	181	26.83	679
ERCC4	P-0000037-T02-IM3	liver	carcinoma	n	p.I684T	Substitution_Missense	Confirmed_somatic_variant	3	78.33	684	Nuclease
ERCC4	P-0004519-T01-IM5	urinary_tract	carcinoma	n	p.D687H	Substitution_Missense	Confirmed_somatic_variant	21	88.65	687	Nuclease
ERCC4	P-0007565-T01-IM5	pancreas	carcinoma	n	p.R689C	Substitution_Missense	Confirmed_somatic_variant	51	91.53	689	Nuclease
ERCC4	123	stomach	carcinoma	y	p.R689C	Substitution_Missense	Confirmed_somatic_variant	1968	91.53	689	Nuclease
ERCC4	TCGA-CG-4305-01	stomach	carcinoma	y	p.R689C	Substitution_Missense	Confirmed_somatic_variant	1228	91.53	689	Nuclease
ERCC4	P-0002411-T01-IM3	upper_aerodigestive_tract	carcinoma	n	p.E690K	Substitution_Missense	Confirmed_somatic_variant	20	90.93	690	Nuclease
ERCC4	TCGA-CN-6013-01	upper_aerodigestive_tract	carcinoma	y	p.E694Q	Substitution_Missense	Confirmed_somatic_variant	220	40.52	694	Nuclease
ERCC4	TCGA-CG-4476-01	stomach	carcinoma	y	p.L695P	Substitution_Missense	Confirmed_somatic_variant	142	91.17	695	Nuclease
ERCC4	TCGA-EW-A6SA-01	breast	carcinoma	y	p.L695F	Substitution_Missense	Confirmed_somatic_variant	86	67.53	695	Nuclease
ERCC4	TCGA-D9-A6EA-06	skin	malignant_melanoma	y	p.P696S	Substitution_Missense	Confirmed_somatic_variant	820	86.81	696	Nuclease
ERCC4	P-0006034-T01-IM5	skin	malignant_melanoma	n	p.P696L	Substitution_Missense	Confirmed_somatic_variant	46	95.32	696	Nuclease
ERCC4	EXTERN_MELA_20140924_088	skin	malignant_melanoma	y	p.H700Y	Substitution_Missense	Confirmed_somatic_variant	2424	55.61	700	Nuclease
ERCC4	T1849	large_intestine	carcinoma	y	p.R701H	Substitution_Missense	Confirmed_somatic_variant	2572	37.71	701	Nuclease
ERCC4	P-0001649-T01-IM3	large_intestine	carcinoma	n	p.R701C	Substitution_Missense	Confirmed_somatic_variant	41	62.04	701	Nuclease
ERCC4	P-0009752-T01-IM5	skin	malignant_melanoma	n	p.R701G	Substitution_Missense	Confirmed_somatic_variant	235	65.35	701	Nuclease
ERCC4	TCGA-D1-A16X-01	endometrium	carcinoma	y	p.R702W	Substitution_Missense	Confirmed_somatic_variant	3250	68.18	702	Nuclease
ERCC4	2841200	prostate	carcinoma	n	p.I706T	Substitution_Missense	Variant_of_unknown_origin	9	78.95	706	Nuclease
ERCC4	H2023	lung	carcinoma	y	p.I706T	Substitution_Missense	Variant_of_unknown_origin	721	78.95	706	Nuclease
ERCC4	124	urinary_tract	carcinoma	n	p.E707Q	Substitution_Missense	Confirmed_somatic_variant	44	24.97	707	Nuclease
ERCC4	T3321	large_intestine	carcinoma	y	p.V709M	Substitution_Missense	Confirmed_somatic_variant	1606	57.32	709	Nuclease
ERCC4	LICA-CN-HCC_WGS_021T	liver	other	y	p.V709L	Substitution_Missense	Confirmed_somatic_variant	67	54.36	709	Nuclease
ERCC4	TCGA-DI-A1BU-01	endometrium	carcinoma	y	p.Y716C	Substitution_Missense	Confirmed_somatic_variant	8619	88.25	716	Nuclease
ERCC4	TCGA-GN-A26C-01	skin	malignant_melanoma	y	p.P720Q	Substitution_Missense	Confirmed_somatic_variant	3309	89.12	720	Nuclease
ERCC4	ME009T	skin	malignant_melanoma	y	p.E721K	Substitution_Missense	Variant_of_unknown_origin	1403	23.35	721	Nuclease
ERCC4	DN12100	breast	carcinoma	y	p.E721Q	Substitution_Missense	Confirmed_somatic_variant	995	13.16	721	Nuclease
ERCC4	P-0002911-T01-IM3	breast	carcinoma	n	p.E725K	Substitution_Missense	Confirmed_somatic_variant	13	90.93	725	Nuclease
ERCC4	P-0002911-T01-IM3	breast	carcinoma	n	p.E725K	Substitution_Missense	Confirmed_somatic_variant	13	90.93	725	Nuclease
ERCC4	2840848	prostate	carcinoma	n	p.R726C	Substitution_Missense	Reported_in_another_cancer_sample_as_somatic	3	91.54	726	Nuclease
ERCC4	TCGA-MP-A4TA-01	lung	carcinoma	y	p.R726P	Substitution_Missense	Confirmed_somatic_variant	395	95.51	726	Nuclease
ERCC4	TCGA-4R-AA8I-01	liver	carcinoma	y	p.R726C	Substitution_Missense	Confirmed_somatic_variant	1197	91.54	726	Nuclease
ERCC4	2840847	prostate	carcinoma	n	p.R726C	Substitution_Missense	Reported_in_another_cancer_sample_as_somatic	3	91.54	726	Nuclease
ERCC4	P-0009964-T02-IM5	large_intestine	carcinoma	n	p.R726C	Substitution_Missense	Confirmed_somatic_variant	43	91.54	726	Nuclease
ERCC4	CHG-13-09220T	liver	other	y	p.D731Y	Substitution_Missense	Confirmed_somatic_variant	5454	96.08	731	Nuclease
ERCC4	P-0002070-T01-IM3	large_intestine	carcinoma	n	p.G734S	Substitution_Missense	Confirmed_somatic_variant	10	60.97	734	Nuclease
ERCC4	IGC-10-1107	lung	carcinoma	y	p.R740H	Substitution_Missense	Confirmed_somatic_variant	454	81.62	740	Nuclease
ERCC4	GBM18-I2	central_nervous_system	glioma	y	p.R740H	Substitution_Missense	Confirmed_somatic_variant	12446	81.62	740	Nuclease
ERCC4	GBM18-I1	central_nervous_system	glioma	y	p.R740H	Substitution_Missense	Confirmed_somatic_variant	8021	81.62	740	Nuclease
ERCC4	TCGA-K4-A4AC-01	urinary_tract	carcinoma	y	p.M748V	Substitution_Missense	Confirmed_somatic_variant	199	85.73	748	Nuclease
ERCC4	P-0009057-T01-IM5	stomach	carcinoma	n	p.R750C	Substitution_Missense	Confirmed_somatic_variant	43	69.24	750	Nuclease
ERCC4	TCGA-MA-AA42-01	cervix	carcinoma	y	p.R750H	Substitution_Missense	Confirmed_somatic_variant	558	49.11	750	Nuclease
ERCC4	2834132	skin	malignant_melanoma	y	p.R750S	Substitution_Missense	Variant_of_unknown_origin	1421	63.93	750	Nuclease
ERCC4	TCGA-BD-A3EP-01	liver	carcinoma	y	p.Y751H	Substitution_Missense	Confirmed_somatic_variant	149	26.33	751	Nuclease
ERCC4	TCGA-86-7954-01	lung	carcinoma	y	p.R754L	Substitution_Missense	Variant_of_unknown_origin	280	39.53	754	Nuclease
ERCC4	TCGA-FI-A2D0-01	endometrium	carcinoma	y	p.R754C	Substitution_Missense	Confirmed_somatic_variant	8018	43.54	754	Nuclease
ERCC4	TCGA-AX-A3FT-01	endometrium	carcinoma	y	p.R754C	Substitution_Missense	Confirmed_somatic_variant	1453	43.54	754	Nuclease
ERCC4	TCGA-AX-A2HD-01	endometrium	carcinoma	y	p.R754C	Substitution_Missense	Confirmed_somatic_variant	9423	43.54	754	Nuclease
ERCC4	P-0008948-T01-IM5	lung	carcinoma	n	p.P755L	Substitution_Missense	Confirmed_somatic_variant	5	92.17	755	Nuclease
ERCC4	2841295	prostate	carcinoma	n	p.V756M	Substitution_Missense	Variant_of_unknown_origin	20	38.18	756	Nuclease
ERCC4	P-0001601-T01-IM3	skin	carcinoma	n	p.L757F	Substitution_Missense	Confirmed_somatic_variant	43	61.37	757	Nuclease
ERCC4	sysucc-882T	large_intestine	carcinoma	y	p.I759V	Substitution_Missense	Confirmed_somatic_variant	829	60.41	759	Nuclease
ERCC4	P-0003292-T01-IM5	central_nervous_system	glioma	n	p.D762G	Substitution_Missense	Confirmed_somatic_variant	61	70.94	762	Nuclease
ERCC4	P-0009962-T01-IM5	skin	carcinoma	n	p.D762H	Substitution_Missense	Confirmed_somatic_variant	29	63.87	762	Nuclease
ERCC4	10	ovary	sex_cord-stromal_tumour	y	p.P763L	Substitution_Missense	Variant_of_unknown_origin	148	59.49	763	Nuclease
ERCC4	P-0009710-T01-IM5	lung	carcinoma	n	p.P766H	Substitution_Missense	Confirmed_somatic_variant	15	74.76	766	Nuclease
ERCC4	TCGA-ER-A194-01	skin	malignant_melanoma	y	p.S768F	Substitution_Missense	Confirmed_somatic_variant	1627	61.27	768	Nuclease
ERCC4	LUAD-5V8LT	lung	carcinoma	y	p.L769V	Substitution_Missense	Variant_of_unknown_origin	2056	47.35	769	Nuclease
ERCC4	IGC-10-1107	lung	carcinoma	y	p.T770I	Substitution_Missense	Confirmed_somatic_variant	454	34.83	770	Nuclease
ERCC4	TCGA-EE-A2MT-06	skin	malignant_melanoma	y	p.S771F	Substitution_Missense	Confirmed_somatic_variant	1130	50.94	771	Nuclease
ERCC4	P-0001420-T01-IM3	central_nervous_system	glioma	n	p.G773S	Substitution_Missense	Confirmed_somatic_variant	35	20.46	773	Nuclease
ERCC4	CHG-14-15016T	liver	other	y	p.L775F	Substitution_Missense	Confirmed_somatic_variant	6858	18.07	775	Nuclease
ERCC4	P-0004274-T01-IM5	thyroid	carcinoma	n	p.S785N	Substitution_Missense	Confirmed_somatic_variant	5	33.7	785	Nuclease
ERCC4	ESO-0059	stomach	carcinoma	y	p.F795V	Substitution_Missense	Variant_of_unknown_origin	120	87.58	795	Nuclease
ERCC4	LC_C26	lung	carcinoma	y	p.F795C	Substitution_Missense	Confirmed_somatic_variant	135	84.86	795	Nuclease
ERCC4	EXTERN_MELA_20140924_003	skin	malignant_melanoma	y	p.P796L	Substitution_Missense	Confirmed_somatic_variant	447	92.43	796	Nuclease
ERCC4	122	stomach	carcinoma	y	p.P796L	Substitution_Missense	Confirmed_somatic_variant	1816	92.43	796	Nuclease
ERCC4	TCGA-BS-A0TE-01	endometrium	carcinoma	y	p.R797I	Substitution_Missense	Variant_of_unknown_origin	441	55.31	797	Nuclease
ERCC4	P-0009411-T01-IM5	central_nervous_system	glioma	n	p.R797K	Substitution_Missense	Confirmed_somatic_variant	61	16.72	797	Nuclease
ERCC4	TCGA-CZ-4866-01	kidney	carcinoma	y	p.L798V	Substitution_Missense	Confirmed_somatic_variant	92	68.84	798	Nuclease
ERCC4	TCGA-AJ-A3EK-01	endometrium	carcinoma	y	p.R799W	Substitution_Missense	Confirmed_somatic_variant	6996	66.87	799	Nuclease
ERCC4	2841280	prostate	carcinoma	n	p.R799W	Substitution_Missense	Reported_in_another_cancer_sample_as_somatic	23	66.87	799	Nuclease
ERCC4	YUPAER	skin	malignant_melanoma	y	p.R799Q	Substitution_Missense	Confirmed_somatic_variant	1387	51.84	799	Nuclease
ERCC4	P-0000582-T01-IM3	skin	carcinoma	n	p.R799Q	Substitution_Missense	Confirmed_somatic_variant	57	51.84	799	Nuclease
ERCC4	TCGA-D1-A17F-01	endometrium	carcinoma	y	p.R799W	Substitution_Missense	Reported_in_another_cancer_sample_as_somatic	384	66.87	799	Nuclease
ERCC4	XYKBP3	thyroid	carcinoma	n	p.R799W	Substitution_Missense	Reported_in_another_cancer_sample_as_somatic	5	66.87	799	Nuclease
ERCC4	C1-CaA	large_intestine	carcinoma	y	p.R799W	Substitution_Missense	Confirmed_somatic_variant	195	66.87	799	Nuclease
ERCC4	TCGA-AN-A046-01	breast	carcinoma	y	p.L801I	Substitution_Missense	Confirmed_somatic_variant	6119	18.57	801	Nuclease
ERCC4	TCGA-BS-A0UV-01	endometrium	carcinoma	y	p.L801I	Substitution_Missense	Reported_in_another_cancer_sample_as_somatic	9959	18.57	801	Nuclease
ERCC4	TCGA-B5-A0K9-01	endometrium	carcinoma	y	p.P804H	Substitution_Missense	Reported_in_another_cancer_sample_as_somatic	1190	69.65	804	Nuclease
ERCC4	P-0000703-T01-IM3	large_intestine	carcinoma	n	p.P804H	Substitution_Missense	Confirmed_somatic_variant	6	69.65	804	Nuclease
ERCC4	TCGA-EB-A44N-01	skin	malignant_melanoma	y	p.P804S	Substitution_Missense	Confirmed_somatic_variant	198	59.14	804	Nuclease
ERCC4	14	lung	carcinoma	y	p.S805F	Substitution_Missense	Confirmed_somatic_variant	447	85.38	805	Nuclease
ERCC4	CHC2112T	liver	carcinoma	y	p.P806S	Substitution_Missense	Confirmed_somatic_variant	69	74.13	806	Nuclease
ERCC4	ESO-152	oesophagus	carcinoma	y	p.T809M	Substitution_Missense	Variant_of_unknown_origin	193	75.65	809	Nuclease
ERCC4	2841066	prostate	carcinoma	n	p.T809M	Substitution_Missense	Variant_of_unknown_origin	18	75.65	809	Nuclease
ERCC4	T593	large_intestine	carcinoma	y	p.A810V	Substitution_Missense	Confirmed_somatic_variant	4875	62.74	810	Nuclease
ERCC4	TCGA-KL-8342-01	kidney	carcinoma	y	p.E815V	Substitution_Missense	Confirmed_somatic_variant	14	67.62	815	Nuclease
ERCC4	TCGA-RC-A7SH-01	liver	carcinoma	y	p.S819G	Substitution_Missense	Confirmed_somatic_variant	78	42.65	819	Nuclease
ERCC4	HCT15	large_intestine	carcinoma	y	p.K820E	Substitution_Missense	Reported_in_another_cancer_sample_as_somatic	7966	34.61	820
ERCC4	MBC516	breast	carcinoma	n	p.K820R	Substitution_Missense	Variant_of_unknown_origin	52	12.76	820
ERCC4	HCT-15	large_intestine	carcinoma	y	p.K820E	Substitution_Missense	Confirmed_somatic_variant	2431	34.61	820
ERCC4	2748840	biliary_tract	carcinoma	y	p.P821S	Substitution_Missense	Confirmed_somatic_variant	691	20.33	821
ERCC4	P-0000582-T01-IM3	skin	carcinoma	n	p.D824N	Substitution_Missense	Confirmed_somatic_variant	57	50.9	824
ERCC4	TCGA-A5-A0GH-01	endometrium	carcinoma	y	p.A825V	Substitution_Missense	Variant_of_unknown_origin	547	31.72	825
ERCC4	GBM18-I2	central_nervous_system	glioma	y	p.A826V	Substitution_Missense	Confirmed_somatic_variant	12446	13.1	826
ERCC4	ESO-175	stomach	carcinoma	y	p.T827A	Substitution_Missense	Variant_of_unknown_origin	378	11.22	827
ERCC4	CH-LA2	lung	carcinoma	y	p.T827S	Substitution_Missense	Confirmed_somatic_variant	49	2.85	827
ERCC4	TCGA-D1-A160-01	endometrium	carcinoma	y	p.T832I	Substitution_Missense	Variant_of_unknown_origin	564	75.77	832
ERCC4	9227_T	liver	carcinoma	y	p.A833T	Substitution_Missense	Confirmed_somatic_variant	1115	30.05	833
ERCC4	53T	liver	other	y	p.D834A	Substitution_Missense	Confirmed_somatic_variant	54	40.54	834
ERCC4	053T	liver	carcinoma	y	p.D834A	Substitution_Missense	Confirmed_somatic_variant	44	40.54	834
ERCC4	TCGA-44-3918-01	lung	carcinoma	y	p.E836K	Substitution_Missense	Variant_of_unknown_origin	1180	4.95	836
ERCC4	CSCC-32-T	skin	carcinoma	y	p.P839L	Substitution_Missense	Confirmed_somatic_variant	1909	29.06	839
ERCC4	TCGA-06-6695-01	central_nervous_system	glioma	y	p.E840K	Substitution_Missense	Confirmed_somatic_variant	67	12.53	840
ERCC4	LPS24	soft_tissue	liposarcoma	n	p.E840K	Substitution_Missense	Reported_in_another_cancer_sample_as_somatic	17	12.53	840
ERCC4	C086	NS	malignant_melanoma	y	p.E840K	Substitution_Missense	Confirmed_somatic_variant	11294	12.53	840
ERCC4	RK053_C01	liver	carcinoma	y	p.Y844C	Substitution_Missense	Confirmed_somatic_variant	104	51.22	844
ERCC4	TCGA-BF-A1Q0-01	skin	malignant_melanoma	y	p.P846S	Substitution_Missense	Confirmed_somatic_variant	3367	17.22	846	(HhH)2
ERCC4	EXTERN_MELA_20140524_008	skin	malignant_melanoma	y	p.P848L	Substitution_Missense	Confirmed_somatic_variant	709	61.62	848	(HhH)2
ERCC4	TCGA-FR-A7U9-06	skin	malignant_melanoma	y	p.P848L	Substitution_Missense	Confirmed_somatic_variant	2114	61.62	848	(HhH)2
ERCC4	ME024T	skin	malignant_melanoma	y	p.P848S	Substitution_Missense	Variant_of_unknown_origin	443	44.45	848	(HhH)2
ERCC4	TCGA-BR-8678-01	stomach	carcinoma	y	p.D850H	Substitution_Missense	Confirmed_somatic_variant	128	59.77	850	(HhH)2
ERCC4	P-0004764-T01-IM5	autonomic_ganglia	neuroblastoma	n	p.F851L	Substitution_Missense	Confirmed_somatic_variant	3	31.8	851	(HhH)2
ERCC4	P20	breast	carcinoma	n	p.F851V	Substitution_Missense	Variant_of_unknown_origin	6	44.15	851	(HhH)2
ERCC4	CC12	large_intestine	carcinoma	n	p.P856S	Substitution_Missense	Confirmed_somatic_variant	106	86.82	856	(HhH)2
ERCC4	P-0003458-T02-IM5	central_nervous_system	glioma	n	p.R864C	Substitution_Missense	Confirmed_somatic_variant	14	38.5	864	(HhH)2
ERCC4	TCGA-RP-A693-06	skin	malignant_melanoma	y	p.R864S	Substitution_Missense	Confirmed_somatic_variant	967	22.51	864	(HhH)2
ERCC4	TCGA-WS-AB45-01	large_intestine	carcinoma	y	p.R864C	Substitution_Missense	Confirmed_somatic_variant	3016	38.5	864	(HhH)2
ERCC4	CRC-20T	large_intestine	carcinoma	y	p.R864C	Substitution_Missense	Confirmed_somatic_variant	143	38.5	864	(HhH)2
ERCC4	SNU-719	stomach	carcinoma	y	p.V870G	Substitution_Missense	Variant_of_unknown_origin	995	72.61	870	(HhH)2
ERCC4	TCGA-F4-6856-01	large_intestine	carcinoma	y	p.V870I	Substitution_Missense	Confirmed_somatic_variant	1356	12.36	870	(HhH)2
ERCC4	P-0006167-T01-IM5	endometrium	carcinoma	n	p.K871N	Substitution_Missense	Confirmed_somatic_variant	8	20.05	871	(HhH)2
ERCC4	2841055	prostate	carcinoma	n	p.I873V	Substitution_Missense	Variant_of_unknown_origin	17	13	873	(HhH)2
ERCC4	P-0009585-T01-IM5	endometrium	carcinoma	n	p.A874T	Substitution_Missense	Confirmed_somatic_variant	35	14.86	874	(HhH)2
ERCC4	2841298	prostate	carcinoma	n	p.E875G	Substitution_Missense	Reported_in_another_cancer_sample_as_somatic	18	42.88	875	(HhH)2
ERCC4	2841338	prostate	carcinoma	n	p.E875G	Substitution_Missense	Reported_in_another_cancer_sample_as_somatic	19	42.88	875	(HhH)2
ERCC4	2841313	prostate	carcinoma	n	p.E875G	Substitution_Missense	Reported_in_another_cancer_sample_as_somatic	17	42.88	875	(HhH)2
ERCC4	2840980	prostate	carcinoma	n	p.E875G	Substitution_Missense	Reported_in_another_cancer_sample_as_somatic	18	42.88	875	(HhH)2
ERCC4	2841261	prostate	carcinoma	n	p.E875G	Substitution_Missense	Reported_in_another_cancer_sample_as_somatic	19	42.88	875	(HhH)2
ERCC4	2841006	prostate	carcinoma	n	p.E875G	Substitution_Missense	Reported_in_another_cancer_sample_as_somatic	27	42.88	875	(HhH)2
ERCC4	2841081	prostate	carcinoma	n	p.E875G	Substitution_Missense	Reported_in_another_cancer_sample_as_somatic	19	42.88	875	(HhH)2
ERCC4	2841130	prostate	carcinoma	n	p.E875G	Substitution_Missense	Reported_in_another_cancer_sample_as_somatic	12	42.88	875	(HhH)2
ERCC4	2841277	prostate	carcinoma	n	p.E875G	Substitution_Missense	Reported_in_another_cancer_sample_as_somatic	17	42.88	875	(HhH)2
ERCC4	2841195	prostate	carcinoma	n	p.E875G	Substitution_Missense	Reported_in_another_cancer_sample_as_somatic	19	42.88	875	(HhH)2
ERCC4	P-0002310-T01-IM3	ovary	carcinoma	n	p.E875G	Substitution_Missense	Confirmed_somatic_variant	38	42.88	875	(HhH)2
ERCC4	2841111	prostate	carcinoma	n	p.E875G	Substitution_Missense	Reported_in_another_cancer_sample_as_somatic	12	42.88	875	(HhH)2
ERCC4	2840992	prostate	carcinoma	n	p.E875G	Substitution_Missense	Reported_in_another_cancer_sample_as_somatic	21	42.88	875	(HhH)2
ERCC4	2841001	prostate	carcinoma	n	p.E875G	Substitution_Missense	Reported_in_another_cancer_sample_as_somatic	20	42.88	875	(HhH)2
ERCC4	2840996	prostate	carcinoma	n	p.E875G	Substitution_Missense	Reported_in_another_cancer_sample_as_somatic	22	42.88	875	(HhH)2
ERCC4	RMS112	soft_tissue	rhabdomyosarcoma	y	p.E875G	Substitution_Missense	Reported_in_another_cancer_sample_as_somatic	525	42.88	875	(HhH)2
ERCC4	2841160	prostate	carcinoma	n	p.E875G	Substitution_Missense	Reported_in_another_cancer_sample_as_somatic	17	42.88	875	(HhH)2
ERCC4	2841211	prostate	carcinoma	n	p.E875G	Substitution_Missense	Reported_in_another_cancer_sample_as_somatic	15	42.88	875	(HhH)2
ERCC4	2841351	prostate	carcinoma	n	p.E875G	Substitution_Missense	Reported_in_another_cancer_sample_as_somatic	37	42.88	875	(HhH)2
ERCC4	2841248	prostate	carcinoma	n	p.E875G	Substitution_Missense	Reported_in_another_cancer_sample_as_somatic	18	42.88	875	(HhH)2
ERCC4	P-0010133-T01-IM5	lung	carcinoma	n	p.A877V	Substitution_Missense	Confirmed_somatic_variant	3	18.36	877	(HhH)2
ERCC4	P-0005322-T02-IM5	autonomic_ganglia	neuroblastoma	n	p.A877E	Substitution_Missense	Confirmed_somatic_variant	3	17.52	877	(HhH)2
ERCC4	T4500	large_intestine	carcinoma	y	p.A878V	Substitution_Missense	Confirmed_somatic_variant	1193	15.57	878	(HhH)2
ERCC4	T3038	large_intestine	carcinoma	y	p.E883K	Substitution_Missense	Confirmed_somatic_variant	230	6.3	883	(HhH)2
ERCC4	T3038	large_intestine	carcinoma	y	p.E883K	Substitution_Missense	Confirmed_somatic_variant	230	6.3	883	(HhH)2
ERCC4	S02274_1	lung	carcinoma	y	p.T885A	Substitution_Missense	Confirmed_somatic_variant	255	6.03	885	(HhH)2
ERCC4	TCGA-B5-A11E-01	endometrium	carcinoma	y	p.T885M	Substitution_Missense	Variant_of_unknown_origin	11172	6.69	885	(HhH)2
ERCC4	LP6005935-DNA_D01	oesophagus	carcinoma	y	p.S886G	Substitution_Missense	Confirmed_somatic_variant	59	22.67	886	(HhH)2
ERCC4	P-0007222-T01-IM5	large_intestine	carcinoma	n	p.S886N	Substitution_Missense	Confirmed_somatic_variant	9	8.79	886	(HhH)2
ERCC4	TCGA-EY-A5W2-01	endometrium	carcinoma	y	p.S886G	Substitution_Missense	Confirmed_somatic_variant	814	22.67	886	(HhH)2
ERCC4	TCGA-DU-6407-02	central_nervous_system	glioma	y	p.G889E	Substitution_Missense	Confirmed_somatic_variant	2201	65.9	889	(HhH)2
ERCC4	TCGA-EY-A1GI-01	endometrium	carcinoma	y	p.F900L	Substitution_Missense	Confirmed_somatic_variant	5067	45.74	900	(HhH)2
ERCC4	BC35-tumour	breast	carcinoma	y	p.F900L	Substitution_Missense	Confirmed_somatic_variant	309	45.74	900	(HhH)2
ERCC4	MBC_130	breast	carcinoma	y	p.F900L	Substitution_Missense	Confirmed_somatic_variant	286	45.74	900	(HhH)2
ERCC4	TCGA-FD-A3SN-01	urinary_tract	carcinoma	y	p.A906P	Substitution_Missense	Confirmed_somatic_variant	538	5.28	906	(HhH)2
ERCC4	T2397	large_intestine	carcinoma	y	p.V909I	Substitution_Missense	Confirmed_somatic_variant	371	0.21	909
ERCC4	MBC032T	breast	carcinoma	n	p.S910L	Substitution_Missense	Variant_of_unknown_origin	78	15.97	910
ERCC4	CC04	large_intestine	carcinoma	n	p.S910L	Substitution_Missense	Variant_of_unknown_origin	36	15.97	910
ERCC4	LPS70	soft_tissue	liposarcoma	n	p.G912R	Substitution_Missense	Variant_of_unknown_origin	11	2.87	912
ERCC4	LUAD-D01603	lung	carcinoma	y	p.G914E	Substitution_Missense	Variant_of_unknown_origin	876	1.15	914
Muts origin
346 Confirmed_somatic_variant
45 Reported_in_another_cancer_sample_as_somatic
80 Variant_of_unknown_origin

## Sheet: ERCC5
Gene_name	Sample_name	Primary_site	Primary_histology	Genome-wide_screen	Mutation_AA	Mutation_Description	Mutation_somatic_status	TotalMuts	EA	AA	Domain
ERCC5	TCGA-AJ-A3EK-01	endometrium	carcinoma	y	p.L6F	Substitution_Missense	Confirmed_somatic_variant	6996	59.38	6	N
ERCC5	TCGA-BG-A222-01	endometrium	carcinoma	y	p.C12R	Substitution_Missense	Confirmed_somatic_variant	5124	56.74	12	N
ERCC5	CHG-13-09089T	liver	other	y	p.Q16H	Substitution_Missense	Confirmed_somatic_variant	5792	30.89	16	N
ERCC5	TCGA-B9-A8YI-01	kidney	carcinoma	y	p.V17G	Substitution_Missense	Confirmed_somatic_variant	110	80.67	17	N
ERCC5	H460	lung	carcinoma	y	p.P19L	Substitution_Missense	Variant_of_unknown_origin	528	69.86	19	N
ERCC5	2841009	prostate	carcinoma	n	p.P19L	Substitution_Missense	Variant_of_unknown_origin	18	69.86	19	N
ERCC5	2841128	prostate	carcinoma	n	p.P19L	Substitution_Missense	Variant_of_unknown_origin	14	69.86	19	N
ERCC5	TCGA-D3-A2JG-06	skin	malignant_melanoma	y	p.P19H	Substitution_Missense	Confirmed_somatic_variant	788	66.73	19	N
ERCC5	TCGA-DX-AB37-01	soft_tissue	sarcoma	y	p.P19R	Substitution_Missense	Confirmed_somatic_variant	66	67.45	19	N
ERCC5	P-0004688-T01-IM5	urinary_tract	carcinoma	n	p.A21T	Substitution_Missense	Confirmed_somatic_variant	409	35.4	21	N
ERCC5	TCGA-AZ-4315-01	large_intestine	carcinoma	y	p.E23K	Substitution_Missense	Confirmed_somatic_variant	7475	65.23	23	N
ERCC5	TCGA-YD-A9TB-06	skin	malignant_melanoma	y	p.K25N	Substitution_Missense	Confirmed_somatic_variant	418	69.27	25	N
ERCC5	TCGA-XF-AAMG-01	urinary_tract	carcinoma	y	p.I26M	Substitution_Missense	Confirmed_somatic_variant	1133	19.82	26	N
ERCC5	TCGA-XF-AAMG-01	urinary_tract	carcinoma	y	p.I26N	Substitution_Missense	Confirmed_somatic_variant	1133	71.31	26	N
ERCC5	PD_08	skin	carcinoma	y	p.D30E	Substitution_Missense	Confirmed_somatic_variant	1763	55.25	30	N
ERCC5	P-0002865-T01-IM3	lung	carcinoma	n	p.W34C	Substitution_Missense	Confirmed_somatic_variant	8	90.48	34	N
ERCC5	T1194	large_intestine	carcinoma	y	p.W34C	Substitution_Missense	Confirmed_somatic_variant	111	90.48	34	N
ERCC5	2840990	prostate	carcinoma	n	p.R43Q	Substitution_Missense	Reported_in_another_cancer_sample_as_somatic	24	62.34	43	N
ERCC5	P-0012358-T01-IM5	endometrium	carcinoma	n	p.R43Q	Substitution_Missense	Confirmed_somatic_variant	457	62.34	43	N
ERCC5	P-0012113-T01-IM5	endometrium	carcinoma	n	p.R43W	Substitution_Missense	Confirmed_somatic_variant	246	74.43	43	N
ERCC5	TCGA-J9-A52C-01	prostate	carcinoma	y	p.R43W	Substitution_Missense	Confirmed_somatic_variant	647	74.43	43	N
ERCC5	TCGA-EO-A3AV-01	endometrium	carcinoma	y	p.R43Q	Substitution_Missense	Confirmed_somatic_variant	4663	62.34	43	N
ERCC5	TCGA-EO-A3AU-01	endometrium	carcinoma	y	p.R45H	Substitution_Missense	Confirmed_somatic_variant	731	24.23	45	N
ERCC5	P-0001042-T01-IM3	skin	carcinoma	n	p.R45H	Substitution_Missense	Confirmed_somatic_variant	264	24.23	45	N
ERCC5	EXTERN_MELA_20140526_065	skin	malignant_melanoma	y	p.G47R	Substitution_Missense	Confirmed_somatic_variant	69	92.96	47	N
ERCC5	TCGA-BH-A0HX-01	breast	carcinoma	y	p.H60Q	Substitution_Missense	Confirmed_somatic_variant	86	50.67	60	N
ERCC5	TCGA-EE-A3JE-06	skin	malignant_melanoma	y	p.L62P	Substitution_Missense	Confirmed_somatic_variant	355	88.55	62	N
ERCC5	P-0004688-T01-IM5	urinary_tract	carcinoma	n	p.K64N	Substitution_Missense	Confirmed_somatic_variant	409	90.24	64	N
ERCC5	P-0002102-T01-IM3	large_intestine	carcinoma	n	p.L65F	Substitution_Missense	Confirmed_somatic_variant	8	70.35	65	N
ERCC5	HCC4021	lung	carcinoma	y	p.L65F	Substitution_Missense	Reported_in_another_cancer_sample_as_somatic	423	70.35	65	N
ERCC5	TCGA-DK-A6AW-01	urinary_tract	carcinoma	y	p.R69Q	Substitution_Missense	Confirmed_somatic_variant	4259	64.8	69	N
ERCC5	TCGA-AA-A00N-01	large_intestine	carcinoma	y	p.R71C	Substitution_Missense	Confirmed_somatic_variant	4869	79.93	71	N
ERCC5	BRC32	breast	carcinoma	y	p.R71S	Substitution_Missense	Confirmed_somatic_variant	39	77.79	71	N
ERCC5	P-0011357-T01-IM5	large_intestine	carcinoma	n	p.R71C	Substitution_Missense	Confirmed_somatic_variant	206	79.93	71	N
ERCC5	ILMN13	large_intestine	carcinoma	y	p.R71C	Substitution_Missense	Confirmed_somatic_variant	6358	79.93	71	N
ERCC5	2840788	prostate	carcinoma	n	p.R71C	Substitution_Missense	Reported_in_another_cancer_sample_as_somatic	85	79.93	71	N
ERCC5	TCGA-D1-A16Y-01	endometrium	carcinoma	y	p.R71C	Substitution_Missense	Reported_in_another_cancer_sample_as_somatic	1330	79.93	71	N
ERCC5	MBC090T	breast	carcinoma	n	p.I73M	Substitution_Missense	Variant_of_unknown_origin	73	44.07	73	N
ERCC5	MBC096T	breast	carcinoma	n	p.I73M	Substitution_Missense	Variant_of_unknown_origin	52	44.07	73	N
ERCC5	CHC1182T	liver	carcinoma	y	p.I73S	Substitution_Missense	Confirmed_somatic_variant	64	88.38	73	N
ERCC5	TCGA-23-1027-01	ovary	carcinoma	y	p.G78V	Substitution_Missense	Confirmed_somatic_variant	68	99.48	78	N
ERCC5	T197	large_intestine	carcinoma	y	p.D79G	Substitution_Missense	Confirmed_somatic_variant	2142	62.59	79	N
ERCC5	P-0008388-T01-IM5	central_nervous_system	glioma	n	p.D79N	Substitution_Missense	Confirmed_somatic_variant	30	26.15	79	N
ERCC5	P-0008490-T01-IM5	skin	malignant_melanoma	n	p.P81S	Substitution_Missense	Confirmed_somatic_variant	7	78.41	81	N
ERCC5	P-0008490-T02-IM5	skin	malignant_melanoma	n	p.P81S	Substitution_Missense	Confirmed_somatic_variant	19	78.41	81	N
ERCC5	IGC-11-1044	lung	carcinoma	y	p.K84N	Substitution_Missense	Confirmed_somatic_variant	1716	86.44	84
ERCC5	TCGA-D3-A2JO-06	skin	malignant_melanoma	y	p.K90N	Substitution_Missense	Confirmed_somatic_variant	1776	30.38	90
ERCC5	3_RESISTANT	skin	malignant_melanoma	y	p.L97S	Substitution_Missense	Confirmed_somatic_variant	258	55.94	97
ERCC5	3_PRE-TREATMENT	skin	malignant_melanoma	y	p.L97S	Substitution_Missense	Confirmed_somatic_variant	282	55.94	97
ERCC5	P-0009862-T01-IM5	lung	carcinoma	n	p.A98V	Substitution_Missense	Confirmed_somatic_variant	13	32.93	98
ERCC5	TCGA-3N-A9WB-06	skin	malignant_melanoma	y	p.S99F	Substitution_Missense	Confirmed_somatic_variant	201	58.29	99
ERCC5	TCGA-EY-A1GK-01	endometrium	carcinoma	y	p.S100N	Substitution_Missense	Confirmed_somatic_variant	894	30.29	100
ERCC5	7	lung	carcinoma	y	p.T106I	Substitution_Missense	Confirmed_somatic_variant	1191	56.91	106
ERCC5	TCGA-BR-8680-01	stomach	carcinoma	y	p.K115R	Substitution_Missense	Confirmed_somatic_variant	6365	47.23	115
ERCC5	TCGA-AR-A256-01	breast	carcinoma	y	p.R116T	Substitution_Missense	Confirmed_somatic_variant	266	79.2	116
ERCC5	TCGA-W3-AA1W-06	skin	malignant_melanoma	y	p.A118V	Substitution_Missense	Confirmed_somatic_variant	844	57.59	118
ERCC5	TCGA-CM-6171-01	large_intestine	carcinoma	y	p.F123S	Substitution_Missense	Confirmed_somatic_variant	1595	58.69	123
ERCC5	BD72T	biliary_tract	carcinoma	y	p.A130T	Substitution_Missense	Confirmed_somatic_variant	2095	15.24	130
ERCC5	CC17	large_intestine	carcinoma	n	p.P132H	Substitution_Missense	Variant_of_unknown_origin	33	68.07	132
ERCC5	CC08	large_intestine	carcinoma	n	p.P132H	Substitution_Missense	Variant_of_unknown_origin	26	68.07	132
ERCC5	TCGA-22-5483-01	lung	carcinoma	y	p.S133I	Substitution_Missense	Confirmed_somatic_variant	260	77.07	133
ERCC5	RK041_C01	liver	carcinoma	y	p.V137F	Substitution_Missense	Variant_of_unknown_origin	146	25.46	137
ERCC5	P-0010452-T01-IM5	pancreas	carcinoma	n	p.R138Q	Substitution_Missense	Confirmed_somatic_variant	7	5.29	138
ERCC5	TCGA-D3-A3C8-06	skin	malignant_melanoma	y	p.R139I	Substitution_Missense	Confirmed_somatic_variant	2177	55.51	139
ERCC5	THCC_52T	liver	other	y	p.N141H	Substitution_Missense	Confirmed_somatic_variant	157	29.38	141
ERCC5	TCGA-B6-A0RE-01	breast	carcinoma	y	p.D142H	Substitution_Missense	Confirmed_somatic_variant	220	78.38	142
ERCC5	MBC024T	breast	carcinoma	n	p.D142N	Substitution_Missense	Variant_of_unknown_origin	32	56.32	142
ERCC5	MBC005T	breast	carcinoma	n	p.D142N	Substitution_Missense	Variant_of_unknown_origin	75	56.32	142
ERCC5	2841003	prostate	carcinoma	n	p.V145I	Substitution_Missense	Variant_of_unknown_origin	75	18.44	145
ERCC5	CHG-13-29153T	liver	other	y	p.V145F	Substitution_Missense	Confirmed_somatic_variant	7199	56.61	145
ERCC5	TCGA-YC-A9TC-01	urinary_tract	carcinoma	y	p.H155R	Substitution_Missense	Confirmed_somatic_variant	148	21.16	155
ERCC5	TCGA-AX-A2HD-01	endometrium	carcinoma	y	p.S156N	Substitution_Missense	Confirmed_somatic_variant	9423	31.94	156
ERCC5	P-0004688-T01-IM5	urinary_tract	carcinoma	n	p.E160K	Substitution_Missense	Confirmed_somatic_variant	409	67.55	160	AlphaFold predicted
ERCC5	P-0012358-T01-IM5	endometrium	carcinoma	n	p.R168I	Substitution_Missense	Confirmed_somatic_variant	457	74.2	168	AlphaFold predicted
ERCC5	TCGA-BR-8680-01	stomach	carcinoma	y	p.M169I	Substitution_Missense	Confirmed_somatic_variant	6365	37.92	169	AlphaFold predicted
ERCC5	TCGA-D1-A16Y-01	endometrium	carcinoma	y	p.M169I	Substitution_Missense	Variant_of_unknown_origin	1330	37.92	169	AlphaFold predicted
ERCC5	IGC-03-1322	lung	carcinoma	y	p.Q171K	Substitution_Missense	Confirmed_somatic_variant	319	47.82	171	AlphaFold predicted
ERCC5	TCGA-F5-6814-01	large_intestine	carcinoma	y	p.F179L	Substitution_Missense	Confirmed_somatic_variant	7249	36.57	179	AlphaFold predicted
ERCC5	TCGA-AG-3892-01	large_intestine	carcinoma	y	p.F179L	Substitution_Missense	Confirmed_somatic_variant	2893	36.57	179	AlphaFold predicted
ERCC5	TCGA-EA-A3HS-01	cervix	carcinoma	y	p.A185V	Substitution_Missense	Confirmed_somatic_variant	879	54.98	185	AlphaFold predicted
ERCC5	TCGA-24-1427-01	ovary	carcinoma	y	p.I186T	Substitution_Missense	Confirmed_somatic_variant	80	79.98	186	AlphaFold predicted
ERCC5	TCGA-NC-A5HG-01	lung	carcinoma	y	p.F193L	Substitution_Missense	Confirmed_somatic_variant	688	75.25	193	AlphaFold predicted
ERCC5	2841125	prostate	carcinoma	n	p.P198T	Substitution_Missense	Variant_of_unknown_origin	19	63.09	198	AlphaFold predicted
ERCC5	P-0012143-T01-IM5	pancreas	carcinoma	n	p.E199K	Substitution_Missense	Confirmed_somatic_variant	8	68.7	199	AlphaFold predicted
ERCC5	ESO-D76	stomach	carcinoma	y	p.H202N	Substitution_Missense	Variant_of_unknown_origin	108	72.05	202	AlphaFold predicted
ERCC5	P-0000381-T01-IM3	breast	carcinoma	n	p.T212I	Substitution_Missense	Confirmed_somatic_variant	12	77.88	212	AlphaFold predicted
ERCC5	P-0000381-T01-IM3	breast	carcinoma	n	p.T212I	Substitution_Missense	Confirmed_somatic_variant	12	77.88	212	AlphaFold predicted
ERCC5	149RM-cell_line	penis	carcinoma	y	p.R214C	Substitution_Missense	Reported_in_another_cancer_sample_as_somatic	139	80.91	214	AlphaFold predicted
ERCC5	P-0007055-T01-IM5	large_intestine	carcinoma	n	p.R214H	Substitution_Missense	Confirmed_somatic_variant	55	59.37	214	AlphaFold predicted
ERCC5	MSU1-a	large_intestine	adenoma	y	p.R214C	Substitution_Missense	Confirmed_somatic_variant	2477	80.91	214	AlphaFold predicted
ERCC5	MSU1-c	large_intestine	carcinoma	y	p.R214C	Substitution_Missense	Confirmed_somatic_variant	2069	80.91	214	AlphaFold predicted
ERCC5	149RM-tissue	penis	carcinoma	y	p.R214C	Substitution_Missense	Reported_in_another_cancer_sample_as_somatic	154	80.91	214	AlphaFold predicted
ERCC5	TCGA-FJ-A3ZE-01	urinary_tract	carcinoma	y	p.R214H	Substitution_Missense	Confirmed_somatic_variant	505	59.37	214	AlphaFold predicted
ERCC5	149RCa-cell_line	penis	carcinoma	y	p.R214C	Substitution_Missense	Reported_in_another_cancer_sample_as_somatic	138	80.91	214	AlphaFold predicted
ERCC5	149RCa-tissue	penis	carcinoma	y	p.R214C	Substitution_Missense	Reported_in_another_cancer_sample_as_somatic	165	80.91	214	AlphaFold predicted
ERCC5	TCGA-AX-A2HD-01	endometrium	carcinoma	y	p.R214H	Substitution_Missense	Confirmed_somatic_variant	9423	59.37	214	AlphaFold predicted
ERCC5	P-0005021-T01-IM5	urinary_tract	carcinoma	n	p.R216I	Substitution_Missense	Confirmed_somatic_variant	213	89.72	216	AlphaFold predicted
ERCC5	LUAD-CHTN-MAD04-00674	lung	carcinoma	y	p.M222I	Substitution_Missense	Variant_of_unknown_origin	116	47.26	222	AlphaFold predicted
ERCC5	TCGA-CN-6024-01	upper_aerodigestive_tract	carcinoma	y	p.D227V	Substitution_Missense	Confirmed_somatic_variant	197	76.05	227	AlphaFold predicted
ERCC5	TCGA-ER-A197-06	skin	malignant_melanoma	y	p.S230P	Substitution_Missense	Confirmed_somatic_variant	63	85.19	230	AlphaFold predicted
ERCC5	T1182	large_intestine	carcinoma	y	p.L234H	Substitution_Missense	Confirmed_somatic_variant	132	86.95	234	AlphaFold predicted
ERCC5	TCGA-92-8063-01	lung	carcinoma	y	p.K239E	Substitution_Missense	Confirmed_somatic_variant	397	80.85	239	AlphaFold predicted
ERCC5	P-0002887-T01-IM3	ovary	carcinoma	n	p.Q245E	Substitution_Missense	Confirmed_somatic_variant	4	56.64	245	AlphaFold predicted
ERCC5	P-0002374-T01-IM3	breast	carcinoma	n	p.H249L	Substitution_Missense	Confirmed_somatic_variant	7	55.86	249	AlphaFold predicted
ERCC5	P-0002374-T01-IM3	breast	carcinoma	n	p.H249L	Substitution_Missense	Confirmed_somatic_variant	7	55.86	249	AlphaFold predicted
ERCC5	TCGA-BR-8680-01	stomach	carcinoma	y	p.V250A	Substitution_Missense	Confirmed_somatic_variant	6365	59.91	250	AlphaFold predicted
ERCC5	2841325	prostate	carcinoma	n	p.M254V	Substitution_Missense	Reported_in_another_cancer_sample_as_somatic	27	66.66	254	AlphaFold predicted
ERCC5	2840974	prostate	carcinoma	n	p.M254V	Substitution_Missense	Reported_in_another_cancer_sample_as_somatic	20	66.66	254	AlphaFold predicted
ERCC5	SH-1641	soft_tissue	haemangioblastoma	n	p.M254V	Substitution_Missense	Confirmed_somatic_variant	294	66.66	254	AlphaFold predicted
ERCC5	2841264	prostate	carcinoma	n	p.M254V	Substitution_Missense	Reported_in_another_cancer_sample_as_somatic	16	66.66	254	AlphaFold predicted
ERCC5	2841309	prostate	carcinoma	n	p.M254V	Substitution_Missense	Reported_in_another_cancer_sample_as_somatic	17	66.66	254	AlphaFold predicted
ERCC5	2841081	prostate	carcinoma	n	p.M254V	Substitution_Missense	Reported_in_another_cancer_sample_as_somatic	19	66.66	254	AlphaFold predicted
ERCC5	2841020	prostate	carcinoma	n	p.M254V	Substitution_Missense	Reported_in_another_cancer_sample_as_somatic	23	66.66	254	AlphaFold predicted
ERCC5	2841025	prostate	carcinoma	n	p.M254V	Substitution_Missense	Reported_in_another_cancer_sample_as_somatic	14	66.66	254	AlphaFold predicted
ERCC5	2841042	prostate	carcinoma	n	p.M254V	Substitution_Missense	Reported_in_another_cancer_sample_as_somatic	54	66.66	254	AlphaFold predicted
ERCC5	2841009	prostate	carcinoma	n	p.M254V	Substitution_Missense	Reported_in_another_cancer_sample_as_somatic	18	66.66	254	AlphaFold predicted
ERCC5	P-0003233-T01-IM5	breast	carcinoma	n	p.M254I	Substitution_Missense	Confirmed_somatic_variant	11	53.53	254	AlphaFold predicted
ERCC5	2841012	prostate	carcinoma	n	p.M254V	Substitution_Missense	Reported_in_another_cancer_sample_as_somatic	20	66.66	254	AlphaFold predicted
ERCC5	2841074	prostate	carcinoma	n	p.M254V	Substitution_Missense	Reported_in_another_cancer_sample_as_somatic	14	66.66	254	AlphaFold predicted
ERCC5	2841175	prostate	carcinoma	n	p.M254V	Substitution_Missense	Reported_in_another_cancer_sample_as_somatic	25	66.66	254	AlphaFold predicted
ERCC5	P-0003233-T01-IM5	breast	carcinoma	n	p.M254I	Substitution_Missense	Confirmed_somatic_variant	11	53.53	254	AlphaFold predicted
ERCC5	2841023	prostate	carcinoma	n	p.M254V	Substitution_Missense	Reported_in_another_cancer_sample_as_somatic	17	66.66	254	AlphaFold predicted
ERCC5	2840998	prostate	carcinoma	n	p.M254V	Substitution_Missense	Reported_in_another_cancer_sample_as_somatic	21	66.66	254	AlphaFold predicted
ERCC5	2841289	prostate	carcinoma	n	p.M254V	Substitution_Missense	Reported_in_another_cancer_sample_as_somatic	13	66.66	254	AlphaFold predicted
ERCC5	2841183	prostate	carcinoma	n	p.M254V	Substitution_Missense	Reported_in_another_cancer_sample_as_somatic	20	66.66	254	AlphaFold predicted
ERCC5	2841057	prostate	carcinoma	n	p.M254V	Substitution_Missense	Reported_in_another_cancer_sample_as_somatic	29	66.66	254	AlphaFold predicted
ERCC5	2841344	prostate	carcinoma	n	p.M254V	Substitution_Missense	Reported_in_another_cancer_sample_as_somatic	24	66.66	254	AlphaFold predicted
ERCC5	2841052	prostate	carcinoma	n	p.M254V	Substitution_Missense	Reported_in_another_cancer_sample_as_somatic	19	66.66	254	AlphaFold predicted
ERCC5	2841150	prostate	carcinoma	n	p.M254V	Substitution_Missense	Reported_in_another_cancer_sample_as_somatic	26	66.66	254	AlphaFold predicted
ERCC5	2840987	prostate	carcinoma	n	p.M254V	Substitution_Missense	Reported_in_another_cancer_sample_as_somatic	24	66.66	254	AlphaFold predicted
ERCC5	2840950	prostate	carcinoma	n	p.M254V	Substitution_Missense	Reported_in_another_cancer_sample_as_somatic	17	66.66	254	AlphaFold predicted
ERCC5	T116	large_intestine	carcinoma	y	p.M254R	Substitution_Missense	Confirmed_somatic_variant	4986	86.55	254	AlphaFold predicted
ERCC5	2841211	prostate	carcinoma	n	p.M254V	Substitution_Missense	Reported_in_another_cancer_sample_as_somatic	15	66.66	254	AlphaFold predicted
ERCC5	RH18C	soft_tissue	rhabdomyosarcoma	y	p.M254V	Substitution_Missense	Reported_in_another_cancer_sample_as_somatic	680	66.66	254	AlphaFold predicted
ERCC5	2840984	prostate	carcinoma	n	p.M254V	Substitution_Missense	Reported_in_another_cancer_sample_as_somatic	19	66.66	254	AlphaFold predicted
ERCC5	2841186	prostate	carcinoma	n	p.M254V	Substitution_Missense	Reported_in_another_cancer_sample_as_somatic	19	66.66	254	AlphaFold predicted
ERCC5	2841214	prostate	carcinoma	n	p.M254V	Substitution_Missense	Reported_in_another_cancer_sample_as_somatic	24	66.66	254	AlphaFold predicted
ERCC5	2841131	prostate	carcinoma	n	p.M254V	Substitution_Missense	Reported_in_another_cancer_sample_as_somatic	18	66.66	254	AlphaFold predicted
ERCC5	2841198	prostate	carcinoma	n	p.Q256R	Substitution_Missense	Variant_of_unknown_origin	32	67.25	256	AlphaFold predicted
ERCC5	2841134	prostate	carcinoma	n	p.Q256R	Substitution_Missense	Variant_of_unknown_origin	69	67.25	256	AlphaFold predicted
ERCC5	T331889	large_intestine	carcinoma	y	p.Q257H	Substitution_Missense	Confirmed_somatic_variant	670	41.66	257	AlphaFold predicted
ERCC5	TCGA-DI-A1BU-01	endometrium	carcinoma	y	p.I262V	Substitution_Missense	Confirmed_somatic_variant	8619	23.27	262	AlphaFold predicted
ERCC5	2841129	prostate	carcinoma	n	p.R263Q	Substitution_Missense	Reported_in_another_cancer_sample_as_somatic	24	29.99	263	AlphaFold predicted
ERCC5	T2969	large_intestine	carcinoma	y	p.R263Q	Substitution_Missense	Confirmed_somatic_variant	142	29.99	263	AlphaFold predicted
ERCC5	T2969	large_intestine	carcinoma	y	p.R263Q	Substitution_Missense	Confirmed_somatic_variant	142	29.99	263	AlphaFold predicted
ERCC5	2841300	prostate	carcinoma	n	p.R263Q	Substitution_Missense	Reported_in_another_cancer_sample_as_somatic	21	29.99	263	AlphaFold predicted
ERCC5	P-0006946-T01-IM5	skin	malignant_melanoma	n	p.Q265R	Substitution_Missense	Confirmed_somatic_variant	4	47.6	265	AlphaFold predicted
ERCC5	TCGA-60-2725-01	lung	carcinoma	y	p.D268G	Substitution_Missense	Variant_of_unknown_origin	206	28.63	268	AlphaFold predicted
ERCC5	P-0000582-T01-IM3	skin	carcinoma	n	p.E275K	Substitution_Missense	Confirmed_somatic_variant	57	62.06	275	AlphaFold predicted
ERCC5	2841066	prostate	carcinoma	n	p.V276A	Substitution_Missense	Variant_of_unknown_origin	18	48.13	276	AlphaFold predicted
ERCC5	P-0005984-T01-IM5	oesophagus	carcinoma	n	p.E277D	Substitution_Missense	Confirmed_somatic_variant	11	22.26	277	AlphaFold predicted
ERCC5	CDGLIV0504A0086_T	liver	carcinoma	y	p.V282F	Substitution_Missense	Confirmed_somatic_variant	56	75.27	282	AlphaFold predicted
ERCC5	H2135	lung	carcinoma	y	p.V282I	Substitution_Missense	Variant_of_unknown_origin	804	37.82	282	AlphaFold predicted
ERCC5	P-0011302-T01-IM5	lung	carcinoma	n	p.S283F	Substitution_Missense	Confirmed_somatic_variant	22	89.79	283	AlphaFold predicted
ERCC5	CRC-02T	large_intestine	carcinoma	y	p.T286P	Substitution_Missense	Confirmed_somatic_variant	1739	58.48	286	AlphaFold predicted
ERCC5	ESCC_32	oesophagus	carcinoma	y	p.H288Y	Substitution_Missense	Confirmed_somatic_variant	199	52.26	288	AlphaFold predicted
ERCC5	TCGA-A6-6780-01	large_intestine	carcinoma	y	p.H288Q	Substitution_Missense	Confirmed_somatic_variant	1634	59.68	288	AlphaFold predicted
ERCC5	IGC-04-1186	lung	carcinoma	y	p.I292L	Substitution_Missense	Confirmed_somatic_variant	275	51.69	292	AlphaFold predicted
ERCC5	P-0016773-T01-IM6	breast	carcinoma	n	p.G294A	Substitution_Missense	Confirmed_somatic_variant	435	57.19	294	AlphaFold predicted
ERCC5	P-0003674-T01-IM5	lung	carcinoma	n	p.Q296P	Substitution_Missense	Confirmed_somatic_variant	30	70.47	296
ERCC5	P-0001986-T01-IM3	lung	carcinoma	n	p.D304V	Substitution_Missense	Confirmed_somatic_variant	9	48.25	304
ERCC5	2748728	biliary_tract	carcinoma	y	p.E306Q	Substitution_Missense	Confirmed_somatic_variant	1581	19.12	306
ERCC5	P-0001744-T01-IM3	skin	carcinoma	n	p.P309L	Substitution_Missense	Confirmed_somatic_variant	73	56.57	309
ERCC5	P-0007319-T01-IM5	penis	carcinoma	n	p.M314I	Substitution_Missense	Confirmed_somatic_variant	425	5.78	314
ERCC5	T680	large_intestine	carcinoma	y	p.G316S	Substitution_Missense	Confirmed_somatic_variant	161	7.06	316
ERCC5	pfg122T	stomach	carcinoma	y	p.G316D	Substitution_Missense	Confirmed_somatic_variant	1093	6.2	316
ERCC5	TCGA-EJ-5503-01	prostate	carcinoma	y	p.G316D	Substitution_Missense	Confirmed_somatic_variant	61	6.2	316
ERCC5	P-0003900-T01-IM5	central_nervous_system	glioma	n	p.E334K	Substitution_Missense	Confirmed_somatic_variant	395	18.23	334
ERCC5	TCGA-DF-A2KN-01	endometrium	carcinoma	y	p.A337V	Substitution_Missense	Confirmed_somatic_variant	4995	28.11	337
ERCC5	P-0001774-T01-IM3	prostate	carcinoma	n	p.P340S	Substitution_Missense	Confirmed_somatic_variant	46	43.51	340
ERCC5	P-0001774-T01-IM3	prostate	carcinoma	n	p.P340S	Substitution_Missense	Confirmed_somatic_variant	46	43.51	340
ERCC5	2841311	prostate	carcinoma	n	p.T344A	Substitution_Missense	Variant_of_unknown_origin	24	47.37	344
ERCC5	TCGA-CV-5432-01	upper_aerodigestive_tract	carcinoma	y	p.T344S	Substitution_Missense	Confirmed_somatic_variant	304	26.08	344
ERCC5	PD4005a	breast	carcinoma	y	p.L345I	Substitution_Missense	Confirmed_somatic_variant	77	17.78	345
ERCC5	PD4005a	breast	carcinoma	y	p.L345I	Substitution_Missense	Reported_in_another_cancer_sample_as_somatic	77	17.78	345
ERCC5	TCGA-61-1907-01	ovary	carcinoma	y	p.A347S	Substitution_Missense	Confirmed_somatic_variant	140	51.56	347
ERCC5	TCGA-CG-5721-01	stomach	carcinoma	y	p.M348V	Substitution_Missense	Confirmed_somatic_variant	4478	16.37	348
ERCC5	TCGA-44-5644-01	lung	carcinoma	y	p.A351S	Substitution_Missense	Variant_of_unknown_origin	1095	34.6	351
ERCC5	ICGC_0051	pancreas	carcinoma	y	p.L353M	Substitution_Missense	Confirmed_somatic_variant	18	5.37	353
ERCC5	8015277	pancreas	carcinoma	y	p.L353M	Substitution_Missense	Reported_in_another_cancer_sample_as_somatic	35	5.37	353
ERCC5	P-0007518-T01-IM5	breast	carcinoma	n	p.S357L	Substitution_Missense	Confirmed_somatic_variant	5	57.07	357
ERCC5	P-0007518-T01-IM5	breast	carcinoma	n	p.S357L	Substitution_Missense	Confirmed_somatic_variant	5	57.07	357
ERCC5	TCGA-DS-A0VM-01	cervix	carcinoma	y	p.E359K	Substitution_Missense	Confirmed_somatic_variant	370	35.56	359
ERCC5	TCGA-19-5956-01	central_nervous_system	glioma	y	p.E360D	Substitution_Missense	Confirmed_somatic_variant	8169	25.56	360
ERCC5	P-0004416-T01-IM5	upper_aerodigestive_tract	carcinoma	n	p.A369V	Substitution_Missense	Confirmed_somatic_variant	3	9.57	369
ERCC5	139	kidney	carcinoma	n	p.R370H	Substitution_Missense	Reported_in_another_cancer_sample_as_somatic	60	4.41	370
ERCC5	TCGA-HU-A4G9-01	stomach	carcinoma	y	p.R370H	Substitution_Missense	Confirmed_somatic_variant	787	4.41	370
ERCC5	P-0007147-T01-IM5	large_intestine	carcinoma	n	p.R370H	Substitution_Missense	Confirmed_somatic_variant	204	4.41	370
ERCC5	2748728	biliary_tract	carcinoma	y	p.R372S	Substitution_Missense	Confirmed_somatic_variant	1581	15.75	372
ERCC5	TCGA-34-5240-01	lung	carcinoma	y	p.A374T	Substitution_Missense	Reported_in_another_cancer_sample_as_somatic	200	7.43	374
ERCC5	1517_CLM	large_intestine	carcinoma	y	p.A374T	Substitution_Missense	Confirmed_somatic_variant	870	7.43	374
ERCC5	sysucc-783T	large_intestine	carcinoma	y	p.A374T	Substitution_Missense	Confirmed_somatic_variant	1455	7.43	374
ERCC5	WGC067161	large_intestine	carcinoma	y	p.A374T	Substitution_Missense	Confirmed_somatic_variant	884	7.43	374
ERCC5	P-0002049-T01-IM3	large_intestine	carcinoma	n	p.A374T	Substitution_Missense	Confirmed_somatic_variant	50	7.43	374
ERCC5	GB061T	central_nervous_system	glioma	y	p.A374T	Substitution_Missense	Confirmed_somatic_variant	23	7.43	374
ERCC5	TCGA-78-7155-01	lung	carcinoma	y	p.A374S	Substitution_Missense	Variant_of_unknown_origin	1624	4.48	374
ERCC5	00-010L	prostate	carcinoma	y	p.A374T	Substitution_Missense	Confirmed_somatic_variant	1461	7.43	374
ERCC5	TCGA-CN-6013-01	upper_aerodigestive_tract	carcinoma	y	p.L388F	Substitution_Missense	Confirmed_somatic_variant	220	12.32	388
ERCC5	EXTERN_MELA_20140924_082	skin	malignant_melanoma	y	p.L388F	Substitution_Missense	Confirmed_somatic_variant	799	12.32	388
ERCC5	TCGA-75-5126-01	lung	carcinoma	y	p.D397E	Substitution_Missense	Variant_of_unknown_origin	765	18.68	397
ERCC5	P-0016773-T01-IM6	breast	carcinoma	n	p.D398Y	Substitution_Missense	Confirmed_somatic_variant	435	70.55	398
ERCC5	H1568	lung	carcinoma	y	p.E399K	Substitution_Missense	Reported_in_another_cancer_sample_as_somatic	995	34.39	399
ERCC5	TCGA-A2-A0YD-01	breast	carcinoma	y	p.E399K	Substitution_Missense	Confirmed_somatic_variant	94	34.39	399
ERCC5	P-0004379-T01-IM5	endometrium	carcinoma	n	p.D400Y	Substitution_Missense	Confirmed_somatic_variant	437	46.8	400
ERCC5	pfg060T	stomach	carcinoma	y	p.K402E	Substitution_Missense	Confirmed_somatic_variant	116	27.71	402
ERCC5	TCGA-98-8021-01	lung	carcinoma	y	p.G406R	Substitution_Missense	Confirmed_somatic_variant	1173	13.15	406
ERCC5	TCGA-DM-A282-01	large_intestine	carcinoma	y	p.D408N	Substitution_Missense	Confirmed_somatic_variant	142	4.94	408
ERCC5	TCGA-AZ-6601-01	large_intestine	carcinoma	y	p.T411M	Substitution_Missense	Confirmed_somatic_variant	2547	7.62	411
ERCC5	TCGA-32-2616-01	central_nervous_system	glioma	y	p.T411M	Substitution_Missense	Confirmed_somatic_variant	1360	7.62	411
ERCC5	TCGA-05-4382-01	lung	carcinoma	y	p.G413W	Substitution_Missense	Confirmed_somatic_variant	1839	52.95	413
ERCC5	P-0005554-T01-IM5	lung	carcinoma	n	p.G413R	Substitution_Missense	Confirmed_somatic_variant	11	33.64	413
ERCC5	587332	large_intestine	carcinoma	y	p.P414L	Substitution_Missense	Confirmed_somatic_variant	1404	30.43	414
ERCC5	sysucc-880T	large_intestine	carcinoma	y	p.P414S	Substitution_Missense	Confirmed_somatic_variant	1611	11.88	414
ERCC5	ESCC-237T	oesophagus	carcinoma	y	p.P414R	Substitution_Missense	Confirmed_somatic_variant	129	16.92	414
ERCC5	2841034	prostate	carcinoma	n	p.R420H	Substitution_Missense	Reported_in_another_cancer_sample_as_somatic	24	1.43	420
ERCC5	TCGA-CM-6674-01	large_intestine	carcinoma	y	p.R420H	Substitution_Missense	Confirmed_somatic_variant	1146	1.43	420
ERCC5	TCGA-D1-A176-01	endometrium	carcinoma	y	p.R420S	Substitution_Missense	Confirmed_somatic_variant	741	3.35	420
ERCC5	T3021	large_intestine	carcinoma	y	p.R420H	Substitution_Missense	Confirmed_somatic_variant	3869	1.43	420
ERCC5	TCGA-FS-A1ZN-01	skin	malignant_melanoma	y	p.S424Y	Substitution_Missense	Confirmed_somatic_variant	919	53.89	424
ERCC5	T368	large_intestine	carcinoma	y	p.E426K	Substitution_Missense	Confirmed_somatic_variant	1518	48.08	426
ERCC5	T368	large_intestine	carcinoma	y	p.E426K	Substitution_Missense	Confirmed_somatic_variant	1518	48.08	426
ERCC5	TCGA-44-8117-01	lung	carcinoma	y	p.S428I	Substitution_Missense	Variant_of_unknown_origin	858	25.32	428
ERCC5	TCGA-AO-A03T-01	breast	carcinoma	y	p.V434A	Substitution_Missense	Confirmed_somatic_variant	125	10.73	434
ERCC5	P-0006091-T01-IM5	breast	carcinoma	n	p.G439A	Substitution_Missense	Confirmed_somatic_variant	10	19.36	439
ERCC5	P-0006091-T01-IM5	breast	carcinoma	n	p.G439A	Substitution_Missense	Confirmed_somatic_variant	10	19.36	439
ERCC5	TCGA-CM-5861-01	large_intestine	carcinoma	y	p.P441L	Substitution_Missense	Confirmed_somatic_variant	1810	28.68	441
ERCC5	TCGA-32-4210-01	central_nervous_system	glioma	y	p.P441L	Substitution_Missense	Confirmed_somatic_variant	128	28.68	441
ERCC5	GCYC_058_T	stomach	carcinoma	y	p.A447V	Substitution_Missense	Confirmed_somatic_variant	961	7.1	447
ERCC5	P-0011239-T02-IM5	large_intestine	carcinoma	n	p.A447V	Substitution_Missense	Confirmed_somatic_variant	81	7.1	447
ERCC5	P-0003222-T01-IM5	lung	carcinoma	n	p.S448L	Substitution_Missense	Confirmed_somatic_variant	37	48.67	448
ERCC5	TCG-Testes_DFCI_7-Tumor-SM-4PDDF	testis	germ_cell_tumour	y	p.S449F	Substitution_Missense	Confirmed_somatic_variant	23	21.69	449
ERCC5	P-0001937-T01-IM3	lung	carcinoma	n	p.N452Y	Substitution_Missense	Confirmed_somatic_variant	16	4.98	452
ERCC5	P-0002757-T01-IM3	soft_tissue	other	n	p.S453C	Substitution_Missense	Confirmed_somatic_variant	6	13.45	453
ERCC5	2014_Lung_sq_66_T	lung	carcinoma	y	p.S453C	Substitution_Missense	Confirmed_somatic_variant	818	13.45	453
ERCC5	P-0000092-T01-IM3	soft_tissue	leiomyosarcoma	n	p.E456G	Substitution_Missense	Confirmed_somatic_variant	7	61.03	456
ERCC5	EV001-M2b	kidney	carcinoma	y	p.H457N	Substitution_Missense	Confirmed_somatic_variant	60	0.85	457
ERCC5	EV001-R4	kidney	carcinoma	y	p.H457N	Substitution_Missense	Confirmed_somatic_variant	64	0.85	457
ERCC5	EV001-M2a	kidney	carcinoma	y	p.H457N	Substitution_Missense	Confirmed_somatic_variant	67	0.85	457
ERCC5	EV001-M1	kidney	carcinoma	y	p.H457N	Substitution_Missense	Confirmed_somatic_variant	68	0.85	457
ERCC5	1	kidney	carcinoma	y	p.H457N	Substitution_Missense	Confirmed_somatic_variant	127	0.85	457
ERCC5	P-0005782-T01-IM5	liver	carcinoma	n	p.A459V	Substitution_Missense	Confirmed_somatic_variant	7	10.69	459
ERCC5	TCGA-AZ-6598-01	large_intestine	carcinoma	y	p.A459T	Substitution_Missense	Confirmed_somatic_variant	3116	5.85	459
ERCC5	2841034	prostate	carcinoma	n	p.G464E	Substitution_Missense	Variant_of_unknown_origin	24	1.07	464
ERCC5	P-0003198-T03-IM5	breast	carcinoma	n	p.G464R	Substitution_Missense	Confirmed_somatic_variant	6	2.57	464
ERCC5	P-0003198-T03-IM5	breast	carcinoma	n	p.G464R	Substitution_Missense	Confirmed_somatic_variant	6	2.57	464
ERCC5	HCC-JP-379-T	liver	other	y	p.D469Y	Substitution_Missense	Confirmed_somatic_variant	56	37.72	469
ERCC5	12T	skin	malignant_melanoma	y	p.P472S	Substitution_Missense	Confirmed_somatic_variant	1077	28.66	472
ERCC5	LS180	large_intestine	carcinoma	y	p.S477A	Substitution_Missense	Variant_of_unknown_origin	2502	21.71	477
ERCC5	TCGA-AX-A05Z-01	endometrium	carcinoma	y	p.L478F	Substitution_Missense	Variant_of_unknown_origin	7961	10.15	478
ERCC5	P-0004110-T01-IM5	lung	carcinoma	n	p.V481L	Substitution_Missense	Confirmed_somatic_variant	6	3.07	481
ERCC5	P-0010126-T01-IM5	lung	carcinoma	n	p.V481L	Substitution_Missense	Confirmed_somatic_variant	10	3.07	481
ERCC5	G-2A	large_intestine	carcinoma	y	p.G482R	Substitution_Missense	Confirmed_somatic_variant	2541	8.62	482
ERCC5	PD4130a	breast	carcinoma	y	p.S492C	Substitution_Missense	Confirmed_somatic_variant	34	14.49	492
ERCC5	HCC135T	liver	carcinoma	y	p.M493L	Substitution_Missense	Confirmed_somatic_variant	105	2.27	493
ERCC5	HCC135	liver	carcinoma	y	p.M493L	Substitution_Missense	Confirmed_somatic_variant	99	2.27	493
ERCC5	HCC44	lung	carcinoma	y	p.I494V	Substitution_Missense	Confirmed_somatic_variant	271	2.77	494
ERCC5	PD_06	skin	carcinoma	y	p.K495R	Substitution_Missense	Confirmed_somatic_variant	3657	3.56	495
ERCC5	TCGA-2A-A8VV-01	prostate	carcinoma	y	p.R497S	Substitution_Missense	Confirmed_somatic_variant	30	20	497
ERCC5	TCGA-95-7567-01	lung	carcinoma	y	p.S505R	Substitution_Missense	Confirmed_somatic_variant	1051	3.09	505
ERCC5	TCGA-DI-A1BU-01	endometrium	carcinoma	y	p.V507A	Substitution_Missense	Confirmed_somatic_variant	8619	16.52	507
ERCC5	4	upper_aerodigestive_tract	carcinoma	y	p.H510Y	Substitution_Missense	Variant_of_unknown_origin	542	0.39	510
ERCC5	P-0001071-T01-IM3	prostate	carcinoma	n	p.A513T	Substitution_Missense	Confirmed_somatic_variant	38	2.3	513
ERCC5	TCGA-AJ-A3EK-01	endometrium	carcinoma	y	p.A513T	Substitution_Missense	Confirmed_somatic_variant	6996	2.3	513
ERCC5	TCGA-66-2727-01	lung	carcinoma	y	p.A513T	Substitution_Missense	Reported_in_another_cancer_sample_as_somatic	427	2.3	513
ERCC5	TCGA-AN-A0AK-01	breast	carcinoma	y	p.A513T	Substitution_Missense	Confirmed_somatic_variant	1552	2.3	513
ERCC5	SW48	large_intestine	carcinoma	y	p.A513T	Substitution_Missense	Reported_in_another_cancer_sample_as_somatic	2707	2.3	513
ERCC5	P-0001071-T01-IM3	prostate	carcinoma	n	p.A513T	Substitution_Missense	Confirmed_somatic_variant	38	2.3	513
ERCC5	COCA-CN-A-EcaA	large_intestine	carcinoma	y	p.A513T	Substitution_Missense	Confirmed_somatic_variant	1740	2.3	513
ERCC5	TCGA-GN-A262-06	skin	malignant_melanoma	y	p.P517Q	Substitution_Missense	Confirmed_somatic_variant	1258	0.62	517
ERCC5	TCGA-D3-A2JH-06	skin	malignant_melanoma	y	p.P517Q	Substitution_Missense	Confirmed_somatic_variant	962	0.62	517
ERCC5	ME011T	skin	malignant_melanoma	y	p.P527S	Substitution_Missense	Reported_in_another_cancer_sample_as_somatic	432	59.67	527
ERCC5	P-0001744-T01-IM3	skin	carcinoma	n	p.P527S	Substitution_Missense	Confirmed_somatic_variant	73	59.67	527
ERCC5	2841325	prostate	carcinoma	n	p.C529S	Substitution_Missense	Reported_in_another_cancer_sample_as_somatic	27	0.71	529
ERCC5	2840993	prostate	carcinoma	n	p.C529S	Substitution_Missense	Reported_in_another_cancer_sample_as_somatic	55	0.71	529
ERCC5	2841038	prostate	carcinoma	n	p.C529S	Substitution_Missense	Reported_in_another_cancer_sample_as_somatic	22	0.71	529
ERCC5	2841273	prostate	carcinoma	n	p.C529S	Substitution_Missense	Reported_in_another_cancer_sample_as_somatic	21	0.71	529
ERCC5	2841118	prostate	carcinoma	n	p.C529S	Substitution_Missense	Reported_in_another_cancer_sample_as_somatic	20	0.71	529
ERCC5	SH-7032	soft_tissue	haemangioblastoma	n	p.C529S	Substitution_Missense	Confirmed_somatic_variant	306	0.71	529
ERCC5	2841146	prostate	carcinoma	n	p.C529S	Substitution_Missense	Reported_in_another_cancer_sample_as_somatic	19	0.71	529
ERCC5	2841176	prostate	carcinoma	n	p.C529S	Substitution_Missense	Reported_in_another_cancer_sample_as_somatic	26	0.71	529
ERCC5	2841137	prostate	carcinoma	n	p.C529S	Substitution_Missense	Reported_in_another_cancer_sample_as_somatic	20	0.71	529
ERCC5	2841313	prostate	carcinoma	n	p.C529S	Substitution_Missense	Reported_in_another_cancer_sample_as_somatic	17	0.71	529
ERCC5	2841295	prostate	carcinoma	n	p.C529S	Substitution_Missense	Reported_in_another_cancer_sample_as_somatic	20	0.71	529
ERCC5	2840954	prostate	carcinoma	n	p.C529S	Substitution_Missense	Reported_in_another_cancer_sample_as_somatic	52	0.71	529
ERCC5	2840997	prostate	carcinoma	n	p.C529S	Substitution_Missense	Reported_in_another_cancer_sample_as_somatic	17	0.71	529
ERCC5	PT25	skin	carcinoma	y	p.C529S	Substitution_Missense	Confirmed_somatic_variant	674	0.71	529
ERCC5	2841005	prostate	carcinoma	n	p.C529S	Substitution_Missense	Reported_in_another_cancer_sample_as_somatic	14	0.71	529
ERCC5	2841120	prostate	carcinoma	n	p.C529S	Substitution_Missense	Reported_in_another_cancer_sample_as_somatic	27	0.71	529
ERCC5	07-058	skin	malignant_melanoma	y	p.C529S	Substitution_Missense	Confirmed_somatic_variant	444	0.71	529
ERCC5	2840985	prostate	carcinoma	n	p.C529S	Substitution_Missense	Reported_in_another_cancer_sample_as_somatic	19	0.71	529
ERCC5	2841039	prostate	carcinoma	n	p.C529S	Substitution_Missense	Reported_in_another_cancer_sample_as_somatic	19	0.71	529
ERCC5	2841059	prostate	carcinoma	n	p.C529S	Substitution_Missense	Reported_in_another_cancer_sample_as_somatic	13	0.71	529
ERCC5	2841302	prostate	carcinoma	n	p.C529S	Substitution_Missense	Reported_in_another_cancer_sample_as_somatic	20	0.71	529
ERCC5	2841067	prostate	carcinoma	n	p.C529S	Substitution_Missense	Reported_in_another_cancer_sample_as_somatic	32	0.71	529
ERCC5	2841072	prostate	carcinoma	n	p.C529S	Substitution_Missense	Reported_in_another_cancer_sample_as_somatic	32	0.71	529
ERCC5	2841100	prostate	carcinoma	n	p.C529S	Substitution_Missense	Reported_in_another_cancer_sample_as_somatic	23	0.71	529
ERCC5	P-0002310-T01-IM3	ovary	carcinoma	n	p.C529S	Substitution_Missense	Confirmed_somatic_variant	38	0.71	529
ERCC5	2841340	prostate	carcinoma	n	p.C529S	Substitution_Missense	Reported_in_another_cancer_sample_as_somatic	26	0.71	529
ERCC5	2841111	prostate	carcinoma	n	p.C529S	Substitution_Missense	Reported_in_another_cancer_sample_as_somatic	12	0.71	529
ERCC5	2841180	prostate	carcinoma	n	p.C529S	Substitution_Missense	Reported_in_another_cancer_sample_as_somatic	14	0.71	529
ERCC5	2841127	prostate	carcinoma	n	p.C529S	Substitution_Missense	Reported_in_another_cancer_sample_as_somatic	14	0.71	529
ERCC5	2841014	prostate	carcinoma	n	p.C529S	Substitution_Missense	Reported_in_another_cancer_sample_as_somatic	20	0.71	529
ERCC5	2841258	prostate	carcinoma	n	p.C529S	Substitution_Missense	Reported_in_another_cancer_sample_as_somatic	25	0.71	529
ERCC5	2841077	prostate	carcinoma	n	p.C529S	Substitution_Missense	Reported_in_another_cancer_sample_as_somatic	19	0.71	529
ERCC5	2840967	prostate	carcinoma	n	p.C529S	Substitution_Missense	Reported_in_another_cancer_sample_as_somatic	16	0.71	529
ERCC5	2841282	prostate	carcinoma	n	p.C529S	Substitution_Missense	Reported_in_another_cancer_sample_as_somatic	17	0.71	529
ERCC5	2841269	prostate	carcinoma	n	p.C529S	Substitution_Missense	Reported_in_another_cancer_sample_as_somatic	27	0.71	529
ERCC5	2841207	prostate	carcinoma	n	p.C529S	Substitution_Missense	Reported_in_another_cancer_sample_as_somatic	19	0.71	529
ERCC5	2841013	prostate	carcinoma	n	p.C529S	Substitution_Missense	Reported_in_another_cancer_sample_as_somatic	17	0.71	529
ERCC5	2841202	prostate	carcinoma	n	p.C529S	Substitution_Missense	Reported_in_another_cancer_sample_as_somatic	18	0.71	529
ERCC5	TCGA-AM-5821-01	large_intestine	carcinoma	y	p.C529S	Substitution_Missense	Confirmed_somatic_variant	6282	0.71	529
ERCC5	2841221	prostate	carcinoma	n	p.C529S	Substitution_Missense	Reported_in_another_cancer_sample_as_somatic	24	0.71	529
ERCC5	2841275	prostate	carcinoma	n	p.C529S	Substitution_Missense	Reported_in_another_cancer_sample_as_somatic	13	0.71	529
ERCC5	SH-1439	soft_tissue	haemangioblastoma	n	p.C529S	Substitution_Missense	Confirmed_somatic_variant	282	0.71	529
ERCC5	SH-3458	soft_tissue	haemangioblastoma	n	p.C529S	Substitution_Missense	Confirmed_somatic_variant	324	0.71	529
ERCC5	2841112	prostate	carcinoma	n	p.C529S	Substitution_Missense	Reported_in_another_cancer_sample_as_somatic	25	0.71	529
ERCC5	TCGA-BH-A18G-01	breast	carcinoma	y	p.S532F	Substitution_Missense	Confirmed_somatic_variant	1670	52.66	532
ERCC5	TCGA-GU-A767-01	urinary_tract	carcinoma	y	p.S532F	Substitution_Missense	Confirmed_somatic_variant	484	52.66	532
ERCC5	TCGA-O2-A52V-01	lung	carcinoma	y	p.V533L	Substitution_Missense	Confirmed_somatic_variant	291	23.31	533
ERCC5	HCC2998	large_intestine	carcinoma	y	p.K535N	Substitution_Missense	Variant_of_unknown_origin	7259	3.29	535
ERCC5	ESCC-F94	oesophagus	carcinoma	n	p.T538A	Substitution_Missense	Confirmed_somatic_variant	15	39.49	538
ERCC5	TCGA-AZ-4315-01	large_intestine	carcinoma	y	p.E548K	Substitution_Missense	Confirmed_somatic_variant	7475	0.18	548
ERCC5	P-0010499-T01-IM5	large_intestine	carcinoma	n	p.E548K	Substitution_Missense	Confirmed_somatic_variant	157	0.18	548
ERCC5	TCGA-AP-A056-01	endometrium	carcinoma	y	p.E548K	Substitution_Missense	Confirmed_somatic_variant	9444	0.18	548
ERCC5	P-0004379-T01-IM5	endometrium	carcinoma	n	p.E548K	Substitution_Missense	Confirmed_somatic_variant	437	0.18	548
ERCC5	P-0000785-T01-IM3	lung	carcinoma	n	p.L549F	Substitution_Missense	Confirmed_somatic_variant	15	12.43	549
ERCC5	TCGA-D5-5537-01	large_intestine	carcinoma	y	p.D557Y	Substitution_Missense	Confirmed_somatic_variant	148	32.81	557
ERCC5	pfg008T	stomach	carcinoma	y	p.S558P	Substitution_Missense	Reported_in_another_cancer_sample_as_somatic	1893	38.83	558
ERCC5	pfg008T	stomach	carcinoma	y	p.S558P	Substitution_Missense	Confirmed_somatic_variant	1893	38.83	558
ERCC5	TCGA-90-A4ED-01	lung	carcinoma	y	p.S559F	Substitution_Missense	Confirmed_somatic_variant	2301	34.3	559
ERCC5	TCGA-VQ-A8PU-01	stomach	carcinoma	y	p.S559A	Substitution_Missense	Confirmed_somatic_variant	141	11.71	559
ERCC5	P-0004537-T01-IM5	breast	carcinoma	n	p.L560V	Substitution_Missense	Confirmed_somatic_variant	17	1.56	560
ERCC5	P-0004346-T01-IM5	breast	carcinoma	n	p.L560F	Substitution_Missense	Confirmed_somatic_variant	12	2.35	560
ERCC5	P-0004346-T01-IM5	breast	carcinoma	n	p.L560F	Substitution_Missense	Confirmed_somatic_variant	12	2.35	560
ERCC5	P-0004537-T01-IM5	breast	carcinoma	n	p.L560V	Substitution_Missense	Confirmed_somatic_variant	17	1.56	560
ERCC5	BC83-tumour	breast	carcinoma	y	p.L561I	Substitution_Missense	Confirmed_somatic_variant	37	9.07	561
ERCC5	MBC_178	breast	carcinoma	y	p.L561I	Substitution_Missense	Confirmed_somatic_variant	36	9.07	561
ERCC5	PTC-14C	thyroid	other	y	p.D565Y	Substitution_Missense	Confirmed_somatic_variant	3071	41.96	565
ERCC5	2840787	prostate	carcinoma	n	p.P571L	Substitution_Missense	Reported_in_another_cancer_sample_as_somatic	62	23.92	571
ERCC5	2840788	prostate	carcinoma	n	p.P571L	Substitution_Missense	Reported_in_another_cancer_sample_as_somatic	85	23.92	571
ERCC5	P-0006339-T01-IM5	skin	malignant_melanoma	n	p.P571L	Substitution_Missense	Confirmed_somatic_variant	69	23.92	571
ERCC5	P-0010715-T01-IM5	lung	carcinoma	n	p.A574S	Substitution_Missense	Confirmed_somatic_variant	49	3.72	574
ERCC5	P-0006960-T01-IM5	large_intestine	carcinoma	n	p.A574D	Substitution_Missense	Confirmed_somatic_variant	342	6.99	574
ERCC5	P-0001903-T01-IM3	upper_aerodigestive_tract	carcinoma	n	p.S575C	Substitution_Missense	Confirmed_somatic_variant	7	24.08	575
ERCC5	TCGA-DX-A6YV-01	soft_tissue	sarcoma	y	p.G579V	Substitution_Missense	Confirmed_somatic_variant	1281	41.11	579
ERCC5	P-0008577-T01-IM5	lung	carcinoma	n	p.S588I	Substitution_Missense	Confirmed_somatic_variant	11	35.46	588
ERCC5	P-0008577-T02-IM5	lung	carcinoma	n	p.S588I	Substitution_Missense	Confirmed_somatic_variant	8	35.46	588
ERCC5	P-0008401-T01-IM5	skin	carcinoma	n	p.P593S	Substitution_Missense	Confirmed_somatic_variant	45	17.22	593
ERCC5	P-0008434-T01-IM5	skin	malignant_melanoma	n	p.P593L	Substitution_Missense	Confirmed_somatic_variant	51	36.67	593
ERCC5	WGC067123	large_intestine	carcinoma	y	p.P593H	Substitution_Missense	Confirmed_somatic_variant	1009	25.21	593
ERCC5	TCGA-D3-A2JP-06	skin	malignant_melanoma	y	p.P593T	Substitution_Missense	Confirmed_somatic_variant	4857	22.5	593
ERCC5	YYY-658T	stomach	carcinoma	y	p.A596V	Substitution_Missense	Confirmed_somatic_variant	66	14.42	596
ERCC5	T331889	large_intestine	carcinoma	y	p.V597A	Substitution_Missense	Confirmed_somatic_variant	670	15.42	597
ERCC5	2841102	prostate	carcinoma	n	p.V597L	Substitution_Missense	Variant_of_unknown_origin	29	11.22	597
ERCC5	GBM14-I1	central_nervous_system	glioma	y	p.V600M	Substitution_Missense	Confirmed_somatic_variant	70	10.2	600
ERCC5	GBM14-R1	central_nervous_system	glioma	y	p.V600M	Substitution_Missense	Confirmed_somatic_variant	96	10.2	600
ERCC5	WA19	prostate	carcinoma	y	p.K609E	Substitution_Missense	Confirmed_somatic_variant	60	13.81	609
ERCC5	TCGA-FU-A3HZ-01	cervix	carcinoma	y	p.E612D	Substitution_Missense	Confirmed_somatic_variant	2318	8.16	612
ERCC5	TCGA-AJ-A3EL-01	endometrium	carcinoma	y	p.E612A	Substitution_Missense	Confirmed_somatic_variant	8575	22.67	612
ERCC5	TCGA-A5-A0GP-01	endometrium	carcinoma	y	p.E612D	Substitution_Missense	Reported_in_another_cancer_sample_as_somatic	1856	8.16	612
ERCC5	ILMN11	large_intestine	carcinoma	y	p.F614Y	Substitution_Missense	Confirmed_somatic_variant	3941	5.04	614
ERCC5	P-0008752-T01-IM5	soft_tissue	leiomyosarcoma	n	p.L615M	Substitution_Missense	Confirmed_somatic_variant	6	6.15	615
ERCC5	P133	central_nervous_system	glioma	y	p.Q621E	Substitution_Missense	Confirmed_somatic_variant	41	0.24	621
ERCC5	Br11P	central_nervous_system	glioma	n	p.Q621E	Substitution_Missense	Confirmed_somatic_variant	35	0.24	621
ERCC5	SH-102782	soft_tissue	haemangioblastoma	n	p.A627E	Substitution_Missense	Confirmed_somatic_variant	340	17.41	627
ERCC5	P-0005476-T01-IM5	lung	carcinoma	n	p.Q629H	Substitution_Missense	Confirmed_somatic_variant	17	8.85	629
ERCC5	MBC547	breast	carcinoma	n	p.D630G	Substitution_Missense	Variant_of_unknown_origin	117	15.23	630
ERCC5	P-0003182-T01-IM5	skin	carcinoma	n	p.S633F	Substitution_Missense	Confirmed_somatic_variant	104	63.01	633
ERCC5	MBC053T	breast	carcinoma	n	p.P635S	Substitution_Missense	Variant_of_unknown_origin	87	23.1	635
ERCC5	SC_9082	prostate	carcinoma	y	p.K636E	Substitution_Missense	Confirmed_somatic_variant	102	8.75	636
ERCC5	PT21_2	skin	carcinoma	y	p.A637T	Substitution_Missense	Confirmed_somatic_variant	963	2.68	637
ERCC5	TCGA-E2-A150-01	breast	carcinoma	y	p.S662I	Substitution_Missense	Confirmed_somatic_variant	88	77.9	662
ERCC5	TCGA-CN-6010-01	upper_aerodigestive_tract	carcinoma	y	p.E664D	Substitution_Missense	Confirmed_somatic_variant	2122	2.7	664
ERCC5	TCGA-WE-AAA4-06	skin	malignant_melanoma	y	p.P671S	Substitution_Missense	Confirmed_somatic_variant	274	1.29	671
ERCC5	P-0001198-T01-IM3	skin	carcinoma	n	p.E672K	Substitution_Missense	Confirmed_somatic_variant	50	46.27	672
ERCC5	B37-Tumor	urinary_tract	carcinoma	y	p.S678L	Substitution_Missense	Confirmed_somatic_variant	268	63.4	678
ERCC5	LP6008280-DNA_B03	oesophagus	carcinoma	y	p.E682K	Substitution_Missense	Confirmed_somatic_variant	129	10.64	682
ERCC5	P-0011387-T01-IM5	urinary_tract	carcinoma	n	p.E682K	Substitution_Missense	Confirmed_somatic_variant	8	10.64	682
ERCC5	TCGA-DI-A1BU-01	endometrium	carcinoma	y	p.V686A	Substitution_Missense	Confirmed_somatic_variant	8619	2.9	686
ERCC5	P-0001891-T01-IM3	lung	carcinoma	n	p.G687R	Substitution_Missense	Confirmed_somatic_variant	10	27.69	687
ERCC5	TCGA-D3-A2J6-06	skin	malignant_melanoma	y	p.R689M	Substitution_Missense	Confirmed_somatic_variant	1841	4.57	689
ERCC5	TCGA-QC-A7B5-01	soft_tissue	sarcoma	y	p.E690K	Substitution_Missense	Confirmed_somatic_variant	2500	4.46	690
ERCC5	P-0013082-T01-IM5	large_intestine	carcinoma	n	p.A695V	Substitution_Missense	Confirmed_somatic_variant	69	10.34	695
ERCC5	TCGA-50-6590-01	lung	carcinoma	y	p.A695S	Substitution_Missense	Variant_of_unknown_origin	1083	2.92	695
ERCC5	IM-95m	stomach	carcinoma	y	p.E696A	Substitution_Missense	Variant_of_unknown_origin	1634	20.95	696
ERCC5	P-0010921-T01-IM5	urinary_tract	carcinoma	n	p.S697F	Substitution_Missense	Confirmed_somatic_variant	50	45.83	697
ERCC5	60	stomach	carcinoma	n	p.E698K	Substitution_Missense	Confirmed_somatic_variant	80	51.2	698
ERCC5	TCGA-EE-A20F-06	skin	malignant_melanoma	y	p.L700I	Substitution_Missense	Confirmed_somatic_variant	2439	17.45	700
ERCC5	TCGA-60-2714-01	lung	carcinoma	y	p.R702W	Substitution_Missense	Confirmed_somatic_variant	949	25.5	702
ERCC5	P-0010531-T01-IM5	urinary_tract	carcinoma	n	p.N704K	Substitution_Missense	Confirmed_somatic_variant	40	3.35	704
ERCC5	2748728	biliary_tract	carcinoma	y	p.S705F	Substitution_Missense	Confirmed_somatic_variant	1581	51.77	705
ERCC5	ESO-169	stomach	carcinoma	y	p.D709N	Substitution_Missense	Variant_of_unknown_origin	178	5.4	709
ERCC5	Pat_53_B	NS	malignant_melanoma	y	p.V710M	Substitution_Missense	Confirmed_somatic_variant	642	7.92	710
ERCC5	P-0009364-T01-IM5	breast	carcinoma	n	p.E713K	Substitution_Missense	Confirmed_somatic_variant	29	36.62	713
ERCC5	P-0009364-T01-IM5	breast	carcinoma	n	p.E713K	Substitution_Missense	Confirmed_somatic_variant	29	36.62	713
ERCC5	40M	skin	malignant_melanoma	y	p.P714L	Substitution_Missense	Confirmed_somatic_variant	2361	54	714
ERCC5	TCGA-EY-A215-01	endometrium	carcinoma	y	p.Q715H	Substitution_Missense	Confirmed_somatic_variant	5566	11.08	715
ERCC5	EXTERN_MELA_20140924_031	skin	malignant_melanoma	y	p.E722K	Substitution_Missense	Confirmed_somatic_variant	643	40.97	722
ERCC5	Pat_31_B	NS	malignant_melanoma	y	p.S724L	Substitution_Missense	Confirmed_somatic_variant	347	57.49	724
ERCC5	Pat_31_A	NS	malignant_melanoma	y	p.S724L	Substitution_Missense	Confirmed_somatic_variant	290	57.49	724
ERCC5	TCGA-CR-7367-01	upper_aerodigestive_tract	carcinoma	y	p.H726Y	Substitution_Missense	Confirmed_somatic_variant	202	16.27	726
ERCC5	TCGA-AP-A056-01	endometrium	carcinoma	y	p.Q729R	Substitution_Missense	Variant_of_unknown_origin	9444	36.83	729
ERCC5	TCGA-BR-8487-01	stomach	carcinoma	y	p.D730G	Substitution_Missense	Confirmed_somatic_variant	3111	50.37	730
ERCC5	T3064	large_intestine	carcinoma	y	p.I731F	Substitution_Missense	Confirmed_somatic_variant	2480	44.51	731
ERCC5	T3064	large_intestine	carcinoma	y	p.I731F	Substitution_Missense	Confirmed_somatic_variant	2480	44.51	731
ERCC5	MBC_44	breast	carcinoma	y	p.L733M	Substitution_Missense	Confirmed_somatic_variant	80	14.01	733
ERCC5	P-0016819-T01-IM6	breast	carcinoma	n	p.E735Q	Substitution_Missense	Confirmed_somatic_variant	10	46.54	735
ERCC5	900T	endometrium	carcinoma	y	p.L736V	Substitution_Missense	Confirmed_somatic_variant	44	69.23	736
ERCC5	P-0005139-T01-IM5	haematopoietic_and_lymphoid_tissue	lymphoid_neoplasm	n	p.T738A	Substitution_Missense	Confirmed_somatic_variant	6	28.28	738
ERCC5	TCGA-BR-4368-01	stomach	carcinoma	y	p.A745V	Substitution_Missense	Confirmed_somatic_variant	1444	34.55	745
ERCC5	P-0000273-T01-IM3	NS	carcinoma	n	p.Q747K	Substitution_Missense	Confirmed_somatic_variant	4	63.88	747
ERCC5	T115875	large_intestine	carcinoma	y	p.K751Q	Substitution_Missense	Confirmed_somatic_variant	1474	47.04	751
ERCC5	TCGA-CC-A7IG-01	liver	carcinoma	y	p.Q753E	Substitution_Missense	Confirmed_somatic_variant	172	60.23	753
ERCC5	T3542	large_intestine	carcinoma	y	p.Q753K	Substitution_Missense	Confirmed_somatic_variant	251	70.19	753
ERCC5	H322	lung	carcinoma	y	p.Q753E	Substitution_Missense	Reported_in_another_cancer_sample_as_somatic	828	60.23	753
ERCC5	TCGA-BS-A0UF-01	endometrium	carcinoma	y	p.K754I	Substitution_Missense	Variant_of_unknown_origin	9084	77.07	754
ERCC5	TCGA-KQ-A41O-01	urinary_tract	carcinoma	y	p.Q755E	Substitution_Missense	Confirmed_somatic_variant	294	57.28	755
ERCC5	TCGA-EE-A2GK-06	skin	malignant_melanoma	y	p.R759L	Substitution_Missense	Confirmed_somatic_variant	530	93.91	759
ERCC5	2014_Lung_sq_35_T	lung	carcinoma	y	p.R759L	Substitution_Missense	Confirmed_somatic_variant	413	93.91	759
ERCC5	TCGA-D3-A2J8-06	skin	malignant_melanoma	y	p.R759L	Substitution_Missense	Confirmed_somatic_variant	1373	93.91	759
ERCC5	2841155	prostate	carcinoma	n	p.A761T	Substitution_Missense	Variant_of_unknown_origin	19	71.29	761
ERCC5	2841167	prostate	carcinoma	n	p.A761T	Substitution_Missense	Variant_of_unknown_origin	16	71.29	761
ERCC5	TCGA-D3-A51E-06	skin	malignant_melanoma	y	p.A761V	Substitution_Missense	Confirmed_somatic_variant	346	68.45	761
ERCC5	P-0000819-T01-IM3	lung	carcinoma	n	p.F769L	Substitution_Missense	Confirmed_somatic_variant	15	30.9	769	I
ERCC5	TCGA-AP-A051-01	endometrium	carcinoma	y	p.L776M	Substitution_Missense	Variant_of_unknown_origin	9674	60.82	776	I
ERCC5	H292	lung	carcinoma	y	p.R777H	Substitution_Missense	Reported_in_another_cancer_sample_as_somatic	578	58.79	777	I
ERCC5	P-0000625-T01-IM3	large_intestine	carcinoma	n	p.R777H	Substitution_Missense	Confirmed_somatic_variant	10	58.79	777	I
ERCC5	CSCC-19-T	skin	carcinoma	y	p.P782S	Substitution_Missense	Confirmed_somatic_variant	1738	88.52	782	I
ERCC5	10-P8045	bone	Ewings_sarcoma-peripheral_primitive_neuroectodermal_tumour	y	p.A786G	Substitution_Missense	Variant_of_unknown_origin	126	73.85	786	I
ERCC5	CHC912T	liver	carcinoma	y	p.M788I	Substitution_Missense	Confirmed_somatic_variant	173	75.18	788	I
ERCC5	UM-SCC-47	upper_aerodigestive_tract	carcinoma	y	p.A790V	Substitution_Missense	Variant_of_unknown_origin	2862	85.04	790	I
ERCC5	MBC538	breast	carcinoma	n	p.E791G	Substitution_Missense	Variant_of_unknown_origin	76	93.65	791	I
ERCC5	W31T	thyroid	carcinoma	y	p.T806N	Substitution_Missense	Confirmed_somatic_variant	2591	71.11	806	I
ERCC5	Thyroid-CN-WZ045T	thyroid	carcinoma	y	p.T806N	Substitution_Missense	Confirmed_somatic_variant	2591	71.11	806	I
ERCC5	GCYC_053_T	stomach	carcinoma	y	p.A818V	Substitution_Missense	Confirmed_somatic_variant	343	73.18	818	I
ERCC5	TCGA-F5-6814-01	large_intestine	carcinoma	y	p.R819W	Substitution_Missense	Confirmed_somatic_variant	7249	70.94	819	I
ERCC5	TCGA-BA-4076-01	upper_aerodigestive_tract	carcinoma	y	p.R819L	Substitution_Missense	Confirmed_somatic_variant	361	78.42	819	I
ERCC5	TCGA-EE-A17Z-06	skin	malignant_melanoma	y	p.R819L	Substitution_Missense	Confirmed_somatic_variant	1293	78.42	819	I
ERCC5	TCGA-AX-A0J1-01	endometrium	carcinoma	y	p.R819W	Substitution_Missense	Reported_in_another_cancer_sample_as_somatic	6220	70.94	819	I
ERCC5	TCGA-CK-5916-01	large_intestine	carcinoma	y	p.H820R	Substitution_Missense	Confirmed_somatic_variant	1962	61.9	820	I
ERCC5	ME044T	skin	malignant_melanoma	y	p.F826L	Substitution_Missense	Reported_in_another_cancer_sample_as_somatic	567	75.38	826	I
ERCC5	P-0011414-T01-IM5	urinary_tract	carcinoma	n	p.F826L	Substitution_Missense	Confirmed_somatic_variant	8	75.38	826	I
ERCC5	ESCC_126	oesophagus	carcinoma	y	p.F826L	Substitution_Missense	Confirmed_somatic_variant	155	75.38	826	I
ERCC5	TCGA-AJ-A3EL-01	endometrium	carcinoma	y	p.K828N	Substitution_Missense	Confirmed_somatic_variant	8575	53.13	828	I
ERCC5	TCGA-33-4583-01	lung	carcinoma	y	p.K830N	Substitution_Missense	Variant_of_unknown_origin	658	87.68	830	I
ERCC5	P-0003654-T01-IM5	lung	carcinoma	n	p.V832E	Substitution_Missense	Variant_of_unknown_origin	24	97.98	832	I
ERCC5	SNU-638	stomach	carcinoma	y	p.Y835C	Substitution_Missense	Variant_of_unknown_origin	1822	80.46	835	I
ERCC5	TCGA-BG-A220-01	endometrium	carcinoma	y	p.V838M	Substitution_Missense	Confirmed_somatic_variant	788	24.46	838	I
ERCC5	P-0011324-T01-IM5	large_intestine	carcinoma	n	p.V838M	Substitution_Missense	Confirmed_somatic_variant	63	24.46	838	I
ERCC5	P-0008246-T02-IM5	skin	malignant_melanoma	n	p.Q843R	Substitution_Missense	Confirmed_somatic_variant	79	41.45	843	I
ERCC5	P-0005419-T01-IM5	breast	carcinoma	n	p.Q843E	Substitution_Missense	Confirmed_somatic_variant	23	43.08	843	I
ERCC5	P-0005419-T01-IM5	breast	carcinoma	n	p.Q843E	Substitution_Missense	Confirmed_somatic_variant	23	43.08	843	I
ERCC5	MB-T11	breast	carcinoma	n	p.R848Q	Substitution_Missense	Confirmed_somatic_variant	4	83.29	848	I
ERCC5	2841252	prostate	carcinoma	n	p.A855V	Substitution_Missense	Variant_of_unknown_origin	22	83.77	855	I
ERCC5	TCGA-21-1070-01	lung	carcinoma	y	p.A855S	Substitution_Missense	Variant_of_unknown_origin	601	71.56	855	I
ERCC5	TCGA-HR-A2OG-01	skin	malignant_melanoma	y	p.L858P	Substitution_Missense	Confirmed_somatic_variant	216	90.9	858	I
ERCC5	P-0010967-T01-IM5	endometrium	carcinoma	n	p.L858I	Substitution_Missense	Confirmed_somatic_variant	162	63.68	858	I
ERCC5	TCGA-HR-A2OG-06	skin	malignant_melanoma	y	p.L858P	Substitution_Missense	Confirmed_somatic_variant	716	90.9	858	I
ERCC5	TCGA-BP-5178-01	kidney	carcinoma	y	p.G865R	Substitution_Missense	Confirmed_somatic_variant	70	96.24	865	I
ERCC5	EXTERN_MELA_20140526_035	skin	malignant_melanoma	y	p.P867L	Substitution_Missense	Confirmed_somatic_variant	3515	68.02	867	I
ERCC5	TCGA-EE-A3AA-06	skin	malignant_melanoma	y	p.P867L	Substitution_Missense	Confirmed_somatic_variant	4103	68.02	867	I
ERCC5	P-0009110-T01-IM5	lung	carcinoma	n	p.C871F	Substitution_Missense	Confirmed_somatic_variant	18	70.95	871	I
ERCC5	TCGA-64-5778-01	lung	carcinoma	y	p.C871F	Substitution_Missense	Reported_in_another_cancer_sample_as_somatic	547	70.95	871	I
ERCC5	TCGA-G3-AAV6-01	liver	carcinoma	y	p.T873N	Substitution_Missense	Confirmed_somatic_variant	96	67.28	873	I
ERCC5	T68	large_intestine	carcinoma	y	p.A874T	Substitution_Missense	Confirmed_somatic_variant	2030	80.25	874	I
ERCC5	CHG-14-15016T	liver	other	y	p.A874S	Substitution_Missense	Confirmed_somatic_variant	6858	66.04	874	I
ERCC5	P-0006542-T01-IM5	kidney	carcinoma	n	p.L878V	Substitution_Missense	Confirmed_somatic_variant	11	72.01	878	I
ERCC5	2841274	prostate	carcinoma	n	p.N879S	Substitution_Missense	Variant_of_unknown_origin	21	49.53	879	I
ERCC5	2841330	prostate	carcinoma	n	p.N879S	Substitution_Missense	Variant_of_unknown_origin	24	49.53	879	I
ERCC5	2841054	prostate	carcinoma	n	p.N879S	Substitution_Missense	Variant_of_unknown_origin	27	49.53	879	I
ERCC5	2841181	prostate	carcinoma	n	p.N879S	Substitution_Missense	Variant_of_unknown_origin	20	49.53	879	I
ERCC5	2840954	prostate	carcinoma	n	p.N879S	Substitution_Missense	Variant_of_unknown_origin	52	49.53	879	I
ERCC5	2841224	prostate	carcinoma	n	p.N879S	Substitution_Missense	Variant_of_unknown_origin	19	49.53	879	I
ERCC5	2840978	prostate	carcinoma	n	p.N879S	Substitution_Missense	Variant_of_unknown_origin	27	49.53	879	I
ERCC5	2841083	prostate	carcinoma	n	p.N879S	Substitution_Missense	Variant_of_unknown_origin	20	49.53	879	I
ERCC5	2841223	prostate	carcinoma	n	p.N879S	Substitution_Missense	Variant_of_unknown_origin	19	49.53	879	I
ERCC5	2841104	prostate	carcinoma	n	p.N879S	Substitution_Missense	Variant_of_unknown_origin	24	49.53	879	I
ERCC5	2841209	prostate	carcinoma	n	p.N879S	Substitution_Missense	Variant_of_unknown_origin	23	49.53	879	I
ERCC5	CC04	large_intestine	carcinoma	n	p.N879S	Substitution_Missense	Variant_of_unknown_origin	36	49.53	879	I
ERCC5	2841102	prostate	carcinoma	n	p.N879S	Substitution_Missense	Variant_of_unknown_origin	29	49.53	879	I
ERCC5	2841214	prostate	carcinoma	n	p.N879S	Substitution_Missense	Variant_of_unknown_origin	24	49.53	879	I
ERCC5	2840962	prostate	carcinoma	n	p.N879S	Substitution_Missense	Variant_of_unknown_origin	23	49.53	879	I
ERCC5	2841126	prostate	carcinoma	n	p.N879S	Substitution_Missense	Variant_of_unknown_origin	30	49.53	879	I
ERCC5	HCT15	large_intestine	carcinoma	y	p.P882H	Substitution_Missense	Variant_of_unknown_origin	7966	74.78	882	I
ERCC5	DLD1	large_intestine	carcinoma	y	p.P882H	Substitution_Missense	Variant_of_unknown_origin	8073	74.78	882	I
ERCC5	IGC-10-1179	lung	carcinoma	y	p.G883R	Substitution_Missense	Confirmed_somatic_variant	237	66.24	883	I
ERCC5	IGC-10-1179	lung	carcinoma	y	p.G883V	Substitution_Missense	Confirmed_somatic_variant	237	75.63	883	I
ERCC5	P-0001972-T01-IM3	lung	carcinoma	n	p.G883V	Substitution_Missense	Confirmed_somatic_variant	10	75.63	883	I
ERCC5	P-0008465-T02-IM5	lung	carcinoma	n	p.G883W	Substitution_Missense	Confirmed_somatic_variant	38	73.58	883	I
ERCC5	P-0006021-T01-IM5	lung	carcinoma	n	p.E887G	Substitution_Missense	Confirmed_somatic_variant	6	61.45	887	I
ERCC5	YUDAB	skin	malignant_melanoma	y	p.L889F	Substitution_Missense	Confirmed_somatic_variant	570	70.79	889	I
ERCC5	TCGA-AX-A05Z-01	endometrium	carcinoma	y	p.F892L	Substitution_Missense	Variant_of_unknown_origin	7961	75.39	892	I
ERCC5	9	parathyroid	adenoma	y	p.S893L	Substitution_Missense	Confirmed_somatic_variant	9	82.12	893	I
ERCC5	587376	large_intestine	carcinoma	y	p.Q900H	Substitution_Missense	Confirmed_somatic_variant	8242	51.3	900	I
ERCC5	TCGA-AX-A0J0-01	endometrium	carcinoma	y	p.K901Q	Substitution_Missense	Variant_of_unknown_origin	8490	17.33	901	I
ERCC5	ILMN13	large_intestine	carcinoma	y	p.K904N	Substitution_Missense	Confirmed_somatic_variant	6358	50.89	904	I
ERCC5	CPCG0117-F1	prostate	carcinoma	y	p.I905K	Substitution_Missense	Confirmed_somatic_variant	39	55.31	905	I
ERCC5	P-0005021-T01-IM5	urinary_tract	carcinoma	n	p.P909S	Substitution_Missense	Confirmed_somatic_variant	213	50.77	909	I
ERCC5	TCGA-D3-A1Q1-06	skin	malignant_melanoma	y	p.P909H	Substitution_Missense	Confirmed_somatic_variant	618	64.41	909	I
ERCC5	P-0009950-T01-IM5	NS	malignant_melanoma	n	p.P909L	Substitution_Missense	Confirmed_somatic_variant	71	68.52	909	I
ERCC5	P-0001196-T01-IM3	lung	carcinoma	n	p.H910Y	Substitution_Missense	Confirmed_somatic_variant	5	8.21	910	I
ERCC5	CSCC-31-T	skin	carcinoma	y	p.H910Y	Substitution_Missense	Confirmed_somatic_variant	8794	8.21	910	I
ERCC5	P-0002446-T01-IM3	lung	carcinoma	n	p.H910N	Substitution_Missense	Confirmed_somatic_variant	8	11.81	910	I
ERCC5	TCGA-85-8582-01	lung	carcinoma	y	p.D911G	Substitution_Missense	Confirmed_somatic_variant	350	67	911	I
ERCC5	P-0001215-T01-IM3	large_intestine	carcinoma	n	p.K913T	Substitution_Missense	Confirmed_somatic_variant	253	52.84	913	I
ERCC5	CC20	large_intestine	carcinoma	n	p.K915E	Substitution_Missense	Variant_of_unknown_origin	83	78.57	915	I
ERCC5	TCGA-BR-8680-01	stomach	carcinoma	y	p.L918I	Substitution_Missense	Confirmed_somatic_variant	6365	48.75	918	I
ERCC5	TCGA-HU-A4GQ-01	stomach	carcinoma	y	p.L918I	Substitution_Missense	Confirmed_somatic_variant	1902	48.75	918	I
ERCC5	P-0004441-T01-IM5	large_intestine	carcinoma	n	p.R919W	Substitution_Missense	Confirmed_somatic_variant	9	72.18	919	I
ERCC5	60T	liver	other	y	p.G926V	Substitution_Missense	Confirmed_somatic_variant	113	86.47	926	I
ERCC5	060T	liver	carcinoma	y	p.G926V	Substitution_Missense	Confirmed_somatic_variant	83	86.47	926	I
ERCC5	2757168	haematopoietic_and_lymphoid_tissue	lymphoid_neoplasm	y	p.G926C	Substitution_Missense	Confirmed_somatic_variant	116	72.17	926	I
ERCC5	P-0014258-T01-IM6	large_intestine	carcinoma	n	p.N929D	Substitution_Missense	Confirmed_somatic_variant	124	45.52	929	I
ERCC5	ORL-174	upper_aerodigestive_tract	carcinoma	y	p.P930A	Substitution_Missense	Confirmed_somatic_variant	278	42.36	930	I
ERCC5	P-0006740-T01-IM5	large_intestine	carcinoma	n	p.A931S	Substitution_Missense	Confirmed_somatic_variant	5	47.85	931	I
ERCC5	H1648	lung	carcinoma	y	p.V940M	Substitution_Missense	Variant_of_unknown_origin	870	37.87	940	I
ERCC5	2841253	prostate	carcinoma	n	p.V940M	Substitution_Missense	Variant_of_unknown_origin	14	37.87	940	I
ERCC5	P-0004693-T01-IM5	lung	carcinoma	n	p.V940L	Substitution_Missense	Confirmed_somatic_variant	11	36.39	940	I
ERCC5	2841299	prostate	carcinoma	n	p.V940M	Substitution_Missense	Variant_of_unknown_origin	35	37.87	940	I
ERCC5	s_JF_thy_019_P	thyroid	carcinoma	n	p.V940M	Substitution_Missense	Variant_of_unknown_origin	12	37.87	940	I
ERCC5	HCC160T	liver	carcinoma	y	p.D942Y	Substitution_Missense	Confirmed_somatic_variant	108	97.78	942	I
ERCC5	HCC160	liver	carcinoma	y	p.D942Y	Substitution_Missense	Confirmed_somatic_variant	107	97.78	942	I
ERCC5	TCGA-24-1614-01	ovary	carcinoma	y	p.D943Y	Substitution_Missense	Confirmed_somatic_variant	40	55.82	943	I
ERCC5	P-0002637-T01-IM3	lung	carcinoma	n	p.S947F	Substitution_Missense	Confirmed_somatic_variant	18	61.3	947	I
ERCC5	TCGA-EE-A3AC-06	skin	malignant_melanoma	y	p.P953H	Substitution_Missense	Confirmed_somatic_variant	2565	93.06	953	I
ERCC5	TCGA-EY-A1GI-01	endometrium	carcinoma	y	p.D956N	Substitution_Missense	Confirmed_somatic_variant	5067	22.24	956	I
ERCC5	P-0007147-T01-IM5	large_intestine	carcinoma	n	p.D956N	Substitution_Missense	Confirmed_somatic_variant	204	22.24	956	I
ERCC5	ORL-214	upper_aerodigestive_tract	carcinoma	y	p.D956N	Substitution_Missense	Confirmed_somatic_variant	327	22.24	956	I
ERCC5	SH-3327	soft_tissue	haemangioblastoma	n	p.R959S	Substitution_Missense	Confirmed_somatic_variant	291	81.96	959	I
ERCC5	T4538	large_intestine	carcinoma	y	p.R964W	Substitution_Missense	Confirmed_somatic_variant	420	53.21	964	I
ERCC5	GCYC_157_T	stomach	carcinoma	y	p.R964W	Substitution_Missense	Confirmed_somatic_variant	1772	53.21	964	I
ERCC5	TCGA-3P-A9WA-01	ovary	carcinoma	y	p.W968C	Substitution_Missense	Confirmed_somatic_variant	134	92.84	968	I
ERCC5	HCC1195	lung	carcinoma	y	p.N969H	Substitution_Missense	Variant_of_unknown_origin	954	33.45	969	I
ERCC5	TCGA-AP-A051-01	endometrium	carcinoma	y	p.S976Y	Substitution_Missense	Confirmed_somatic_variant	9674	76.95	976	I
ERCC5	TCGA-NC-A5HH-01	lung	carcinoma	y	p.L977Q	Substitution_Missense	Confirmed_somatic_variant	387	91.97	977	I
ERCC5	TCGA-AX-A0J0-01	endometrium	carcinoma	y	p.D985N	Substitution_Missense	Variant_of_unknown_origin	8490	30.37	985	I
ERCC5	TCGA-AA-3492-01	large_intestine	carcinoma	y	p.A986V	Substitution_Missense	Confirmed_somatic_variant	2675	39.32	986	I
ERCC5	2588315	upper_aerodigestive_tract	carcinoma	y	p.Q990P	Substitution_Missense	Confirmed_somatic_variant	419	89.51	990
ERCC5	P-0006133-T01-IM5	lung	carcinoma	n	p.Q990H	Substitution_Missense	Confirmed_somatic_variant	61	62.57	990
ERCC5	2588314	upper_aerodigestive_tract	carcinoma	y	p.Q990P	Substitution_Missense	Confirmed_somatic_variant	397	89.51	990
ERCC5	TCGA-AJ-A3EK-01	endometrium	carcinoma	y	p.R992Q	Substitution_Missense	Confirmed_somatic_variant	6996	56.79	992
ERCC5	2021-06-02	large_intestine	carcinoma	y	p.R992Q	Substitution_Missense	Confirmed_somatic_variant	285	56.79	992
ERCC5	s_JJ_thy_046_P	thyroid	carcinoma	n	p.R992Q	Substitution_Missense	Confirmed_somatic_variant	14	56.79	992
ERCC5	TCGA-AX-A06F-01	endometrium	carcinoma	y	p.R992Q	Substitution_Missense	Confirmed_somatic_variant	8746	56.79	992
ERCC5	TCGA-AX-A0J0-01	endometrium	carcinoma	y	p.I993L	Substitution_Missense	Variant_of_unknown_origin	8490	48.77	993
ERCC5	2841233	prostate	carcinoma	n	p.D994H	Substitution_Missense	Variant_of_unknown_origin	12	67.65	994
ERCC5	8066553	pancreas	carcinoma	y	p.D994N	Substitution_Missense	Confirmed_somatic_variant	29	41.83	994
ERCC5	PT33	skin	carcinoma	y	p.S995F	Substitution_Missense	Confirmed_somatic_variant	1728	77.16	995
ERCC5	P-0003869-T01-IM5	lung	carcinoma	n	p.R998T	Substitution_Missense	Confirmed_somatic_variant	56	63.61	998
ERCC5	PM-4	haematopoietic_and_lymphoid_tissue	lymphoid_neoplasm	y	p.L999V	Substitution_Missense	Variant_of_unknown_origin	46	38.99	999
ERCC5	HN_62646	upper_aerodigestive_tract	carcinoma	y	p.Q1002R	Substitution_Missense	Variant_of_unknown_origin	153	37.86	1002
ERCC5	P-0001383-T01-IM3	breast	carcinoma	n	p.D1006A	Substitution_Missense	Confirmed_somatic_variant	13	31.36	1006
ERCC5	P-0001383-T01-IM3	breast	carcinoma	n	p.D1006A	Substitution_Missense	Confirmed_somatic_variant	13	31.36	1006
ERCC5	P-0002459-T01-IM3	lung	carcinoma	n	p.D1006H	Substitution_Missense	Confirmed_somatic_variant	24	20.47	1006
ERCC5	HKNPC-038-Tumor-SM-64MG1	upper_aerodigestive_tract	carcinoma	y	p.R1009C	Substitution_Missense	Confirmed_somatic_variant	66	31.23	1009
ERCC5	P-0008721-T01-IM5	large_intestine	carcinoma	n	p.R1009C	Substitution_Missense	Confirmed_somatic_variant	82	31.23	1009
ERCC5	TCGA-AX-A0J1-01	endometrium	carcinoma	y	p.S1012N	Substitution_Missense	Variant_of_unknown_origin	6220	63.69	1012
ERCC5	P-0006470-T01-IM5	skin	carcinoma	n	p.R1014T	Substitution_Missense	Variant_of_unknown_origin	32	83.73	1014
ERCC5	P-0009057-T01-IM5	stomach	carcinoma	n	p.M1022V	Substitution_Missense	Confirmed_somatic_variant	43	50.41	1022
ERCC5	TCGA-WS-AB45-01	large_intestine	carcinoma	y	p.A1029E	Substitution_Missense	Confirmed_somatic_variant	3016	11.96	1029
ERCC5	TCGA-AX-A2HD-01	endometrium	carcinoma	y	p.A1031V	Substitution_Missense	Confirmed_somatic_variant	9423	22.15	1031
ERCC5	P-0005950-T01-IM5	breast	carcinoma	n	p.I1034V	Substitution_Missense	Confirmed_somatic_variant	7	3.25	1034
ERCC5	P-0005950-T01-IM5	breast	carcinoma	n	p.I1034V	Substitution_Missense	Confirmed_somatic_variant	7	3.25	1034
ERCC5	CSB6	breast	carcinoma	n	p.M1041T	Substitution_Missense	Confirmed_somatic_variant	20	41.73	1041
ERCC5	TCGA-XF-AAN0-01	urinary_tract	carcinoma	y	p.D1049N	Substitution_Missense	Confirmed_somatic_variant	494	12.04	1049
ERCC5	149RM-cell_line	penis	carcinoma	y	p.G1053R	Substitution_Missense	Variant_of_unknown_origin	139	24.75	1053
ERCC5	Penl1-tissue	penis	carcinoma	y	p.G1053R	Substitution_Missense	Variant_of_unknown_origin	127	24.75	1053
ERCC5	LM156-cell_line	penis	carcinoma	y	p.G1053R	Substitution_Missense	Variant_of_unknown_origin	104	24.75	1053
ERCC5	149RM-tissue	penis	carcinoma	y	p.G1053R	Substitution_Missense	Variant_of_unknown_origin	154	24.75	1053
ERCC5	Penl2-cell_line	penis	carcinoma	y	p.G1053R	Substitution_Missense	Variant_of_unknown_origin	152	24.75	1053
ERCC5	Penl2-tissue	penis	carcinoma	y	p.G1053R	Substitution_Missense	Variant_of_unknown_origin	106	24.75	1053
ERCC5	LM156-tissue	penis	carcinoma	y	p.G1053R	Substitution_Missense	Variant_of_unknown_origin	104	24.75	1053
ERCC5	Penl1-cell_line	penis	carcinoma	y	p.G1053R	Substitution_Missense	Variant_of_unknown_origin	108	24.75	1053
ERCC5	149RCa-cell_line	penis	carcinoma	y	p.G1053R	Substitution_Missense	Variant_of_unknown_origin	138	24.75	1053
ERCC5	149RCa-tissue	penis	carcinoma	y	p.G1053R	Substitution_Missense	Variant_of_unknown_origin	165	24.75	1053
ERCC5	TCGA-EE-A3AF-06	skin	malignant_melanoma	y	p.T1055I	Substitution_Missense	Confirmed_somatic_variant	1204	36.32	1055
ERCC5	P-0006126-T01-IM5	kidney	carcinoma	n	p.Q1056E	Substitution_Missense	Confirmed_somatic_variant	7	38.15	1056
ERCC5	TCGA-AP-A059-01	endometrium	carcinoma	y	p.N1062D	Substitution_Missense	Variant_of_unknown_origin	12861	5.11	1062
ERCC5	TCGA-BA-A6DA-01	upper_aerodigestive_tract	carcinoma	y	p.T1063S	Substitution_Missense	Confirmed_somatic_variant	754	0.24	1063
ERCC5	P-0007544-T01-IM5	skin	malignant_melanoma	n	p.T1063I	Substitution_Missense	Confirmed_somatic_variant	57	4.2	1063
ERCC5	P-0005146-T01-IM5	skin	malignant_melanoma	n	p.S1067A	Substitution_Missense	Confirmed_somatic_variant	10	20.43	1067
ERCC5	P-0010226-T01-IM5	liver	carcinoma	n	p.S1067A	Substitution_Missense	Confirmed_somatic_variant	4	20.43	1067
ERCC5	P-0004437-T01-IM5	skin	malignant_melanoma	n	p.S1068L	Substitution_Missense	Confirmed_somatic_variant	15	67.85	1068
ERCC5	TCGA-FU-A23L-01	cervix	carcinoma	y	p.S1069R	Substitution_Missense	Confirmed_somatic_variant	212	21.9	1069
ERCC5	TCGA-3C-AALI-01	breast	carcinoma	y	p.S1076L	Substitution_Missense	Confirmed_somatic_variant	567	30.87	1076
ERCC5	TCGA-VS-A94X-01	cervix	carcinoma	y	p.S1076L	Substitution_Missense	Confirmed_somatic_variant	333	30.87	1076
ERCC5	TCGA-30-1891-01	ovary	carcinoma	y	p.S1078F	Substitution_Missense	Confirmed_somatic_variant	89	32.98	1078
ERCC5	HKNPC-003-Tumor-SM-64MF1	upper_aerodigestive_tract	carcinoma	y	p.G1085S	Substitution_Missense	Confirmed_somatic_variant	1959	52.91	1085
ERCC5	TCGA-AP-A0LM-01	endometrium	carcinoma	y	p.G1085S	Substitution_Missense	Reported_in_another_cancer_sample_as_somatic	15161	52.91	1085
ERCC5	ESO-122	oesophagus	carcinoma	y	p.G1086R	Substitution_Missense	Variant_of_unknown_origin	270	75.46	1086
ERCC5	P-0002250-T01-IM3	soft_tissue	rhabdomyosarcoma	n	p.G1086R	Substitution_Missense	Variant_of_unknown_origin	12	75.46	1086
ERCC5	TCGA-EE-A29E-06	skin	malignant_melanoma	y	p.G1089W	Substitution_Missense	Confirmed_somatic_variant	5011	70.71	1089
ERCC5	TCGA-BF-AAP2-01	skin	malignant_melanoma	y	p.T1091I	Substitution_Missense	Confirmed_somatic_variant	1581	12.83	1091
ERCC5	P-0003529-T01-IM5	central_nervous_system	glioma	n	p.S1097F	Substitution_Missense	Confirmed_somatic_variant	190	60.07	1097
ERCC5	S00829_1	lung	carcinoma	y	p.G1099V	Substitution_Missense	Confirmed_somatic_variant	292	26.86	1099
ERCC5	H820	lung	carcinoma	y	p.S1100C	Substitution_Missense	Variant_of_unknown_origin	384	26.96	1100
ERCC5	RH30SJ	soft_tissue	rhabdomyosarcoma	y	p.D1104H	Substitution_Missense	Reported_in_another_cancer_sample_as_somatic	739	22.01	1104
ERCC5	ZZUFHECRKL-G038T	oesophagus	carcinoma	y	p.D1104H	Substitution_Missense	Confirmed_somatic_variant	151	22.01	1104
ERCC5	CHG-12-12670T	liver	other	y	p.D1104H	Substitution_Missense	Confirmed_somatic_variant	717	22.01	1104
ERCC5	SCMC_RM2	soft_tissue	rhabdomyosarcoma	y	p.D1104H	Substitution_Missense	Reported_in_another_cancer_sample_as_somatic	698	22.01	1104
ERCC5	XHDG17C	biliary_tract	carcinoma	y	p.D1104H	Substitution_Missense	Confirmed_somatic_variant	28	22.01	1104
ERCC5	SNUH_G15_S1	haematopoietic_and_lymphoid_tissue	haematopoietic_neoplasm	y	p.D1104N	Substitution_Missense	Confirmed_somatic_variant	2030	8.87	1104
ERCC5	CT-TC	soft_tissue	rhabdomyosarcoma	y	p.D1104H	Substitution_Missense	Reported_in_another_cancer_sample_as_somatic	470	22.01	1104
ERCC5	SMS-CTR	soft_tissue	rhabdomyosarcoma	y	p.D1104H	Substitution_Missense	Reported_in_another_cancer_sample_as_somatic	476	22.01	1104
ERCC5	TCGA-AM-5821-01	large_intestine	carcinoma	y	p.D1104H	Substitution_Missense	Confirmed_somatic_variant	6282	22.01	1104
ERCC5	TCGA-A6-6140-01	large_intestine	carcinoma	y	p.D1104H	Substitution_Missense	Confirmed_somatic_variant	517	22.01	1104
ERCC5	RMS105	soft_tissue	rhabdomyosarcoma	y	p.D1104H	Substitution_Missense	Reported_in_another_cancer_sample_as_somatic	525	22.01	1104
ERCC5	P-0006124-T01-IM5	urinary_tract	carcinoma	n	p.L1110S	Substitution_Missense	Confirmed_somatic_variant	76	30.82	1110
ERCC5	TCGA-CW-5580-01	kidney	carcinoma	y	p.V1113A	Substitution_Missense	Confirmed_somatic_variant	126	3.24	1113
ERCC5	CHG-15-08407T	liver	other	y	p.A1119S	Substitution_Missense	Confirmed_somatic_variant	312	9.17	1119
ERCC5	TCGA-FA-A7Q1-01	haematopoietic_and_lymphoid_tissue	lymphoid_neoplasm	y	p.E1121D	Substitution_Missense	Confirmed_somatic_variant	193	4.02	1121
ERCC5	P-0011216-T01-IM5	NS	malignant_melanoma	n	p.A1126V	Substitution_Missense	Confirmed_somatic_variant	17	6.64	1126
ERCC5	2492703	skin	malignant_melanoma	y	p.S1129L	Substitution_Missense	Confirmed_somatic_variant	2441	11.98	1129
ERCC5	2492702	skin	malignant_melanoma	y	p.S1129L	Substitution_Missense	Confirmed_somatic_variant	2425	11.98	1129
ERCC5	2492701	skin	malignant_melanoma	y	p.S1129L	Substitution_Missense	Confirmed_somatic_variant	2432	11.98	1129
ERCC5	2492700	skin	malignant_melanoma	y	p.S1129L	Substitution_Missense	Confirmed_somatic_variant	2374	11.98	1129
ERCC5	Au2	skin	malignant_melanoma	y	p.S1129L	Substitution_Missense	Confirmed_somatic_variant	1562	11.98	1129
ERCC5	YUOTHO	skin	malignant_melanoma	y	p.P1137L	Substitution_Missense	Confirmed_somatic_variant	1874	50.54	1137
ERCC5	Pat_01_A	NS	malignant_melanoma	y	p.P1137L	Substitution_Missense	Confirmed_somatic_variant	502	50.54	1137
ERCC5	Pat_01_B	NS	malignant_melanoma	y	p.P1137L	Substitution_Missense	Confirmed_somatic_variant	745	50.54	1137
ERCC5	P-0011226-T01-IM5	large_intestine	carcinoma	n	p.V1138M	Substitution_Missense	Confirmed_somatic_variant	74	8.2	1138
ERCC5	ccRCC-82	kidney	carcinoma	y	p.N1140K	Substitution_Missense	Confirmed_somatic_variant	43	0.31	1140
ERCC5	TCGA-AZ-4315-01	large_intestine	carcinoma	y	p.A1143V	Substitution_Missense	Confirmed_somatic_variant	7475	12.25	1143
ERCC5	META31	breast	carcinoma	y	p.A1143V	Substitution_Missense	Confirmed_somatic_variant	341	12.25	1143
ERCC5	P-0001042-T01-IM3	skin	carcinoma	n	p.A1143V	Substitution_Missense	Confirmed_somatic_variant	264	12.25	1143
ERCC5	MBC_29	breast	carcinoma	y	p.S1149I	Substitution_Missense	Confirmed_somatic_variant	442	85.74	1149
ERCC5	TCGA-69-7763-01	lung	carcinoma	y	p.D1153N	Substitution_Missense	Variant_of_unknown_origin	105	7.78	1153
ERCC5	TCGA-B0-5696-01	kidney	carcinoma	y	p.D1153G	Substitution_Missense	Confirmed_somatic_variant	102	32.34	1153
ERCC5	sysucc-880T	large_intestine	carcinoma	y	p.V1161D	Substitution_Missense	Confirmed_somatic_variant	1611	76.68	1161
ERCC5	P-0004201-T01-IM5	lung	carcinoma	n	p.S1167Y	Substitution_Missense	Confirmed_somatic_variant	10	50.44	1167
ERCC5	P-0010020-T01-IM5	large_intestine	carcinoma	n	p.G1170W	Substitution_Missense	Confirmed_somatic_variant	13	57.38	1170
ERCC5	TCGA-QF-A5YS-01	endometrium	carcinoma	y	p.K1171N	Substitution_Missense	Confirmed_somatic_variant	1874	26.66	1171
ERCC5	TCGA-05-4427-01	lung	carcinoma	y	p.L1176P	Substitution_Missense	Variant_of_unknown_origin	1202	31.63	1176
ERCC5	TCGA-VS-A958-01	cervix	carcinoma	y	p.R1177K	Substitution_Missense	Confirmed_somatic_variant	934	4.55	1177
ERCC5	TCGA-BR-7851-01	stomach	carcinoma	y	p.R1178H	Substitution_Missense	Confirmed_somatic_variant	1591	3.11	1178
ERCC5	P-0008533-T01-IM5	skin	carcinoma	n	p.R1178H	Substitution_Missense	Confirmed_somatic_variant	7	3.11	1178
ERCC5	TCGA-AJ-A2QO-01	endometrium	carcinoma	y	p.R1178C	Substitution_Missense	Confirmed_somatic_variant	1153	20.94	1178
ERCC5	Au1	skin	malignant_melanoma	y	p.A1179G	Substitution_Missense	Confirmed_somatic_variant	1595	16.27	1179
ERCC5	P-0016816-T01-IM6	breast	carcinoma	n	p.R1180K	Substitution_Missense	Confirmed_somatic_variant	7	6.32	1180
ERCC5	H441	lung	carcinoma	y	p.R1180M	Substitution_Missense	Variant_of_unknown_origin	782	28.75	1180
Muts origin
998 Confirmed_somatic_variant
201 Reported_in_another_cancer_sample_as_somatic
214 Variant_of_unknown_origin

## Sheet: RPA1
Gene_name	Sample_name	Primary_site	Primary_histology	Genome-wide_screen	Mutation_AA	Mutation_Description	Mutation_somatic_status	totalMuts	EA	AA	Domain
RPA1	D37T	thyroid	carcinoma	y	p.V2F	Substitution_Missense	Confirmed_somatic_variant	201	8.15	2	F/N-ter
RPA1	Thyroid-CN-WZ014T	thyroid	carcinoma	y	p.V2F	Substitution_Missense	Confirmed_somatic_variant	201	8.15	2	F/N-ter
RPA1	3233	breast	carcinoma	y	p.I10T	Substitution_Missense	Confirmed_somatic_variant	113	57.1	10	F/N-ter
RPA1	MBC126T	breast	carcinoma	n	p.M14V	Substitution_Missense	Variant_of_unknown_origin	54	29.43	14	F/N-ter
RPA1	37M	skin	malignant_melanoma	y	p.I21V	Substitution_Missense	Confirmed_somatic_variant	920	0.23	21	F/N-ter
RPA1	T593	large_intestine	carcinoma	y	p.I24T	Substitution_Missense	Confirmed_somatic_variant	4875	40.49	24	F/N-ter
RPA1	TCGA-EE-A3AC-06	skin	malignant_melanoma	y	p.L25I	Substitution_Missense	Confirmed_somatic_variant	2565	18.42	25	F/N-ter
RPA1	HCT-15	large_intestine	carcinoma	y	p.V27F	Substitution_Missense	Confirmed_somatic_variant	2431	32.26	27	F/N-ter
RPA1	HCT15	large_intestine	carcinoma	y	p.V27F	Substitution_Missense	Reported_in_another_cancer_sample_as_somatic	7966	32.26	27	F/N-ter
RPA1	TCGA-CR-7374-01	upper_aerodigestive_tract	carcinoma	y	p.R31H	Substitution_Missense	Confirmed_somatic_variant	378	52.51	31	F/N-ter
RPA1	T2963	large_intestine	carcinoma	y	p.R31C	Substitution_Missense	Confirmed_somatic_variant	216	71.42	31	F/N-ter
RPA1	TCGA-D3-A2JP-06	skin	malignant_melanoma	y	p.R31S	Substitution_Missense	Confirmed_somatic_variant	4857	67.34	31	F/N-ter
RPA1	TCGA-CN-4734-01	upper_aerodigestive_tract	carcinoma	y	p.R31H	Substitution_Missense	Confirmed_somatic_variant	173	52.51	31	F/N-ter
RPA1	T1231	large_intestine	carcinoma	y	p.R31C	Substitution_Missense	Confirmed_somatic_variant	1863	71.42	31	F/N-ter
RPA1	ESCC_128	oesophagus	carcinoma	y	p.R31G	Substitution_Missense	Confirmed_somatic_variant	91	77.6	31	F/N-ter
RPA1	T2963	large_intestine	carcinoma	y	p.R31C	Substitution_Missense	Confirmed_somatic_variant	216	71.42	31	F/N-ter
RPA1	IGC-10-1142	lung	carcinoma	y	p.R31L	Substitution_Missense	Confirmed_somatic_variant	51	73.21	31	F/N-ter
RPA1	MELA_35619	skin	malignant_melanoma	y	p.P32S	Substitution_Missense	Confirmed_somatic_variant	4887	5.67	32	F/N-ter
RPA1	TCGA-EE-A3AG-06	skin	malignant_melanoma	y	p.P32L	Substitution_Missense	Confirmed_somatic_variant	2807	20.71	32	F/N-ter
RPA1	LUAD-F00121	lung	carcinoma	y	p.S38I	Substitution_Missense	Variant_of_unknown_origin	314	32.84	38	F/N-ter
RPA1	ESCC_78	oesophagus	carcinoma	y	p.P40L	Substitution_Missense	Confirmed_somatic_variant	90	41.61	40	F/N-ter
RPA1	A5-2A	large_intestine	carcinoma	y	p.R41C	Substitution_Missense	Confirmed_somatic_variant	1152	84.82	41	F/N-ter
RPA1	CSCC-56-T	skin	carcinoma	y	p.S54F	Substitution_Missense	Confirmed_somatic_variant	2807	52.24	54	F/N-ter
RPA1	SNU-638	stomach	carcinoma	y	p.M57V	Substitution_Missense	Variant_of_unknown_origin	1822	61.96	57	F/N-ter
RPA1	SS6003121	oesophagus	carcinoma	y	p.L65P	Substitution_Missense	Confirmed_somatic_variant	137	47.02	65	F/N-ter
RPA1	TCGA-CV-A6JM-01	upper_aerodigestive_tract	carcinoma	y	p.L65F	Substitution_Missense	Confirmed_somatic_variant	329	18.97	65	F/N-ter
RPA1	TCGA-AA-3663-01	large_intestine	carcinoma	y	p.S72Y	Substitution_Missense	Confirmed_somatic_variant	3086	13.79	72	F/N-ter
RPA1	IGC-02-1095	lung	carcinoma	y	p.S73G	Substitution_Missense	Confirmed_somatic_variant	266	18.17	73	F/N-ter
RPA1	IGC-02-1095	lung	carcinoma	y	p.S73I	Substitution_Missense	Confirmed_somatic_variant	266	32.89	73	F/N-ter
RPA1	TCGA-VQ-A8PP-01	stomach	carcinoma	y	p.C77Y	Substitution_Missense	Confirmed_somatic_variant	1436	44.31	77	F/N-ter
RPA1	30LC	lung	carcinoma	y	p.K88T	Substitution_Missense	Confirmed_somatic_variant	106	49.36	88	F/N-ter
RPA1	8050308	pancreas	carcinoma	y	p.R91S	Substitution_Missense	Confirmed_somatic_variant	105	59.85	91	F/N-ter
RPA1	8057700	pancreas	carcinoma	y	p.R91S	Substitution_Missense	Confirmed_somatic_variant	114	59.85	91	F/N-ter
RPA1	8012424	pancreas	carcinoma	y	p.R91S	Substitution_Missense	Reported_in_another_cancer_sample_as_somatic	47	59.85	91	F/N-ter
RPA1	ICGC_0016	pancreas	carcinoma	y	p.R91S	Substitution_Missense	Confirmed_somatic_variant	47	59.85	91	F/N-ter
RPA1	TCGA-Q1-A73O-01	cervix	carcinoma	y	p.R92T	Substitution_Missense	Confirmed_somatic_variant	1679	53.97	92	F/N-ter
RPA1	TCGA-AP-A1E0-01	endometrium	carcinoma	y	p.V93L	Substitution_Missense	Confirmed_somatic_variant	5548	62.28	93	F/N-ter
RPA1	ESCC_13	oesophagus	carcinoma	y	p.L96F	Substitution_Missense	Confirmed_somatic_variant	346	25.49	96	F/N-ter
RPA1	BIALCL_36	haematopoietic_and_lymphoid_tissue	lymphoid_neoplasm	n	p.N114D	Substitution_Missense	Variant_of_unknown_origin	15	15.99	114	F/N-ter
RPA1	I2L-P19Ta-Tumor-Organoid	large_intestine	carcinoma	y	p.P129H	Substitution_Missense	Confirmed_somatic_variant	2484	15.79	129
RPA1	I2L-P19Ta-Tumor-Biopsy	large_intestine	carcinoma	y	p.P129H	Substitution_Missense	Confirmed_somatic_variant	2081	15.79	129
RPA1	T3025	large_intestine	carcinoma	y	p.A131V	Substitution_Missense	Confirmed_somatic_variant	853	9.63	131
RPA1	TCGA-A5-A0VP-01	endometrium	carcinoma	y	p.A137T	Substitution_Missense	Variant_of_unknown_origin	1996	3.85	137
RPA1	TCGA-EO-A22S-01	endometrium	carcinoma	y	p.A138T	Substitution_Missense	Confirmed_somatic_variant	643	3.78	138
RPA1	TCGA-78-7146-01	lung	carcinoma	y	p.P144Q	Substitution_Missense	Confirmed_somatic_variant	448	3.3	144
RPA1	ESO16T	oesophagus	carcinoma	y	p.G150E	Substitution_Missense	Confirmed_somatic_variant	38	8.98	150
RPA1	TCGA-D1-A15W-01	endometrium	carcinoma	y	p.S189I	Substitution_Missense	Confirmed_somatic_variant	138	68.13	189	A
RPA1	RK050_C	liver	carcinoma	y	p.P192L	Substitution_Missense	Confirmed_somatic_variant	70	95.09	192	A
RPA1	RK050_C01	liver	carcinoma	y	p.P192L	Substitution_Missense	Reported_in_another_cancer_sample_as_somatic	73	95.09	192	A
RPA1	587336	large_intestine	carcinoma	y	p.W197G	Substitution_Missense	Confirmed_somatic_variant	738	96.98	197	A
RPA1	GCT44	genital_tract	germ_cell_tumour	y	p.R202P	Substitution_Missense	Confirmed_somatic_variant	14	95.26	202	A
RPA1	Pat_65_A	NS	malignant_melanoma	y	p.R202C	Substitution_Missense	Confirmed_somatic_variant	569	91.78	202	A
RPA1	587336	large_intestine	carcinoma	y	p.R210H	Substitution_Missense	Confirmed_somatic_variant	738	61.92	210	A
RPA1	IGC-10-1053	lung	carcinoma	y	p.R216Q	Substitution_Missense	Confirmed_somatic_variant	614	96.35	216	A
RPA1	RK237_C01	liver	carcinoma	y	p.K220M	Substitution_Missense	Confirmed_somatic_variant	66	74.11	220	A
RPA1	S00842_1	lung	carcinoma	y	p.V227F	Substitution_Missense	Confirmed_somatic_variant	195	72.2	227	A
RPA1	GBM18-I1	central_nervous_system	glioma	y	p.D228N	Substitution_Missense	Confirmed_somatic_variant	8021	74.14	228	A
RPA1	GBM18-I2	central_nervous_system	glioma	y	p.D228N	Substitution_Missense	Confirmed_somatic_variant	12446	74.14	228	A
RPA1	I2L-P19Ta-Tumor-Organoid	large_intestine	carcinoma	y	p.E229K	Substitution_Missense	Confirmed_somatic_variant	2484	68.38	229	A
RPA1	I2L-P19Ta-Tumor-Biopsy	large_intestine	carcinoma	y	p.E229K	Substitution_Missense	Confirmed_somatic_variant	2081	68.38	229	A
RPA1	TCGA-DI-A1BU-01	endometrium	carcinoma	y	p.F245L	Substitution_Missense	Confirmed_somatic_variant	8619	42.12	245	A
RPA1	TCGA-IR-A3LL-01	cervix	carcinoma	y	p.P247A	Substitution_Missense	Confirmed_somatic_variant	470	24.55	247	A
RPA1	53M	skin	malignant_melanoma	y	p.S258L	Substitution_Missense	Confirmed_somatic_variant	1306	95.24	258	A
RPA1	PT42	skin	carcinoma	y	p.S258W	Substitution_Missense	Confirmed_somatic_variant	1048	91.83	258	A
RPA1	PASLZM	haematopoietic_and_lymphoid_tissue	lymphoid_neoplasm	y	p.E277K	Substitution_Missense	Confirmed_somatic_variant	370	91.4	277	A
RPA1	TCGA-CM-6162-01	large_intestine	carcinoma	y	p.V286I	Substitution_Missense	Confirmed_somatic_variant	1463	25.08	286	A
RPA1	35T	upper_aerodigestive_tract	carcinoma	y	p.M287T	Substitution_Missense	Confirmed_somatic_variant	75	26.96	287	A
RPA1	OSCC-GB_00350111	upper_aerodigestive_tract	carcinoma	y	p.M287T	Substitution_Missense	Confirmed_somatic_variant	71	26.96	287	A
RPA1	TCGA-B0-5712-01	kidney	carcinoma	y	p.M287I	Substitution_Missense	Variant_of_unknown_origin	104	14.17	287	A
RPA1	TCGA-B0-5712-01	kidney	carcinoma	y	p.P288L	Substitution_Missense	Variant_of_unknown_origin	104	66.68	288	A
RPA1	T189255	large_intestine	carcinoma	y	p.E290A	Substitution_Missense	Confirmed_somatic_variant	1583	21.7	290	A
RPA1	DCG_12	central_nervous_system	glioma	y	p.D292N	Substitution_Missense	Confirmed_somatic_variant	35	3.74	292
RPA1	18PG2P	thyroid	carcinoma	n	p.S312W	Substitution_Missense	Reported_in_another_cancer_sample_as_somatic	3	43.91	312	B
RPA1	TCGA-MP-A4TF-01	lung	carcinoma	y	p.S312W	Substitution_Missense	Confirmed_somatic_variant	476	43.91	312	B
RPA1	TCGA-CQ-6219-01	upper_aerodigestive_tract	carcinoma	y	p.I320V	Substitution_Missense	Confirmed_somatic_variant	89	29.27	320	B
RPA1	TCGA-C5-A8YR-01	cervix	carcinoma	y	p.E327K	Substitution_Missense	Confirmed_somatic_variant	154	8.17	327	B
RPA1	ICGC_MB81	central_nervous_system	primitive_neuroectodermal_tumour-medulloblastoma	y	p.A329T	Substitution_Missense	Confirmed_somatic_variant	44	15.83	329	B
RPA1	TCGA-D1-A15X-01	endometrium	carcinoma	y	p.A329T	Substitution_Missense	Reported_in_another_cancer_sample_as_somatic	2026	15.83	329	B
RPA1	TCGA-CD-5800-01	stomach	carcinoma	y	p.A329T	Substitution_Missense	Confirmed_somatic_variant	193	15.83	329	B
RPA1	TCGA-DK-A2I1-01	urinary_tract	carcinoma	y	p.K343N	Substitution_Missense	Confirmed_somatic_variant	1571	90.07	343	B
RPA1	T255	large_intestine	carcinoma	y	p.E363K	Substitution_Missense	Confirmed_somatic_variant	260	19.46	363	B
RPA1	273	stomach	carcinoma	y	p.A365V	Substitution_Missense	Confirmed_somatic_variant	3178	83.38	365	B
RPA1	TCGA-CV-6936-01	upper_aerodigestive_tract	carcinoma	y	p.D366N	Substitution_Missense	Confirmed_somatic_variant	336	5.39	366	B
RPA1	GB057T	central_nervous_system	glioma	y	p.G370D	Substitution_Missense	Confirmed_somatic_variant	76	24.31	370	B
RPA1	YULETA	skin	malignant_melanoma	y	p.R382Q	Substitution_Missense	Confirmed_somatic_variant	453	52.49	382	B
RPA1	TCGA-DA-A1I1-06	skin	malignant_melanoma	y	p.R382Q	Substitution_Missense	Confirmed_somatic_variant	2000	52.49	382	B
RPA1	Thyroid-CN-WZ034T	thyroid	carcinoma	y	p.R382Q	Substitution_Missense	Confirmed_somatic_variant	1693	52.49	382	B
RPA1	W10T	thyroid	carcinoma	y	p.R382Q	Substitution_Missense	Confirmed_somatic_variant	1693	52.49	382	B
RPA1	HCC2998	large_intestine	carcinoma	y	p.F386S	Substitution_Missense	Confirmed_somatic_variant	7259	90.08	386	B
RPA1	HCC2998	large_intestine	carcinoma	y	p.F386S	Substitution_Missense	Reported_in_another_cancer_sample_as_somatic	7259	90.08	386	B
RPA1	T2448	large_intestine	carcinoma	y	p.V393M	Substitution_Missense	Confirmed_somatic_variant	2747	34.88	393	B
RPA1	BRC24	breast	carcinoma	y	p.V393L	Substitution_Missense	Confirmed_somatic_variant	21	33.3	393	B
RPA1	8	ovary	sex_cord-stromal_tumour	y	p.V393M	Substitution_Missense	Reported_in_another_cancer_sample_as_somatic	65	34.88	393	B
RPA1	TCGA-D5-6920-01	large_intestine	carcinoma	y	p.V393L	Substitution_Missense	Confirmed_somatic_variant	154	33.3	393	B
RPA1	TCGA-D1-A174-01	endometrium	carcinoma	y	p.A401V	Substitution_Missense	Confirmed_somatic_variant	1123	17.77	401	B
RPA1	92177	stomach	carcinoma	y	p.A401V	Substitution_Missense	Confirmed_somatic_variant	1933	17.77	401	B
RPA1	587234	large_intestine	carcinoma	y	p.R412H	Substitution_Missense	Confirmed_somatic_variant	1031	57.05	412	B
RPA1	TCGA-AZ-6598-01	large_intestine	carcinoma	y	p.R412H	Substitution_Missense	Confirmed_somatic_variant	3116	57.05	412	B
RPA1	T189255	large_intestine	carcinoma	y	p.A417S	Substitution_Missense	Confirmed_somatic_variant	1583	9.94	417	B
RPA1	CSCC-19-T	skin	carcinoma	y	p.G419R	Substitution_Missense	Confirmed_somatic_variant	1738	95.98	419	B
RPA1	COLO678	large_intestine	carcinoma	y	p.Q420K	Substitution_Missense	Variant_of_unknown_origin	305	5.37	420	B
RPA1	MBC056T	breast	carcinoma	n	p.L422F	Substitution_Missense	Variant_of_unknown_origin	85	13.31	422	B
RPA1	OSCC-GB_00610111	upper_aerodigestive_tract	carcinoma	y	p.D423H	Substitution_Missense	Confirmed_somatic_variant	177	7.53	423
RPA1	MBC028T	breast	carcinoma	n	p.D429N	Substitution_Missense	Variant_of_unknown_origin	96	6.83	429
RPA1	TCGA-39-5011-01	lung	carcinoma	y	p.G433C	Substitution_Missense	Confirmed_somatic_variant	697	50.36	433
RPA1	TCGA-G4-6309-01	large_intestine	carcinoma	y	p.G434R	Substitution_Missense	Confirmed_somatic_variant	1073	31.24	434
RPA1	TCGA-12-1088-01	central_nervous_system	glioma	y	p.G436E	Substitution_Missense	Confirmed_somatic_variant	112	28.39	436	C
RPA1	TCGA-EE-A2GE-06	skin	malignant_melanoma	y	p.G437R	Substitution_Missense	Confirmed_somatic_variant	905	49.45	437	C
RPA1	TCGA-AA-A004-01	large_intestine	carcinoma	y	p.G437W	Substitution_Missense	Confirmed_somatic_variant	97	61.27	437	C
RPA1	H2086	lung	carcinoma	y	p.S438C	Substitution_Missense	Variant_of_unknown_origin	551	9.73	438	C
RPA1	H2085	lung	carcinoma	y	p.S438C	Substitution_Missense	Variant_of_unknown_origin	579	9.73	438	C
RPA1	MBC072T	breast	carcinoma	n	p.T444I	Substitution_Missense	Variant_of_unknown_origin	77	72.31	444	C
RPA1	Patient_4_progression_1	kidney	carcinoma	y	p.E451K	Substitution_Missense	Confirmed_somatic_variant	315	60.39	451	C
RPA1	TCGA-AA-3663-01	large_intestine	carcinoma	y	p.L453P	Substitution_Missense	Confirmed_somatic_variant	3086	87.27	453	C
RPA1	TCGA-HC-7077-01	prostate	carcinoma	y	p.L453V	Substitution_Missense	Confirmed_somatic_variant	76	60.67	453	C
RPA1	GCT41	genital_tract	germ_cell_tumour	y	p.D457N	Substitution_Missense	Confirmed_somatic_variant	43	15.9	457	C
RPA1	2492722	skin	malignant_melanoma	y	p.P459L	Substitution_Missense	Confirmed_somatic_variant	4289	59.76	459	C
RPA1	2492723	skin	malignant_melanoma	y	p.P459L	Substitution_Missense	Confirmed_somatic_variant	4317	59.76	459	C
RPA1	2492720	skin	malignant_melanoma	y	p.P459L	Substitution_Missense	Confirmed_somatic_variant	4300	59.76	459	C
RPA1	2492721	skin	malignant_melanoma	y	p.P459L	Substitution_Missense	Confirmed_somatic_variant	4320	59.76	459	C
RPA1	TCGA-BS-A0UF-01	endometrium	carcinoma	y	p.S464Y	Substitution_Missense	Variant_of_unknown_origin	9084	28.26	464	C
RPA1	TCGA-AX-A06H-01	endometrium	carcinoma	y	p.T467R	Substitution_Missense	Confirmed_somatic_variant	583	63.35	467	C
RPA1	TCGA-D1-A15X-01	endometrium	carcinoma	y	p.V468A	Substitution_Missense	Variant_of_unknown_origin	2026	33.25	468	C
RPA1	WGC074454	large_intestine	carcinoma	y	p.V469A	Substitution_Missense	Confirmed_somatic_variant	3638	40.36	469	C
RPA1	SNU-175	large_intestine	carcinoma	y	p.V469M	Substitution_Missense	Variant_of_unknown_origin	5727	35.44	469	C
RPA1	TCGA-AP-A1DO-01	endometrium	carcinoma	y	p.R472H	Substitution_Missense	Confirmed_somatic_variant	599	52.21	472	C
RPA1	96LC	lung	carcinoma	y	p.R472L	Substitution_Missense	Confirmed_somatic_variant	254	72.98	472	C
RPA1	TCGA-AZ-4315-01	large_intestine	carcinoma	y	p.R472H	Substitution_Missense	Confirmed_somatic_variant	7475	52.21	472	C
RPA1	sysucc-1370T	large_intestine	carcinoma	y	p.C476F	Substitution_Missense	Confirmed_somatic_variant	3038	64.61	476	C
RPA1	TCGA-J2-8194-01	lung	carcinoma	y	p.C481F	Substitution_Missense	Variant_of_unknown_origin	184	97.36	481	C
RPA1	S02292_1	lung	carcinoma	y	p.C486F	Substitution_Missense	Confirmed_somatic_variant	843	97.37	486	C
RPA1	CHG-13-29153T	liver	other	y	p.G496V	Substitution_Missense	Confirmed_somatic_variant	7199	92.16	496	C
RPA1	TCGA-AA-3877-01	large_intestine	carcinoma	y	p.Y498C	Substitution_Missense	Confirmed_somatic_variant	1321	68.42	498	C
RPA1	TCGA-66-2800-01	lung	carcinoma	y	p.C503R	Substitution_Missense	Confirmed_somatic_variant	271	98.53	503	C
RPA1	CSCC-44-T	skin	carcinoma	y	p.P508H	Substitution_Missense	Confirmed_somatic_variant	5033	54.64	508	C
RPA1	CSCC-17-T	skin	carcinoma	y	p.R513H	Substitution_Missense	Confirmed_somatic_variant	1243	81.96	513	C
RPA1	2834132	skin	malignant_melanoma	y	p.R513S	Substitution_Missense	Variant_of_unknown_origin	1421	94.02	513	C
RPA1	TCGA-AA-3492-01	large_intestine	carcinoma	y	p.R513H	Substitution_Missense	Confirmed_somatic_variant	2675	81.96	513	C
RPA1	SNU-C4	large_intestine	carcinoma	y	p.L516M	Substitution_Missense	Variant_of_unknown_origin	2894	28.2	516	C
RPA1	TCGA-E6-A8L9-01	endometrium	carcinoma	y	p.V518A	Substitution_Missense	Confirmed_somatic_variant	56	23.67	518	C
RPA1	VKCM15	thyroid	carcinoma	n	p.D522N	Substitution_Missense	Variant_of_unknown_origin	2	74.17	522	C
RPA1	31119	liver	carcinoma	y	p.F523I	Substitution_Missense	Confirmed_somatic_variant	62	31.03	523	C
RPA1	6NCMH2	thyroid	carcinoma	n	p.Q524H	Substitution_Missense	Variant_of_unknown_origin	1	37.3	524	C
RPA1	W30T	thyroid	carcinoma	y	p.W528L	Substitution_Missense	Confirmed_somatic_variant	3193	88.08	528	C
RPA1	Thyroid-CN-WZ044T	thyroid	carcinoma	y	p.W528L	Substitution_Missense	Confirmed_somatic_variant	3193	88.08	528	C
RPA1	HCC2450	lung	carcinoma	y	p.N543S	Substitution_Missense	Variant_of_unknown_origin	2279	17.42	543	C
RPA1	OPM2	haematopoietic_and_lymphoid_tissue	lymphoid_neoplasm	y	p.A544T	Substitution_Missense	Variant_of_unknown_origin	776	58.88	544	C
RPA1	A498	kidney	carcinoma	y	p.L547H	Substitution_Missense	Confirmed_somatic_variant	82	82.38	547	C
RPA1	TCGA-MG-AAMC-01	prostate	carcinoma	y	p.L547I	Substitution_Missense	Confirmed_somatic_variant	26	50.26	547	C
RPA1	TCGA-E2-A10C-01	breast	carcinoma	y	p.E549K	Substitution_Missense	Confirmed_somatic_variant	432	6.25	549	C
RPA1	T2269	large_intestine	carcinoma	y	p.Q556P	Substitution_Missense	Confirmed_somatic_variant	5739	16.98	556	C
RPA1	T2269	large_intestine	carcinoma	y	p.Q556P	Substitution_Missense	Confirmed_somatic_variant	5739	16.98	556	C
RPA1	GBM18-I2	central_nervous_system	glioma	y	p.R568Q	Substitution_Missense	Confirmed_somatic_variant	12446	12.52	568	C
RPA1	GBM18-I1	central_nervous_system	glioma	y	p.R568Q	Substitution_Missense	Confirmed_somatic_variant	8021	12.52	568	C
RPA1	TCGA-FU-A3EO-01	cervix	carcinoma	y	p.R568L	Substitution_Missense	Confirmed_somatic_variant	70	34.33	568	C
RPA1	MBC115T	breast	carcinoma	n	p.I587F	Substitution_Missense	Variant_of_unknown_origin	57	27.33	587	C
RPA1	8012211	pancreas	carcinoma	y	p.A589T	Substitution_Missense	Confirmed_somatic_variant	44	33.29	589	C
RPA1	EXTERN_MELA_20140524_014	skin	malignant_melanoma	y	p.P596L	Substitution_Missense	Confirmed_somatic_variant	1831	88.64	596	C
RPA1	CSCC-49-T	skin	carcinoma	y	p.P596L	Substitution_Missense	Confirmed_somatic_variant	4521	88.64	596	C
RPA1	TCGA-BH-A42U-01	breast	carcinoma	y	p.R604Q	Substitution_Missense	Confirmed_somatic_variant	30	6.09	604	C
RPA1	pfg122T	stomach	carcinoma	y	p.A614T	Substitution_Missense	Confirmed_somatic_variant	1093	7.52	614	C
Muts origin
130 Confirmed_somatic_variant
7 Reported_in_another_cancer_sample_as_somatic
24 Variant_of_unknown_origin

## Sheet: RPA2
Gene_name	Sample_name	Primary_site	Primary_histology	Genome-wide_screen	Mutation_AA	Mutation_Description	Mutation_somatic_status	totalMuts	EA	AA	Domain
RPA2	MBC553	breast	carcinoma	n	Y14N	Substitution_Missense	Variant_of_unknown_origin	94	6.4	14
RPA2	SKMM2	haematopoietic_and_lymphoid_tissue	lymphoid_neoplasm	y	G15R	Substitution_Missense	Variant_of_unknown_origin	605	27.72	15
RPA2	TCGA-HC-7077-01	prostate	carcinoma	y	G19D	Substitution_Missense	Confirmed_somatic_variant	76	87.11	19
RPA2	TCGA-AA-3984-01	large_intestine	carcinoma	y	S23F	Substitution_Missense	Confirmed_somatic_variant	6029	45.78	23
RPA2	TCGA-AP-A0LM-01	endometrium	carcinoma	y	G26S	Substitution_Missense	Confirmed_somatic_variant	15161	49.83	26
RPA2	TCGA-HZ-8636-01	pancreas	carcinoma	y	S29L	Substitution_Missense	Confirmed_somatic_variant	59	61.4	29
RPA2	TCGA-B8-5164-01	kidney	carcinoma	y	Q34K	Substitution_Missense	Confirmed_somatic_variant	91	24.27	34
RPA2	TCGA-5P-A9JW-01	kidney	carcinoma	y	E36A	Substitution_Missense	Confirmed_somatic_variant	84	17.61	36
RPA2	587376	large_intestine	carcinoma	y	K37N	Substitution_Missense	Confirmed_somatic_variant	8242	24	37
RPA2	TCGA-AP-A1E0-01	endometrium	carcinoma	y	S39A	Substitution_Missense	Confirmed_somatic_variant	5548	32.54	39
RPA2	TCGA-DF-A2KV-01	endometrium	carcinoma	y	R42Q	Substitution_Missense	Confirmed_somatic_variant	1583	52.68	42
RPA2	T3237	large_intestine	carcinoma	y	S52F	Substitution_Missense	Confirmed_somatic_variant	126	74.19	52	D
RPA2	TCGA-86-8358-01	lung	carcinoma	y	Q53H	Substitution_Missense	Confirmed_somatic_variant	1165	45.64	53	D
RPA2	DN11153	breast	carcinoma	y	S56F	Substitution_Missense	Confirmed_somatic_variant	218	43.4	56	D
RPA2	TCGA-D7-A6EY-01	stomach	carcinoma	y	A57V	Substitution_Missense	Confirmed_somatic_variant	1446	52.56	57	D
RPA2	PT08_2	skin	carcinoma	y	L59F	Substitution_Missense	Confirmed_somatic_variant	1410	25.78	59	D
RPA2	PT08_1	skin	carcinoma	y	L59F	Substitution_Missense	Confirmed_somatic_variant	1221	25.78	59	D
RPA2	TCGA-Z7-A8R6-01	breast	carcinoma	y	F64Y	Substitution_Missense	Confirmed_somatic_variant	80	34.76	64	D
RPA2	TCGA-33-4582-01	lung	carcinoma	y	G67W	Substitution_Missense	Confirmed_somatic_variant	254	75.69	67	D
RPA2	61	small_intestine	adenoma	y	Q73H	Substitution_Missense	Confirmed_somatic_variant	5442	52.7	73	D
RPA2	TCGA-A2-A25B-01	breast	carcinoma	y	K85N	Substitution_Missense	Confirmed_somatic_variant	174	41.24	85	D
RPA2	ESCC_BICR_025T	oesophagus	carcinoma	y	I90T	Substitution_Missense	Confirmed_somatic_variant	133	59.04	90	D
RPA2	TCGA-WA-A7H4-01	upper_aerodigestive_tract	carcinoma	y	T98A	Substitution_Missense	Confirmed_somatic_variant	81	85.75	98	D
RPA2	25	pancreas	carcinoma	y	M102V	Substitution_Missense	Confirmed_somatic_variant	62	41.76	102	D
RPA2	12T	skin	malignant_melanoma	y	M102I	Substitution_Missense	Confirmed_somatic_variant	1077	30.22	102	D
RPA2	TCGA-G4-6311-01	large_intestine	carcinoma	y	D103Y	Substitution_Missense	Confirmed_somatic_variant	364	78.94	103	D
RPA2	TCGA-FS-A1ZJ-06	skin	malignant_melanoma	y	W107C	Substitution_Missense	Confirmed_somatic_variant	601	91.48	107	D
RPA2	TCGA-BF-A1Q0-01	skin	malignant_melanoma	y	W107L	Substitution_Missense	Confirmed_somatic_variant	3367	88.96	107	D
RPA2	TCGA-D3-A3CC-06	skin	malignant_melanoma	y	D109G	Substitution_Missense	Confirmed_somatic_variant	117	66.97	109	D
RPA2	TCGA-DD-AACX-01	liver	carcinoma	y	R133S	Substitution_Missense	Confirmed_somatic_variant	141	87.4	133	D
RPA2	TCGA-EY-A215-01	endometrium	carcinoma	y	L141M	Substitution_Missense	Confirmed_somatic_variant	5566	30.67	141	D
RPA2	RK221_C01	liver	carcinoma	y	L141M	Substitution_Missense	Confirmed_somatic_variant	56	30.67	141	D
RPA2	QC2-22-T2	haematopoietic_and_lymphoid_tissue	lymphoid_neoplasm	y	A143S	Substitution_Missense	Confirmed_somatic_variant	230	55.82	143	D
RPA2	TCGA-32-1986-01	central_nervous_system	glioma	y	P148S	Substitution_Missense	Confirmed_somatic_variant	61	52.15	148	D
RPA2	PT31	skin	carcinoma	y	P176S	Substitution_Missense	Confirmed_somatic_variant	465	4.17	176
RPA2	TCGA-B5-A0K6-01	endometrium	carcinoma	y	P182S	Substitution_Missense	Confirmed_somatic_variant	543	15.81	182
RPA2	AOCS-141-8-0	ovary	carcinoma	y	M188I	Substitution_Missense	Confirmed_somatic_variant	93	7.56	188
RPA2	TCGA-B5-A11E-01	endometrium	carcinoma	y	M200I	Substitution_Missense	Variant_of_unknown_origin	11172	4.6	200
RPA2	W3T	thyroid	carcinoma	y	M200T	Substitution_Missense	Confirmed_somatic_variant	3079	6.67	200
RPA2	H1385	lung	carcinoma	y	M200V	Substitution_Missense	Variant_of_unknown_origin	853	6.86	200
RPA2	Thyroid-CN-WZ030T	thyroid	carcinoma	y	M200T	Substitution_Missense	Confirmed_somatic_variant	3079	6.67	200
RPA2	LS180	large_intestine	carcinoma	y	G204D	Substitution_Missense	Variant_of_unknown_origin	2502	63.01	204	WH
RPA2	LS174T	large_intestine	carcinoma	y	G204D	Substitution_Missense	Variant_of_unknown_origin	2485	63.01	204	WH
RPA2	TCGA-09-2043-01	ovary	carcinoma	y	N210I	Substitution_Missense	Confirmed_somatic_variant	119	50.75	210	WH
RPA2	W3T	thyroid	carcinoma	y	V239L	Substitution_Missense	Confirmed_somatic_variant	3079	13.53	239	WH
RPA2	Thyroid-CN-WZ030T	thyroid	carcinoma	y	V239L	Substitution_Missense	Confirmed_somatic_variant	3079	13.53	239	WH
RPA2	IM-95m	stomach	carcinoma	y	I242T	Substitution_Missense	Variant_of_unknown_origin	1634	78.73	242	WH
RPA2	TCGA-AJ-A3EK-01	endometrium	carcinoma	y	A245D	Substitution_Missense	Confirmed_somatic_variant	6996	70.62	245	WH
RPA2	MTC04	breast	carcinoma	y	E252Q	Substitution_Missense	Confirmed_somatic_variant	107	74.71	252	WH
RPA2	TCGA-BG-A0M4-01	endometrium	carcinoma	y	I255V	Substitution_Missense	Confirmed_somatic_variant	854	37.47	255	WH
RPA2	DCG_04	central_nervous_system	glioma	y	S257C	Substitution_Missense	Confirmed_somatic_variant	3519	56.93	257	WH
RPA2	TCGA-CG-4305-01	stomach	carcinoma	y	D261A	Substitution_Missense	Confirmed_somatic_variant	1228	65.18	261	WH
RPA2	TCGA-K4-A5RI-01	urinary_tract	carcinoma	y	D261N	Substitution_Missense	Confirmed_somatic_variant	174	28.47	261	WH
RPA2	CHG-13-29153T	liver	other	y	S266Y	Substitution_Missense	Confirmed_somatic_variant	7199	82.12	266	WH
RPA2	MBC081T	breast	carcinoma	n	D268E	Substitution_Missense	Variant_of_unknown_origin	57	52.88	268	WH
Muts origin
47 Confirmed_somatic_variant
8 Variant_of_unknown_origin

## Sheet: RPA3
Gene_name	Sample_name	Primary_site	Primary_histology	Genome-wide_screen	Mutation_AA	Mutation_Description	Mutation_somatic_status	totalMuts	EA	AA	Domain
RPA3	TCGA-ZF-A9RD-01	urinary_tract	carcinoma	y	p.D3Y	Substitution_Missense	Confirmed_somatic_variant	220	45.69	3	E
RPA3	TCGA-D8-A27W-01	breast	carcinoma	y	p.D3N	Substitution_Missense	Confirmed_somatic_variant	53	7.96	3	E
RPA3	W14T	thyroid	carcinoma	y	p.R11H	Substitution_Missense	Confirmed_somatic_variant	2699	44.04	11	E
RPA3	TCGA-BR-6852-01	stomach	carcinoma	y	p.R11H	Substitution_Missense	Confirmed_somatic_variant	1248	44.04	11	E
RPA3	Thyroid-CN-WZ036T	thyroid	carcinoma	y	p.R11H	Substitution_Missense	Confirmed_somatic_variant	2699	44.04	11	E
RPA3	25	stomach	carcinoma	y	p.I12V	Substitution_Missense	Confirmed_somatic_variant	2770	22.54	12	E
RPA3	TCGA-44-7660-01	lung	carcinoma	y	p.G15A	Substitution_Missense	Variant_of_unknown_origin	449	23.28	15	E
RPA3	TCGA-MF-A522-01	lung	carcinoma	y	p.K23M	Substitution_Missense	Confirmed_somatic_variant	631	29.37	23	E
RPA3	DU-145	prostate	carcinoma	y	p.P36L	Substitution_Missense	Confirmed_somatic_variant	728	86.73	36	E
RPA3	2521243	skin	carcinoma	y	p.P36L	Substitution_Missense	Confirmed_somatic_variant	929	86.73	36	E
RPA3	TCGA-G2-A2EF-01	urinary_tract	carcinoma	y	p.E47K	Substitution_Missense	Confirmed_somatic_variant	284	59.88	47	E
RPA3	TCGA-G4-6309-01	large_intestine	carcinoma	y	p.E54K	Substitution_Missense	Confirmed_somatic_variant	1073	46.04	54	E
RPA3	KMM1	haematopoietic_and_lymphoid_tissue	lymphoid_neoplasm	y	p.V67A	Substitution_Missense	Variant_of_unknown_origin	1234	46.52	67	E
RPA3	CSCC-16-T	skin	carcinoma	y	p.V70A	Substitution_Missense	Confirmed_somatic_variant	3184	35.64	70	E
RPA3	T3729	large_intestine	carcinoma	y	p.A75V	Substitution_Missense	Confirmed_somatic_variant	1832	29.59	75	E
RPA3	TCGA-AX-A06F-01	endometrium	carcinoma	y	p.P93H	Substitution_Missense	Confirmed_somatic_variant	8746	18.23	93	E
RPA3	TCGA-09-2044-01	ovary	carcinoma	y	p.D95Y	Substitution_Missense	Confirmed_somatic_variant	2543	92.08	95	E
RPA3	TCGA-FJ-A3Z7-01	urinary_tract	carcinoma	y	p.G97A	Substitution_Missense	Confirmed_somatic_variant	590	13.1	97	E
RPA3	LIM1215	large_intestine	carcinoma	y	p.A102V	Substitution_Missense	Variant_of_unknown_origin	1419	26.89	102	E
RPA3	T3235	large_intestine	carcinoma	y	p.I105S	Substitution_Missense	Confirmed_somatic_variant	3485	65.67	105	E
RPA3	T3701	large_intestine	carcinoma	y	p.D108V	Substitution_Missense	Confirmed_somatic_variant	1776	52.26	108	E
RPA3	TCGA-AR-A256-01	breast	carcinoma	y	p.L115F	Substitution_Missense	Confirmed_somatic_variant	266	21.28	115	E
RPA3	TCGA-B7-5818-01	stomach	carcinoma	y	p.V118M	Substitution_Missense	Confirmed_somatic_variant	459	11.18	118	E
RPA3	TCGA-B5-A11H-01	endometrium	carcinoma	y	p.D121Y	Substitution_Missense	Variant_of_unknown_origin	1071	25.2	121	E
Muts origin
20 Confirmed_somatic_variant
4 Variant_of_unknown_origin

## Sheet: BLM
Gene_name	Sample_name	Primary_site	Primary_histology	Genome-wide_screen	Mutation_AA	Mutation_Description	Mutation_somatic_status	totalMuts	EA	AA	Domain
BLM	DCG_04	central_nervous_system	glioma	y	p.A3T	Substitution_Missense	Confirmed_somatic_variant	3519	15.28	3
BLM	2841257	prostate	carcinoma	n	p.V4A	Substitution_Missense	Variant_of_unknown_origin	11	21.24	4
BLM	2841271	prostate	carcinoma	n	p.V4A	Substitution_Missense	Variant_of_unknown_origin	18	21.24	4
BLM	TCGA-FR-A3R1-01	skin	malignant_melanoma	y	p.V4F	Substitution_Missense	Confirmed_somatic_variant	568	25.58	4
BLM	2841192	prostate	carcinoma	n	p.V4A	Substitution_Missense	Variant_of_unknown_origin	12	21.24	4
BLM	2834130	skin	malignant_melanoma	y	p.N8D	Substitution_Missense	Variant_of_unknown_origin	5635	38.09	8
BLM	47T	stomach	carcinoma	n	p.L9I	Substitution_Missense	Confirmed_somatic_variant	33	27.84	9
BLM	P-0010904-T01-IM5	lung	carcinoma	n	p.E11Q	Substitution_Missense	Confirmed_somatic_variant	41	12.07	11
BLM	TCGA-CS-6188-01	central_nervous_system	glioma	y	p.L13I	Substitution_Missense	Confirmed_somatic_variant	61	25.37	13
BLM	TCGA-OL-A66P-01	breast	carcinoma	y	p.R15C	Substitution_Missense	Confirmed_somatic_variant	103	55.03	15
BLM	P-0012113-T01-IM5	endometrium	carcinoma	n	p.R15C	Substitution_Missense	Confirmed_somatic_variant	246	55.03	15
BLM	P-0007319-T01-IM5	penis	carcinoma	n	p.R15C	Substitution_Missense	Confirmed_somatic_variant	425	55.03	15
BLM	CSCC-31-T	skin	carcinoma	y	p.L27F	Substitution_Missense	Confirmed_somatic_variant	8794	11.02	27
BLM	Patient_4_baseline	kidney	carcinoma	y	p.K29E	Substitution_Missense	Confirmed_somatic_variant	344	29.22	29
BLM	TCGA-DK-A1A7-01	urinary_tract	carcinoma	y	p.P30L	Substitution_Missense	Confirmed_somatic_variant	237	58.05	30
BLM	TCGA-59-2351-01	ovary	carcinoma	y	p.P30R	Substitution_Missense	Confirmed_somatic_variant	136	49.85	30
BLM	CHC429T	liver	carcinoma	y	p.P30L	Substitution_Missense	Reported_in_another_cancer_sample_as_somatic	227	58.05	30
BLM	P-0001215-T01-IM3	large_intestine	carcinoma	n	p.K31N	Substitution_Missense	Confirmed_somatic_variant	253	40.73	31
BLM	PATRUN	haematopoietic_and_lymphoid_tissue	lymphoid_neoplasm	y	p.F32I	Substitution_Missense	Confirmed_somatic_variant	10	6.64	32
BLM	H727	lung	carcinoid-endocrine_tumour	y	p.S33L	Substitution_Missense	Reported_in_another_cancer_sample_as_somatic	699	38.15	33
BLM	TCGA-FR-A3R1-01	skin	malignant_melanoma	y	p.S33L	Substitution_Missense	Confirmed_somatic_variant	568	38.15	33
BLM	TCGA-AZ-4315-01	large_intestine	carcinoma	y	p.S33L	Substitution_Missense	Confirmed_somatic_variant	7475	38.15	33
BLM	PT37	skin	carcinoma	y	p.F35Y	Substitution_Missense	Confirmed_somatic_variant	3558	9.9	35
BLM	P-0000399-T01-IM3	skin	adnexal_tumour	n	p.F37Y	Substitution_Missense	Confirmed_somatic_variant	54	9.98	37
BLM	T2379	large_intestine	carcinoma	y	p.T41A	Substitution_Missense	Confirmed_somatic_variant	1406	10.76	41
BLM	P-0006612-T01-IM5	large_intestine	carcinoma	n	p.S42Y	Substitution_Missense	Confirmed_somatic_variant	365	42.25	42
BLM	P-0001202-T01-IM3	prostate	carcinoma	n	p.N45S	Substitution_Missense	Confirmed_somatic_variant	3	4.83	45
BLM	P-0001202-T01-IM3	prostate	carcinoma	n	p.N45S	Substitution_Missense	Confirmed_somatic_variant	3	4.83	45
BLM	TCGA-EE-A2GC-06	skin	malignant_melanoma	y	p.S48F	Substitution_Missense	Confirmed_somatic_variant	2773	44.49	48
BLM	TCGA-28-1760-01	central_nervous_system	glioma	y	p.T50S	Substitution_Missense	Confirmed_somatic_variant	376	6.3	50
BLM	TP_2064	prostate	carcinoma	y	p.V54I	Substitution_Missense	Confirmed_somatic_variant	176	4.12	54
BLM	T593	large_intestine	carcinoma	y	p.R61I	Substitution_Missense	Confirmed_somatic_variant	4875	12.31	61
BLM	TCGA-XF-AAN0-01	urinary_tract	carcinoma	y	p.R61K	Substitution_Missense	Confirmed_somatic_variant	494	0.22	61
BLM	P-0000613-T01-IM3	breast	carcinoma	n	p.D64V	Substitution_Missense	Variant_of_unknown_origin	17	74.75	64
BLM	P-0003257-T01-IM5	urinary_tract	carcinoma	n	p.D64H	Substitution_Missense	Confirmed_somatic_variant	19	44.21	64
BLM	P-0001215-T01-IM3	large_intestine	carcinoma	n	p.E69K	Substitution_Missense	Confirmed_somatic_variant	253	11.23	69
BLM	TCGA-A5-A0GP-01	endometrium	carcinoma	y	p.E69K	Substitution_Missense	Reported_in_another_cancer_sample_as_somatic	1856	11.23	69
BLM	PT15_1	skin	carcinoma	y	p.S72F	Substitution_Missense	Confirmed_somatic_variant	686	38.39	72
BLM	P-0007291-T01-IM5	NS	malignant_melanoma	n	p.S72F	Substitution_Missense	Reported_in_another_cancer_sample_as_somatic	10	38.39	72
BLM	TCGA-AR-A2LE-01	breast	carcinoma	y	p.E75K	Substitution_Missense	Confirmed_somatic_variant	341	7.01	75
BLM	Daudi	haematopoietic_and_lymphoid_tissue	lymphoid_neoplasm	y	p.R85T	Substitution_Missense	Variant_of_unknown_origin	21	1.44	85
BLM	TCGA-04-1357-01	ovary	carcinoma	y	p.R85S	Substitution_Missense	Confirmed_somatic_variant	112	1.53	85
BLM	TCGA-91-A4BC-01	lung	carcinoma	y	p.F89L	Substitution_Missense	Confirmed_somatic_variant	498	12.21	89
BLM	H820	lung	carcinoma	y	p.N92D	Substitution_Missense	Variant_of_unknown_origin	384	0.32	92
BLM	TCGA-AP-A059-01	endometrium	carcinoma	y	p.A93D	Substitution_Missense	Variant_of_unknown_origin	12861	1.89	93
BLM	P-0003257-T01-IM5	urinary_tract	carcinoma	n	p.G96V	Substitution_Missense	Confirmed_somatic_variant	19	24.38	96
BLM	TCGA-AX-A2HD-01	endometrium	carcinoma	y	p.Q97H	Substitution_Missense	Confirmed_somatic_variant	9423	14.37	97
BLM	P-0004379-T01-IM5	endometrium	carcinoma	n	p.Q100H	Substitution_Missense	Confirmed_somatic_variant	437	4.36	100
BLM	P-0003257-T01-IM5	urinary_tract	carcinoma	n	p.R101T	Substitution_Missense	Confirmed_somatic_variant	19	23.49	101
BLM	pfg344T	stomach	carcinoma	y	p.G102D	Substitution_Missense	Confirmed_somatic_variant	90	0.38	102
BLM	2521259	skin	carcinoma	y	p.G102D	Substitution_Missense	Confirmed_somatic_variant	1339	0.38	102
BLM	P-0000034-T01-IM3	urinary_tract	carcinoma	n	p.S104L	Substitution_Missense	Confirmed_somatic_variant	12	64.31	104
BLM	P-0006612-T01-IM5	large_intestine	carcinoma	n	p.L107S	Substitution_Missense	Confirmed_somatic_variant	365	53.32	107
BLM	12586	lung	carcinoma	y	p.P109S	Substitution_Missense	Confirmed_somatic_variant	201	24.78	109
BLM	12586	lung	carcinoma	y	p.P109L	Substitution_Missense	Confirmed_somatic_variant	201	47.09	109
BLM	T3029	large_intestine	carcinoma	y	p.D110N	Substitution_Missense	Confirmed_somatic_variant	260	0.27	110
BLM	LUAD-YINHD	lung	carcinoma	y	p.D110Y	Substitution_Missense	Variant_of_unknown_origin	3255	15.28	110
BLM	TCGA-SY-A9G5-01	urinary_tract	carcinoma	y	p.D110N	Substitution_Missense	Confirmed_somatic_variant	1168	0.27	110
BLM	MOC62	ovary	carcinoma	n	p.F111V	Substitution_Missense	Confirmed_somatic_variant	188	20.07	111
BLM	C21CA2	large_intestine	carcinoma	n	p.F111L	Substitution_Missense	Confirmed_somatic_variant	168	14.56	111
BLM	MELA_0744	skin	malignant_melanoma	y	p.P115Q	Substitution_Missense	Confirmed_somatic_variant	143	14.53	115
BLM	ILMN15	large_intestine	carcinoma	y	p.P115L	Substitution_Missense	Confirmed_somatic_variant	1668	32.14	115
BLM	P-0010587-T01-IM5	large_intestine	carcinoma	n	p.P115L	Substitution_Missense	Confirmed_somatic_variant	85	32.14	115
BLM	PT38	skin	carcinoma	y	p.E117K	Substitution_Missense	Confirmed_somatic_variant	1063	3.11	117
BLM	P-0008167-T02-IM5	lung	carcinoma	n	p.V118I	Substitution_Missense	Confirmed_somatic_variant	6	1	118
BLM	TCGA-CJ-4923-01	kidney	carcinoma	y	p.T125P	Substitution_Missense	Confirmed_somatic_variant	66	47.04	125
BLM	P-0002125-T01-IM3	skin	carcinoma	n	p.P126S	Substitution_Missense	Confirmed_somatic_variant	14	17.12	126
BLM	HCC1359	lung	carcinoma	y	p.S131P	Substitution_Missense	Confirmed_somatic_variant	595	6.4	131
BLM	TCGA-FW-A3R5-06	skin	malignant_melanoma	y	p.R132W	Substitution_Missense	Confirmed_somatic_variant	17425	7.66	132
BLM	P-0011357-T01-IM5	large_intestine	carcinoma	n	p.A135V	Substitution_Missense	Confirmed_somatic_variant	206	6.01	135
BLM	P-0000034-T01-IM3	urinary_tract	carcinoma	n	p.L136V	Substitution_Missense	Confirmed_somatic_variant	12	3.89	136
BLM	2841132	prostate	carcinoma	n	p.E140G	Substitution_Missense	Variant_of_unknown_origin	74	43.39	140
BLM	P-0006129-T01-IM5	urinary_tract	carcinoma	n	p.S144L	Substitution_Missense	Confirmed_somatic_variant	7	63.44	144
BLM	P-0006723-T01-IM5	breast	carcinoma	n	p.S147F	Substitution_Missense	Confirmed_somatic_variant	10	49.32	147
BLM	P-0006723-T01-IM5	breast	carcinoma	n	p.S147F	Substitution_Missense	Confirmed_somatic_variant	10	49.32	147
BLM	P-0006723-T01-IM5	breast	carcinoma	n	p.S147F	Substitution_Missense	Confirmed_somatic_variant	10	49.32	147
BLM	TCGA-CW-5588-01	kidney	carcinoma	y	p.T150I	Substitution_Missense	Confirmed_somatic_variant	127	9.19	150
BLM	P-0000034-T01-IM3	urinary_tract	carcinoma	n	p.I151M	Substitution_Missense	Confirmed_somatic_variant	12	0.92	151
BLM	3N21-VS-3T21	oesophagus	carcinoma	y	p.D153H	Substitution_Missense	Confirmed_somatic_variant	67	42.3	153
BLM	3N21-VS-3T21	oesophagus	carcinoma	y	p.D153H	Substitution_Missense	Confirmed_somatic_variant	67	42.3	153
BLM	3T21	oesophagus	carcinoma	y	p.D153H	Substitution_Missense	Confirmed_somatic_variant	66	42.3	153
BLM	TCGA-KB-A93G-01	stomach	carcinoma	y	p.D153Y	Substitution_Missense	Confirmed_somatic_variant	108	63.97	153
BLM	HCC15	liver	carcinoma	y	p.M157V	Substitution_Missense	Confirmed_somatic_variant	80	8.57	157
BLM	HCC15T	liver	carcinoma	n	p.M157V	Substitution_Missense	Reported_in_another_cancer_sample_as_somatic	104	8.57	157
BLM	P-0005039-T01-IM5	skin	malignant_melanoma	n	p.M157V	Substitution_Missense	Confirmed_somatic_variant	28	8.57	157
BLM	TCGA-EY-A215-01	endometrium	carcinoma	y	p.D159E	Substitution_Missense	Confirmed_somatic_variant	5566	21.12	159
BLM	P-0004057-T01-IM5	breast	carcinoma	n	p.S163Y	Substitution_Missense	Confirmed_somatic_variant	10	64.72	163
BLM	P-0004057-T01-IM5	breast	carcinoma	n	p.S163Y	Substitution_Missense	Confirmed_somatic_variant	10	64.72	163
BLM	P-0000620-T01-IM3	breast	carcinoma	n	p.E164K	Substitution_Missense	Confirmed_somatic_variant	3	4.26	164
BLM	P-0000620-T01-IM3	breast	carcinoma	n	p.E164K	Substitution_Missense	Confirmed_somatic_variant	3	4.26	164
BLM	P-0000620-T01-IM3	breast	carcinoma	n	p.E164K	Substitution_Missense	Confirmed_somatic_variant	3	4.26	164
BLM	S03-45671-TP	skin	carcinoma	n	p.S168L	Substitution_Missense	Confirmed_somatic_variant	349	11.5	168
BLM	TCGA-63-A5MB-01	lung	carcinoma	y	p.S175I	Substitution_Missense	Confirmed_somatic_variant	378	21.99	175
BLM	P-0000034-T01-IM3	urinary_tract	carcinoma	n	p.H176D	Substitution_Missense	Confirmed_somatic_variant	12	37.97	176
BLM	TCGA-DD-AADO-01	liver	carcinoma	y	p.R179I	Substitution_Missense	Confirmed_somatic_variant	257	38.41	179
BLM	TCGA-AC-A23H-01	breast	carcinoma	y	p.Q184E	Substitution_Missense	Confirmed_somatic_variant	4935	33.24	184
BLM	TCGA-60-2711-01	lung	carcinoma	y	p.Q184L	Substitution_Missense	Variant_of_unknown_origin	158	53.38	184
BLM	P-0002911-T01-IM3	breast	carcinoma	n	p.Q184H	Substitution_Missense	Confirmed_somatic_variant	13	27.87	184
BLM	P-0002911-T01-IM3	breast	carcinoma	n	p.Q184H	Substitution_Missense	Confirmed_somatic_variant	13	27.87	184
BLM	TCGA-A6-5665-01	large_intestine	carcinoma	y	p.K188R	Substitution_Missense	Confirmed_somatic_variant	2395	2.26	188
BLM	P-0011412-T01-IM5	lung	carcinoma	n	p.K190E	Substitution_Missense	Confirmed_somatic_variant	7	53.24	190
BLM	TCGA-86-8585-01	lung	carcinoma	y	p.R191G	Substitution_Missense	Confirmed_somatic_variant	609	42.73	191
BLM	RC_1150	kidney	carcinoma	y	p.N192T	Substitution_Missense	Confirmed_somatic_variant	5	29.95	192
BLM	T98G	central_nervous_system	glioma	y	p.A196T	Substitution_Missense	Variant_of_unknown_origin	1063	2.32	196
BLM	P-0014707-T01-IM6	breast	carcinoma	n	p.N202S	Substitution_Missense	Confirmed_somatic_variant	9	3.2	202
BLM	85T	stomach	carcinoma	n	p.P209L	Substitution_Missense	Confirmed_somatic_variant	3	8.06	209
BLM	TCGA-BF-AAOU-01	skin	malignant_melanoma	y	p.S212F	Substitution_Missense	Confirmed_somatic_variant	405	48.33	212
BLM	EXTERN_MELA_20140924_088	skin	malignant_melanoma	y	p.S212F	Substitution_Missense	Confirmed_somatic_variant	2424	48.33	212
BLM	P-0003433-T01-IM5	urinary_tract	carcinoma	n	p.S213F	Substitution_Missense	Confirmed_somatic_variant	63	23.11	213
BLM	TCGA-KQ-A41N-01	urinary_tract	carcinoma	y	p.L220F	Substitution_Missense	Confirmed_somatic_variant	4737	45.36	220
BLM	Mel18	skin	malignant_melanoma	y	p.T221I	Substitution_Missense	Confirmed_somatic_variant	151	51.11	221
BLM	P-0006365-T01-IM5	large_intestine	carcinoma	n	p.K225N	Substitution_Missense	Confirmed_somatic_variant	43	1.77	225
BLM	TCGA-A8-A0A7-01	breast	carcinoma	y	p.E229K	Substitution_Missense	Confirmed_somatic_variant	259	16.75	229
BLM	TCGA-3C-AALI-01	breast	carcinoma	y	p.S232C	Substitution_Missense	Confirmed_somatic_variant	567	23.68	232
BLM	P-0011387-T01-IM5	urinary_tract	carcinoma	n	p.D239H	Substitution_Missense	Confirmed_somatic_variant	8	23.4	239
BLM	SNU-16	stomach	carcinoma	y	p.D239H	Substitution_Missense	Reported_in_another_cancer_sample_as_somatic	287	23.4	239
BLM	18	pancreas	carcinoma	y	p.G241D	Substitution_Missense	Confirmed_somatic_variant	903	5.14	241
BLM	P-0011334-T02-IM5	lung	carcinoma	n	p.I248V	Substitution_Missense	Confirmed_somatic_variant	46	1.27	248
BLM	P-0011334-T01-IM5	lung	carcinoma	n	p.I248V	Substitution_Missense	Confirmed_somatic_variant	49	1.27	248
BLM	CCC2	liver	carcinoma	y	p.D251E	Substitution_Missense	Confirmed_somatic_variant	64	39.74	251
BLM	CCC2T	liver	carcinoma	y	p.D251E	Substitution_Missense	Confirmed_somatic_variant	65	39.74	251
BLM	P-0004379-T01-IM5	endometrium	carcinoma	n	p.A252V	Substitution_Missense	Confirmed_somatic_variant	437	7.05	252
BLM	P-0001198-T01-IM3	skin	carcinoma	n	p.S255N	Substitution_Missense	Confirmed_somatic_variant	50	9.69	255
BLM	tumor_4198542	haematopoietic_and_lymphoid_tissue	lymphoid_neoplasm	y	p.S257F	Substitution_Missense	Confirmed_somatic_variant	30	47.81	257
BLM	TCGA-AR-A2LE-01	breast	carcinoma	y	p.E265Q	Substitution_Missense	Confirmed_somatic_variant	341	12.08	265
BLM	P-0005949-T01-IM5	large_intestine	carcinoma	n	p.K271R	Substitution_Missense	Confirmed_somatic_variant	6	6.65	271
BLM	CHG-13-09220T	liver	other	y	p.K272N	Substitution_Missense	Confirmed_somatic_variant	5454	35.95	272
BLM	TCGA-EO-A3AV-01	endometrium	carcinoma	y	p.K273N	Substitution_Missense	Confirmed_somatic_variant	4663	19.46	273
BLM	TCGA-6A-AB49-01	lung	carcinoma	y	p.K273R	Substitution_Missense	Confirmed_somatic_variant	423	5.9	273
BLM	TCGA-CZ-4853-01	kidney	carcinoma	y	p.E279K	Substitution_Missense	Confirmed_somatic_variant	116	13.57	279
BLM	PCA0083	prostate	carcinoma	n	p.H281P	Substitution_Missense	Confirmed_somatic_variant	3	51.84	281
BLM	YUAKER	skin	malignant_melanoma	y	p.P287S	Substitution_Missense	Confirmed_somatic_variant	1051	4.89	287
BLM	CSCC-5-T	skin	carcinoma	y	p.C288F	Substitution_Missense	Confirmed_somatic_variant	1685	18.9	288
BLM	0124_CRUK_PC_0124_T1_DNA	prostate	carcinoma	y	p.C288Y	Substitution_Missense	Confirmed_somatic_variant	27	19.16	288
BLM	TCGA-BR-4280-01	stomach	carcinoma	y	p.D292G	Substitution_Missense	Confirmed_somatic_variant	764	35.38	292
BLM	P-0005606-T01-IM5	urinary_tract	carcinoma	n	p.D295N	Substitution_Missense	Confirmed_somatic_variant	36	26.19	295
BLM	TCGA-SS-A7HO-01	large_intestine	carcinoma	y	p.D295Y	Substitution_Missense	Confirmed_somatic_variant	191	70.2	295
BLM	2841091	prostate	carcinoma	n	p.Y296F	Substitution_Missense	Variant_of_unknown_origin	20	2.08	296
BLM	2785973	stomach	adenoma	y	p.T298M	Substitution_Missense	Confirmed_somatic_variant	5658	5.29	298
BLM	2785972	stomach	adenoma	y	p.T298M	Substitution_Missense	Confirmed_somatic_variant	5648	5.29	298
BLM	2785974	stomach	adenoma	y	p.T298M	Substitution_Missense	Confirmed_somatic_variant	5636	5.29	298
BLM	KPOPBR-083-T	breast	carcinoma	y	p.T298M	Substitution_Missense	Confirmed_somatic_variant	5578	5.29	298
BLM	526LT	large_intestine	carcinoma	y	p.T298M	Substitution_Missense	Reported_in_another_cancer_sample_as_somatic	502	5.29	298
BLM	GC8_T	stomach	carcinoma	y	p.T298M	Substitution_Missense	Reported_in_another_cancer_sample_as_somatic	2976	5.29	298
BLM	262LT	large_intestine	carcinoma	y	p.T298M	Substitution_Missense	Reported_in_another_cancer_sample_as_somatic	486	5.29	298
BLM	TCGA-BS-A0UV-01	endometrium	carcinoma	y	p.F300C	Substitution_Missense	Confirmed_somatic_variant	9959	28.63	300
BLM	P-0005619-T02-IM5	skin	carcinoma	n	p.P305S	Substitution_Missense	Confirmed_somatic_variant	49	38.21	305
BLM	TCGA-DK-A2I1-01	urinary_tract	carcinoma	y	p.S315Y	Substitution_Missense	Confirmed_somatic_variant	1571	58.07	315
BLM	SNU-175	large_intestine	carcinoma	y	p.C318S	Substitution_Missense	Variant_of_unknown_origin	5727	23.56	318
BLM	2841225	prostate	carcinoma	n	p.K323R	Substitution_Missense	Variant_of_unknown_origin	9	31.67	323
BLM	2841305	prostate	carcinoma	n	p.K323R	Substitution_Missense	Variant_of_unknown_origin	29	31.67	323
BLM	2841087	prostate	carcinoma	n	p.K323R	Substitution_Missense	Variant_of_unknown_origin	18	31.67	323
BLM	TCGA-ZF-AA54-01	urinary_tract	carcinoma	y	p.S328C	Substitution_Missense	Confirmed_somatic_variant	221	21.45	328
BLM	TCGA-AX-A0J1-01	endometrium	carcinoma	y	p.V334I	Substitution_Missense	Variant_of_unknown_origin	6220	2.08	334
BLM	TCGA-FR-A726-01	skin	malignant_melanoma	y	p.L335F	Substitution_Missense	Confirmed_somatic_variant	7519	16.7	335
BLM	MBC015T	breast	carcinoma	n	p.D340N	Substitution_Missense	Variant_of_unknown_origin	60	3.47	340
BLM	TCGA-AP-A0LM-01	endometrium	carcinoma	y	p.D340Y	Substitution_Missense	Reported_in_another_cancer_sample_as_somatic	15161	33.82	340
BLM	Thyroid-CN-WZ045T	thyroid	carcinoma	y	p.D340Y	Substitution_Missense	Confirmed_somatic_variant	2591	33.82	340
BLM	W31T	thyroid	carcinoma	y	p.D340Y	Substitution_Missense	Confirmed_somatic_variant	2591	33.82	340
BLM	MBC549	breast	carcinoma	n	p.D340N	Substitution_Missense	Variant_of_unknown_origin	87	3.47	340
BLM	MBC107T	breast	carcinoma	n	p.D340N	Substitution_Missense	Variant_of_unknown_origin	66	3.47	340
BLM	P-0006612-T01-IM5	large_intestine	carcinoma	n	p.L341I	Substitution_Missense	Confirmed_somatic_variant	365	4.53	341
BLM	P-0006927-T01-IM5	urinary_tract	carcinoma	n	p.S343L	Substitution_Missense	Confirmed_somatic_variant	10	68.36	343
BLM	ESCC_BICR_030T	oesophagus	carcinoma	y	p.E346K	Substitution_Missense	Confirmed_somatic_variant	79	41.3	346
BLM	HCC2998	large_intestine	carcinoma	y	p.K347N	Substitution_Missense	Variant_of_unknown_origin	7259	9.88	347
BLM	2785973	stomach	adenoma	y	p.M348I	Substitution_Missense	Confirmed_somatic_variant	5658	9.95	348
BLM	2785972	stomach	adenoma	y	p.M348I	Substitution_Missense	Confirmed_somatic_variant	5648	9.95	348
BLM	2785974	stomach	adenoma	y	p.M348I	Substitution_Missense	Confirmed_somatic_variant	5636	9.95	348
BLM	DLBCL789	haematopoietic_and_lymphoid_tissue	lymphoid_neoplasm	n	p.M348I	Substitution_Missense	Confirmed_somatic_variant	22	9.95	348
BLM	TCGA-Y8-A894-01	kidney	carcinoma	y	p.M348V	Substitution_Missense	Confirmed_somatic_variant	84	16.33	348
BLM	TCGA-UC-A7PG-06	cervix	carcinoma	y	p.M348I	Substitution_Missense	Confirmed_somatic_variant	277	9.95	348
BLM	TCGA-AP-A059-01	endometrium	carcinoma	y	p.M350I	Substitution_Missense	Variant_of_unknown_origin	12861	3.12	350
BLM	CSCC-40-T	skin	carcinoma	y	p.P355L	Substitution_Missense	Confirmed_somatic_variant	2394	25.74	355
BLM	SCLC2_R_LN	lung	carcinoma	y	p.E356K	Substitution_Missense	Confirmed_somatic_variant	596	18.13	356
BLM	SCLC2_P_LN	lung	carcinoma	y	p.E356K	Substitution_Missense	Confirmed_somatic_variant	559	18.13	356
BLM	T32	endometrium	carcinoma	y	p.C361Y	Substitution_Missense	Confirmed_somatic_variant	42	25.36	361
BLM	UM-SCC-4	upper_aerodigestive_tract	carcinoma	y	p.A363S	Substitution_Missense	Variant_of_unknown_origin	2850	6.46	363
BLM	LICA-CN-HCC032T	liver	other	y	p.Q365L	Substitution_Missense	Confirmed_somatic_variant	67	35.86	365
BLM	ILMN13	large_intestine	carcinoma	y	p.I366T	Substitution_Missense	Confirmed_somatic_variant	6358	11.64	366
BLM	7V6JHQ	thyroid	carcinoma	n	p.H374Y	Substitution_Missense	Variant_of_unknown_origin	12	6.77	374
BLM	ESCC_164	oesophagus	carcinoma	y	p.H374D	Substitution_Missense	Confirmed_somatic_variant	250	27.83	374
BLM	TCGA-PQ-A6FI-01	urinary_tract	carcinoma	y	p.E377Q	Substitution_Missense	Confirmed_somatic_variant	175	16.18	377
BLM	W30T	thyroid	carcinoma	y	p.C380S	Substitution_Missense	Confirmed_somatic_variant	3193	50.11	380
BLM	Thyroid-CN-WZ044T	thyroid	carcinoma	y	p.C380S	Substitution_Missense	Confirmed_somatic_variant	3193	50.11	380
BLM	P-0000184-T01-IM3	urinary_tract	carcinoma	n	p.D384Y	Substitution_Missense	Confirmed_somatic_variant	8	78.67	384
BLM	ESCC_170	oesophagus	carcinoma	y	p.D388H	Substitution_Missense	Confirmed_somatic_variant	430	17.89	388
BLM	RK032_C01	liver	carcinoma	y	p.C396R	Substitution_Missense	Variant_of_unknown_origin	117	75.11	396
BLM	Thyroid-CN-WZ049T	thyroid	carcinoma	y	p.C396Y	Substitution_Missense	Confirmed_somatic_variant	2448	57.97	396
BLM	W41T	thyroid	carcinoma	y	p.C396Y	Substitution_Missense	Confirmed_somatic_variant	2448	57.97	396
BLM	H_QD-WAPAT079-V0DHRD	haematopoietic_and_lymphoid_tissue	lymphoid_neoplasm	n	p.G397W	Substitution_Missense	Confirmed_somatic_variant	1003	72.33	397
BLM	T1771	large_intestine	carcinoma	y	p.E399K	Substitution_Missense	Confirmed_somatic_variant	134	18.91	399
BLM	P-0012358-T01-IM5	endometrium	carcinoma	n	p.D415Y	Substitution_Missense	Confirmed_somatic_variant	457	38.29	415
BLM	P-0000908-T01-IM3	urinary_tract	carcinoma	n	p.N417S	Substitution_Missense	Confirmed_somatic_variant	28	26.25	417
BLM	P-0000372-T01-IM3	skin	carcinoma	n	p.S426L	Substitution_Missense	Confirmed_somatic_variant	28	37.91	426
BLM	TCGA-50-5049-01	lung	carcinoma	y	p.R429K	Substitution_Missense	Variant_of_unknown_origin	975	7.43	429
BLM	TCGA-F7-A624-01	upper_aerodigestive_tract	carcinoma	y	p.R431K	Substitution_Missense	Confirmed_somatic_variant	3284	6.83	431
BLM	TCGA-VS-A958-01	cervix	carcinoma	y	p.D433H	Substitution_Missense	Confirmed_somatic_variant	934	14.2	433
BLM	TCGA-BK-A6W3-01	endometrium	carcinoma	y	p.G437V	Substitution_Missense	Confirmed_somatic_variant	4459	19.01	437
BLM	LUAD-RT-S01813	lung	carcinoma	y	p.P438S	Substitution_Missense	Variant_of_unknown_origin	630	24	438
BLM	P-0016773-T01-IM6	breast	carcinoma	n	p.P445L	Substitution_Missense	Confirmed_somatic_variant	435	28.76	445
BLM	CSCC-54-T	skin	carcinoma	y	p.T446I	Substitution_Missense	Confirmed_somatic_variant	1113	17.02	446
BLM	ESCC_BICR_024T	oesophagus	carcinoma	y	p.S449C	Substitution_Missense	Confirmed_somatic_variant	157	19.41	449
BLM	2014_Lung_sq_31_T	lung	carcinoma	y	p.M450I	Substitution_Missense	Confirmed_somatic_variant	392	1.95	450
BLM	CG50	large_intestine	carcinoma	y	p.S462Y	Substitution_Missense	Confirmed_somatic_variant	4064	41.7	462
BLM	P-0003229-T01-IM5	lung	carcinoma	n	p.F479L	Substitution_Missense	Confirmed_somatic_variant	50	11.69	479
BLM	H1573	lung	carcinoma	y	p.F479L	Substitution_Missense	Variant_of_unknown_origin	1565	11.69	479
BLM	CSCC-49-T	skin	carcinoma	y	p.S480F	Substitution_Missense	Confirmed_somatic_variant	4521	53.85	480
BLM	T3646	large_intestine	carcinoma	y	p.A481T	Substitution_Missense	Confirmed_somatic_variant	1841	15.13	481
BLM	TCGA-AJ-A3EL-01	endometrium	carcinoma	y	p.K484N	Substitution_Missense	Confirmed_somatic_variant	8575	13.68	484
BLM	BD173T	biliary_tract	carcinoma	y	p.L486V	Substitution_Missense	Confirmed_somatic_variant	454	7.53	486
BLM	P-0006015-T01-IM5	urinary_tract	carcinoma	n	p.E488K	Substitution_Missense	Confirmed_somatic_variant	38	39.17	488
BLM	TCGA-DR-A0ZM-01	cervix	carcinoma	y	p.E488Q	Substitution_Missense	Confirmed_somatic_variant	1674	21.53	488
BLM	P-0012088-T01-IM5	lung	carcinoma	n	p.E488K	Substitution_Missense	Confirmed_somatic_variant	21	39.17	488
BLM	P-0008246-T02-IM5	skin	malignant_melanoma	n	p.P490S	Substitution_Missense	Confirmed_somatic_variant	79	12.79	490
BLM	TCGA-BR-6454-01	stomach	carcinoma	y	p.N493S	Substitution_Missense	Confirmed_somatic_variant	173	7.11	493
BLM	2748728	biliary_tract	carcinoma	y	p.E507K	Substitution_Missense	Confirmed_somatic_variant	1581	43.81	507
BLM	2011-2265:2012-367-T	upper_aerodigestive_tract	carcinoma	n	p.R510K	Substitution_Missense	Confirmed_somatic_variant	18	13.44	510
BLM	TCGA-CV-A6JO-01	upper_aerodigestive_tract	carcinoma	y	p.L511I	Substitution_Missense	Confirmed_somatic_variant	78	0.56	511
BLM	MBC_37	breast	carcinoma	y	p.G512R	Substitution_Missense	Confirmed_somatic_variant	150	12.14	512
BLM	P-0005732-T01-IM5	lung	carcinoma	n	p.G512E	Substitution_Missense	Confirmed_somatic_variant	17	8.84	512
BLM	2834144	skin	malignant_melanoma	y	p.N515I	Substitution_Missense	Variant_of_unknown_origin	3164	50.46	515
BLM	CHC302T	liver	carcinoma	y	p.Y519C	Substitution_Missense	Variant_of_unknown_origin	92	8.44	519
BLM	B65	urinary_tract	carcinoma	y	p.T526P	Substitution_Missense	Confirmed_somatic_variant	405	63.08	526
BLM	B65-Tumor	urinary_tract	carcinoma	y	p.T526P	Substitution_Missense	Confirmed_somatic_variant	435	63.08	526
BLM	P-0008316-T01-IM5	cervix	carcinoma	n	p.Q533H	Substitution_Missense	Confirmed_somatic_variant	14	8.3	533
BLM	TCGA-B0-5710-01	kidney	carcinoma	y	p.K535Q	Substitution_Missense	Confirmed_somatic_variant	55	19.05	535
BLM	2841307	prostate	carcinoma	n	p.T537S	Substitution_Missense	Variant_of_unknown_origin	20	1.2	537
BLM	TCGA-CV-7254-01	upper_aerodigestive_tract	carcinoma	y	p.E546Q	Substitution_Missense	Confirmed_somatic_variant	311	1.11	546
BLM	P-0007882-T01-IM5	large_intestine	carcinoma	n	p.Q548K	Substitution_Missense	Confirmed_somatic_variant	47	6.75	548
BLM	T335135	large_intestine	carcinoma	y	p.Y551C	Substitution_Missense	Confirmed_somatic_variant	5136	18.41	551
BLM	TCGA-A8-A06O-01	breast	carcinoma	y	p.D565N	Substitution_Missense	Confirmed_somatic_variant	88	16.95	565
BLM	P-0001901-T01-IM3	skin	malignant_melanoma	n	p.D569N	Substitution_Missense	Confirmed_somatic_variant	15	6.14	569
BLM	TCGA-KQ-A41N-01	urinary_tract	carcinoma	y	p.S579Y	Substitution_Missense	Confirmed_somatic_variant	4737	63.84	579
BLM	BC90-tumour	breast	carcinoma	y	p.S580F	Substitution_Missense	Confirmed_somatic_variant	152	64.72	580
BLM	MBC_84	breast	carcinoma	y	p.S580F	Substitution_Missense	Confirmed_somatic_variant	137	64.72	580
BLM	CHC429T	liver	carcinoma	y	p.S580F	Substitution_Missense	Confirmed_somatic_variant	227	64.72	580
BLM	HCA7	large_intestine	carcinoma	y	p.S580P	Substitution_Missense	Variant_of_unknown_origin	2002	50.28	580
BLM	Patient_4_baseline	kidney	carcinoma	y	p.G590A	Substitution_Missense	Confirmed_somatic_variant	344	36.6	590
BLM	MBC_207	breast	carcinoma	y	p.R599K	Substitution_Missense	Confirmed_somatic_variant	457	8.18	599
BLM	P-0000883-T02-IM5	central_nervous_system	glioma	n	p.R599K	Substitution_Missense	Confirmed_somatic_variant	38	8.18	599
BLM	TCGA-AP-A059-01	endometrium	carcinoma	y	p.L600F	Substitution_Missense	Variant_of_unknown_origin	12861	3.74	600
BLM	tumor_4110378	haematopoietic_and_lymphoid_tissue	lymphoid_neoplasm	y	p.S601Y	Substitution_Missense	Confirmed_somatic_variant	78	38.63	601
BLM	P-0006714-T01-IM5	urinary_tract	carcinoma	n	p.D606N	Substitution_Missense	Confirmed_somatic_variant	63	3.77	606
BLM	P-0013374-T01-IM5	large_intestine	carcinoma	n	p.F619C	Substitution_Missense	Confirmed_somatic_variant	92	16.69	619
BLM	ILMN11	large_intestine	carcinoma	y	p.F619L	Substitution_Missense	Confirmed_somatic_variant	3941	7.49	619
BLM	P-0005021-T01-IM5	urinary_tract	carcinoma	n	p.F619L	Substitution_Missense	Confirmed_somatic_variant	213	7.49	619
BLM	P-0002124-T01-IM3	breast	carcinoma	n	p.E621Q	Substitution_Missense	Confirmed_somatic_variant	41	5.33	621
BLM	P-0002124-T01-IM3	breast	carcinoma	n	p.E621Q	Substitution_Missense	Confirmed_somatic_variant	41	5.33	621
BLM	B1-CaA	large_intestine	carcinoma	y	p.A635T	Substitution_Missense	Confirmed_somatic_variant	2303	5.77	635
BLM	TCGA-AR-A251-01	breast	carcinoma	y	p.R637I	Substitution_Missense	Confirmed_somatic_variant	187	32.9	637
BLM	2841189	prostate	carcinoma	n	p.R643H	Substitution_Missense	Reported_in_another_cancer_sample_as_somatic	19	26.02	643	Helicase 1A
BLM	CG50	large_intestine	carcinoma	y	p.R643C	Substitution_Missense	Confirmed_somatic_variant	4064	51.52	643	Helicase 1A
BLM	2841208	prostate	carcinoma	n	p.R643H	Substitution_Missense	Reported_in_another_cancer_sample_as_somatic	28	26.02	643	Helicase 1A
BLM	2841085	prostate	carcinoma	n	p.R643H	Substitution_Missense	Reported_in_another_cancer_sample_as_somatic	15	26.02	643	Helicase 1A
BLM	HUB-02-C2-098	large_intestine	carcinoma	y	p.R643C	Substitution_Missense	Confirmed_somatic_variant	3032	51.52	643	Helicase 1A
BLM	T3446	large_intestine	carcinoma	y	p.R643C	Substitution_Missense	Confirmed_somatic_variant	659	51.52	643	Helicase 1A
BLM	T3446	large_intestine	carcinoma	y	p.R643C	Substitution_Missense	Confirmed_somatic_variant	659	51.52	643	Helicase 1A
BLM	TCGA-A5-A0VP-01	endometrium	carcinoma	y	p.R643C	Substitution_Missense	Reported_in_another_cancer_sample_as_somatic	1996	51.52	643	Helicase 1A
BLM	CHG-7T	liver	other	y	p.R643L	Substitution_Missense	Confirmed_somatic_variant	1138	48.76	643	Helicase 1A
BLM	007-0020-01TD	haematopoietic_and_lymphoid_tissue	lymphoid_neoplasm	y	p.R643H	Substitution_Missense	Confirmed_somatic_variant	35	26.02	643	Helicase 1A
BLM	LP6008141-DNA_H01	oesophagus	carcinoma	y	p.Q645K	Substitution_Missense	Confirmed_somatic_variant	108	42.34	645	Helicase 1A
BLM	DLBCL834	haematopoietic_and_lymphoid_tissue	lymphoid_neoplasm	y	p.S646G	Substitution_Missense	Confirmed_somatic_variant	21	61.42	646	Helicase 1A
BLM	TCGA-AA-A010-01	large_intestine	carcinoma	y	p.L647I	Substitution_Missense	Confirmed_somatic_variant	7047	20.26	647	Helicase 1A
BLM	EXTERN_MELA_20140505_012	skin	malignant_melanoma	y	p.S648N	Substitution_Missense	Confirmed_somatic_variant	4702	22.05	648	Helicase 1A
BLM	TCGA-B5-A1MX-01	endometrium	carcinoma	y	p.K653N	Substitution_Missense	Confirmed_somatic_variant	6773	48.17	653	Helicase 1A
BLM	TCGA-FD-A3N6-01	urinary_tract	carcinoma	y	p.K653M	Substitution_Missense	Confirmed_somatic_variant	151	59.2	653	Helicase 1A
BLM	P-0010453-T01-IM5	breast	carcinoma	n	p.I658M	Substitution_Missense	Confirmed_somatic_variant	9	24.25	658	Helicase 1A
BLM	P-0010453-T01-IM5	breast	carcinoma	n	p.I658M	Substitution_Missense	Confirmed_somatic_variant	9	24.25	658	Helicase 1A
BLM	P-0010462-T01-IM5	skin	carcinoma	n	p.H660Y	Substitution_Missense	Confirmed_somatic_variant	40	40.89	660	Helicase 1A
BLM	TCGA-B0-4819-01	kidney	carcinoma	y	p.H660Q	Substitution_Missense	Confirmed_somatic_variant	46	46.73	660	Helicase 1A
BLM	TCGA-AK-3450-01	kidney	carcinoma	y	p.H660Q	Substitution_Missense	Confirmed_somatic_variant	83	46.73	660	Helicase 1A
BLM	60T	skin	malignant_melanoma	y	p.H660Y	Substitution_Missense	Confirmed_somatic_variant	195	40.89	660	Helicase 1A
BLM	STC252	stomach	carcinoma	y	p.F663I	Substitution_Missense	Confirmed_somatic_variant	2263	85.1	663	Helicase 1A
BLM	CHC1081T	liver	carcinoma	y	p.T670N	Substitution_Missense	Confirmed_somatic_variant	52	63.68	670	Helicase 1A
BLM	1612GI33	haematopoietic_and_lymphoid_tissue	lymphoid_neoplasm	n	p.Q672R	Substitution_Missense	Variant_of_unknown_origin	10	85.07	672	Helicase 1A
BLM	45	haematopoietic_and_lymphoid_tissue	lymphoid_neoplasm	n	p.Q672R	Substitution_Missense	Variant_of_unknown_origin	12	85.07	672	Helicase 1A
BLM	P-0001015-T01-IM3	thyroid	carcinoma	n	p.Q672R	Substitution_Missense	Variant_of_unknown_origin	6	85.07	672	Helicase 1A
BLM	TCGA-CQ-7069-01	upper_aerodigestive_tract	carcinoma	y	p.E674Q	Substitution_Missense	Confirmed_somatic_variant	101	53.71	674	Helicase 1A
BLM	P-0010112-T01-IM5	large_intestine	carcinoma	n	p.A675V	Substitution_Missense	Confirmed_somatic_variant	8	67.34	675	Helicase 1A
BLM	P-0002146-T01-IM3	urinary_tract	carcinoma	n	p.N677S	Substitution_Missense	Confirmed_somatic_variant	6	64.7	677	Helicase 1A
BLM	H384	liver	carcinoma	y	p.A679S	Substitution_Missense	Confirmed_somatic_variant	68	43.29	679	Helicase 1A
BLM	TCGA-CD-A48A-01	stomach	carcinoma	y	p.D684Y	Substitution_Missense	Confirmed_somatic_variant	267	96.27	684	Helicase 1A
BLM	P-0013258-T01-IM5	large_intestine	carcinoma	n	p.G692V	Substitution_Missense	Confirmed_somatic_variant	9	98.5	692	Helicase 1A
BLM	MCC_274	skin	carcinoma	y	p.G694N	Substitution_Missense	Confirmed_somatic_variant	372	85.95	694	Helicase 1A
BLM	CRC-19T	large_intestine	carcinoma	y	p.A703V	Substitution_Missense	Confirmed_somatic_variant	1227	71.87	703	Helicase 1A
BLM	C608	large_intestine	carcinoma	y	p.A703V	Substitution_Missense	Confirmed_somatic_variant	433	71.87	703	Helicase 1A
BLM	2840867	prostate	carcinoma	n	p.C704F	Substitution_Missense	Variant_of_unknown_origin	1	68.05	704	Helicase 1A
BLM	CHG-14-15016T	liver	other	y	p.V705F	Substitution_Missense	Confirmed_somatic_variant	6858	66.69	705	Helicase 1A
BLM	CSCC-10-T	skin	carcinoma	y	p.S706F	Substitution_Missense	Confirmed_somatic_variant	3308	76.84	706	Helicase 1A
BLM	2841232	prostate	carcinoma	n	p.P707S	Substitution_Missense	Reported_in_another_cancer_sample_as_somatic	13	36.67	707	Helicase 1A
BLM	11	lung	carcinoma	y	p.P707S	Substitution_Missense	Confirmed_somatic_variant	1271	36.67	707	Helicase 1A
BLM	TCGA-FS-A4F9-06	skin	malignant_melanoma	y	p.P707S	Substitution_Missense	Confirmed_somatic_variant	526	36.67	707	Helicase 1A
BLM	TCGA-FR-A3R1-01	skin	malignant_melanoma	y	p.P707S	Substitution_Missense	Confirmed_somatic_variant	568	36.67	707	Helicase 1A
BLM	2841009	prostate	carcinoma	n	p.P707S	Substitution_Missense	Reported_in_another_cancer_sample_as_somatic	18	36.67	707	Helicase 1A
BLM	2841310	prostate	carcinoma	n	p.P707S	Substitution_Missense	Reported_in_another_cancer_sample_as_somatic	25	36.67	707	Helicase 1A
BLM	CSCC-31-T	skin	carcinoma	y	p.P715L	Substitution_Missense	Confirmed_somatic_variant	8794	93.94	715	Helicase 1A
BLM	TCGA-CV-7568-01	upper_aerodigestive_tract	carcinoma	y	p.P715L	Substitution_Missense	Confirmed_somatic_variant	2652	93.94	715	Helicase 1A
BLM	CSCC-40-T	skin	carcinoma	y	p.V721I	Substitution_Missense	Confirmed_somatic_variant	2394	28.82	721	Helicase 1A
BLM	P-0006423-T01-IM5	NS	malignant_melanoma	n	p.S729F	Substitution_Missense	Confirmed_somatic_variant	11	80.16	729	Helicase 1A
BLM	P-0003225-T01-IM5	skin	malignant_melanoma	n	p.P733S	Substitution_Missense	Confirmed_somatic_variant	8	51.65	733	Helicase 1A
BLM	42	urinary_tract	carcinoma	n	p.Y736C	Substitution_Missense	Confirmed_somatic_variant	16	62.64	736	Helicase 1A
BLM	GBM16-R1	central_nervous_system	glioma	y	p.D743N	Substitution_Missense	Confirmed_somatic_variant	2423	21.64	743	Helicase 1A
BLM	GBM16-R2	central_nervous_system	glioma	y	p.D743N	Substitution_Missense	Confirmed_somatic_variant	2573	21.64	743	Helicase 1A
BLM	TCGA-50-5044-01	lung	carcinoma	y	p.D743N	Substitution_Missense	Reported_in_another_cancer_sample_as_somatic	174	21.64	743	Helicase 1A
BLM	TCGA-S9-A7R1-01	central_nervous_system	glioma	y	p.T747A	Substitution_Missense	Confirmed_somatic_variant	20	39.19	747	Helicase 1A
BLM	TCGA-FR-A729-06	skin	malignant_melanoma	y	p.I749N	Substitution_Missense	Confirmed_somatic_variant	1035	91.67	749	Helicase 1A
BLM	P-0001215-T01-IM3	large_intestine	carcinoma	n	p.Y750S	Substitution_Missense	Confirmed_somatic_variant	253	84.95	750	Helicase 1A
BLM	TCGA-CJ-5683-01	kidney	carcinoma	y	p.D757G	Substitution_Missense	Confirmed_somatic_variant	131	48.71	757	Helicase 1A
BLM	TCGA-19-5956-01	central_nervous_system	glioma	y	p.L763I	Substitution_Missense	Confirmed_somatic_variant	8169	65.02	763	Helicase 1A
BLM	P-0005824-T01-IM5	large_intestine	carcinoma	n	p.L763I	Substitution_Missense	Confirmed_somatic_variant	338	65.02	763	Helicase 1A
BLM	GC_332T-GC_332N	stomach	carcinoma	y	p.I770M	Substitution_Missense	Confirmed_somatic_variant	36	42.12	770	Helicase 1A
BLM	GCTK_332_T	stomach	carcinoma	y	p.I770M	Substitution_Missense	Confirmed_somatic_variant	55	42.12	770	Helicase 1A
BLM	P-0002087-T01-IM3	NS	carcinoma	n	p.R775T	Substitution_Missense	Confirmed_somatic_variant	20	67.4	775	Helicase 1A
BLM	TCGA-OL-A66P-01	breast	carcinoma	y	p.S778F	Substitution_Missense	Confirmed_somatic_variant	103	71.45	778	Helicase 1A
BLM	ILMN13	large_intestine	carcinoma	y	p.L783I	Substitution_Missense	Confirmed_somatic_variant	6358	67.75	783	Helicase 1A
BLM	P-0003256-T01-IM5	autonomic_ganglia	neuroblastoma	n	p.R786S	Substitution_Missense	Confirmed_somatic_variant	2	73.42	786	Helicase 1A
BLM	P-0010765-T01-IM5	lung	carcinoma	n	p.L788H	Substitution_Missense	Confirmed_somatic_variant	22	68.15	788	Helicase 1A
BLM	CHG-97T	liver	other	y	p.A790S	Substitution_Missense	Confirmed_somatic_variant	680	45.6	790	Helicase 1A
BLM	T3094	large_intestine	carcinoma	y	p.R791H	Substitution_Missense	Confirmed_somatic_variant	1407	83.17	791	Helicase 1A
BLM	T3094	large_intestine	carcinoma	y	p.R791H	Substitution_Missense	Confirmed_somatic_variant	1407	83.17	791	Helicase 1A
BLM	KMM1	haematopoietic_and_lymphoid_tissue	lymphoid_neoplasm	y	p.R791C	Substitution_Missense	Variant_of_unknown_origin	1234	91.97	791	Helicase 1A
BLM	LP6005334-DNA_E01	oesophagus	carcinoma	y	p.A797T	Substitution_Missense	Confirmed_somatic_variant	166	82.49	797	Helicase 1A
BLM	99947	stomach	carcinoma	y	p.W803C	Substitution_Missense	Confirmed_somatic_variant	472	92.5	803	Helicase 1A
BLM	T2940	large_intestine	carcinoma	y	p.W803R	Substitution_Missense	Confirmed_somatic_variant	2127	94.01	803	Helicase 1A
BLM	TCGA-HG-A9SC-01	cervix	carcinoma	y	p.G804V	Substitution_Missense	Confirmed_somatic_variant	97	99.68	804	Helicase 1A
BLM	267	haematopoietic_and_lymphoid_tissue	lymphoid_neoplasm	y	p.H805Y	Substitution_Missense	Confirmed_somatic_variant	12	81.52	805	Helicase 1A
BLM	267-01-6TD	haematopoietic_and_lymphoid_tissue	lymphoid_neoplasm	y	p.H805Y	Substitution_Missense	Reported_in_another_cancer_sample_as_somatic	17	81.52	805	Helicase 1A
BLM	TCGA-BR-A4QL-01	stomach	carcinoma	y	p.R808H	Substitution_Missense	Confirmed_somatic_variant	1785	83.17	808	Helicase 1A
BLM	TCGA-D3-A8GI-06	skin	malignant_melanoma	y	p.R808C	Substitution_Missense	Confirmed_somatic_variant	5698	91.97	808	Helicase 1A
BLM	P-0008490-T02-IM5	skin	malignant_melanoma	n	p.R808C	Substitution_Missense	Confirmed_somatic_variant	19	91.97	808	Helicase 1A
BLM	P-0009484-T01-IM5	small_intestine	carcinoma	n	p.R808C	Substitution_Missense	Confirmed_somatic_variant	100	91.97	808	Helicase 1A
BLM	TCGA-90-A4ED-01	lung	carcinoma	y	p.R808C	Substitution_Missense	Confirmed_somatic_variant	2301	91.97	808	Helicase 1A
BLM	P-0002849-T01-IM3	testis	germ_cell_tumour	n	p.D810H	Substitution_Missense	Confirmed_somatic_variant	3	89.32	810	Helicase 1A
BLM	CHG-37T	liver	other	y	p.Y811C	Substitution_Missense	Confirmed_somatic_variant	427	86.18	811	Helicase 1A
BLM	P-0002991-T01-IM3	urinary_tract	carcinoma	n	p.K812E	Substitution_Missense	Confirmed_somatic_variant	12	84.18	812	Helicase 1A
BLM	P-0000944-T01-IM3	central_nervous_system	glioma	n	p.M816I	Substitution_Missense	Confirmed_somatic_variant	108	26.7	816	Helicase 1A
BLM	EXTERN_MELA_20140514_008	skin	malignant_melanoma	y	p.R818C	Substitution_Missense	Confirmed_somatic_variant	1211	82.28	818	Helicase 1A
BLM	TCGA-FW-A3R5-06	skin	malignant_melanoma	y	p.R818C	Substitution_Missense	Confirmed_somatic_variant	17425	82.28	818	Helicase 1A
BLM	P-0010249-T01-IM5	skin	malignant_melanoma	n	p.R818C	Substitution_Missense	Confirmed_somatic_variant	18	82.28	818	Helicase 1A
BLM	TCGA-21-1079-01	lung	carcinoma	y	p.F821S	Substitution_Missense	Confirmed_somatic_variant	2040	87.85	821	Helicase 1A
BLM	P-0009311-T01-IM5	skin	malignant_melanoma	n	p.P822S	Substitution_Missense	Confirmed_somatic_variant	30	78.79	822	Helicase 1A
BLM	P-0009752-T01-IM5	skin	malignant_melanoma	n	p.P822S	Substitution_Missense	Confirmed_somatic_variant	235	78.79	822	Helicase 1A
BLM	PT34	skin	carcinoma	y	p.P822S	Substitution_Missense	Confirmed_somatic_variant	768	78.79	822	Helicase 1A
BLM	P-0011467-T01-IM5	skin	malignant_melanoma	n	p.P822S	Substitution_Missense	Confirmed_somatic_variant	69	78.79	822	Helicase 1A
BLM	P-0004214-T01-IM5	skin	malignant_melanoma	n	p.P822S	Substitution_Missense	Confirmed_somatic_variant	35	78.79	822	Helicase 1A
BLM	TCGA-22-1016-01	lung	carcinoma	y	p.S823F	Substitution_Missense	Variant_of_unknown_origin	385	69.29	823	Helicase 1A
BLM	TCGA-E7-A5KF-01	urinary_tract	carcinoma	y	p.S823C	Substitution_Missense	Confirmed_somatic_variant	253	38.51	823	Helicase 1A
BLM	TCGA-B5-A11E-01	endometrium	carcinoma	y	p.P825Q	Substitution_Missense	Variant_of_unknown_origin	11172	86.74	825	Helicase 1A
BLM	TCGA-64-5779-01	lung	carcinoma	y	p.M827I	Substitution_Missense	Variant_of_unknown_origin	413	56.82	827	Helicase 1A
BLM	Pat_01_B	NS	malignant_melanoma	y	p.T830M	Substitution_Missense	Confirmed_somatic_variant	745	93.61	830	Helicase 1A
BLM	P-0005985-T01-IM5	lung	carcinoma	n	p.T830M	Substitution_Missense	Confirmed_somatic_variant	8	93.61	830	Helicase 1A
BLM	TCGA-23-1030-01	ovary	carcinoma	y	p.T830M	Substitution_Missense	Confirmed_somatic_variant	69	93.61	830	Helicase 1A
BLM	TCGA-12-3649-01	central_nervous_system	glioma	y	p.N834Y	Substitution_Missense	Confirmed_somatic_variant	101	78.64	834	Helicase 1A
BLM	P-0001972-T01-IM3	lung	carcinoma	n	p.R836M	Substitution_Missense	Confirmed_somatic_variant	10	78.49	836	Helicase 1A
BLM	TCGA-CV-6940-01	upper_aerodigestive_tract	carcinoma	y	p.R836M	Substitution_Missense	Confirmed_somatic_variant	165	78.49	836	Helicase 1A
BLM	CHG-13-08087T	liver	other	y	p.V837L	Substitution_Missense	Confirmed_somatic_variant	4789	85.31	837	Helicase 1A
BLM	KATO_III	stomach	carcinoma	y	p.K839E	Substitution_Missense	Variant_of_unknown_origin	566	48.32	839	Helicase 1A
BLM	MBC044T	breast	carcinoma	n	p.L845P	Substitution_Missense	Variant_of_unknown_origin	102	92.03	845	Helicase 1A
BLM	MBC561	breast	carcinoma	n	p.L845P	Substitution_Missense	Variant_of_unknown_origin	100	92.03	845	Helicase 1A
BLM	TCGA-19-1389-01	central_nervous_system	glioma	y	p.L848V	Substitution_Missense	Confirmed_somatic_variant	336	19.78	848	Helicase 1A
BLM	TCGA-CV-7415-01	upper_aerodigestive_tract	carcinoma	y	p.R849T	Substitution_Missense	Confirmed_somatic_variant	285	49.32	849	Helicase 1A
BLM	P-0001114-T02-IM3	breast	carcinoma	n	p.M855I	Substitution_Missense	Confirmed_somatic_variant	16	53.65	855	Helicase 1A
BLM	P-0001114-T02-IM3	breast	carcinoma	n	p.M855I	Substitution_Missense	Confirmed_somatic_variant	16	53.65	855	Helicase 1A
BLM	2834129	skin	malignant_melanoma	y	p.S856T	Substitution_Missense	Variant_of_unknown_origin	3129	64	856	Helicase 1A
BLM	S02242_1	lung	carcinoma	y	p.L862V	Substitution_Missense	Confirmed_somatic_variant	446	82.44	862	Helicase 1B
BLM	CHG-13-08087T	liver	other	y	p.V866L	Substitution_Missense	Confirmed_somatic_variant	4789	67.96	866	Helicase 1B
BLM	2841114	prostate	carcinoma	n	p.P868L	Substitution_Missense	Reported_in_another_cancer_sample_as_somatic	27	78.26	868	Helicase 1B
BLM	2841076	prostate	carcinoma	n	p.P868L	Substitution_Missense	Reported_in_another_cancer_sample_as_somatic	24	78.26	868	Helicase 1B
BLM	2841068	prostate	carcinoma	n	p.P868L	Substitution_Missense	Reported_in_another_cancer_sample_as_somatic	17	78.26	868	Helicase 1B
BLM	2841103	prostate	carcinoma	n	p.P868L	Substitution_Missense	Reported_in_another_cancer_sample_as_somatic	16	78.26	868	Helicase 1B
BLM	2841255	prostate	carcinoma	n	p.P868L	Substitution_Missense	Reported_in_another_cancer_sample_as_somatic	23	78.26	868	Helicase 1B
BLM	2841010	prostate	carcinoma	n	p.P868L	Substitution_Missense	Reported_in_another_cancer_sample_as_somatic	18	78.26	868	Helicase 1B
BLM	SH-1439	soft_tissue	haemangioblastoma	n	p.P868L	Substitution_Missense	Confirmed_somatic_variant	282	78.26	868	Helicase 1B
BLM	2841247	prostate	carcinoma	n	p.P868L	Substitution_Missense	Reported_in_another_cancer_sample_as_somatic	22	78.26	868	Helicase 1B
BLM	2841230	prostate	carcinoma	n	p.P868L	Substitution_Missense	Reported_in_another_cancer_sample_as_somatic	14	78.26	868	Helicase 1B
BLM	2840965	prostate	carcinoma	n	p.P868L	Substitution_Missense	Reported_in_another_cancer_sample_as_somatic	20	78.26	868	Helicase 1B
BLM	2841245	prostate	carcinoma	n	p.P868L	Substitution_Missense	Reported_in_another_cancer_sample_as_somatic	12	78.26	868	Helicase 1B
BLM	2841037	prostate	carcinoma	n	p.P868L	Substitution_Missense	Reported_in_another_cancer_sample_as_somatic	28	78.26	868	Helicase 1B
BLM	2841145	prostate	carcinoma	n	p.P868L	Substitution_Missense	Reported_in_another_cancer_sample_as_somatic	14	78.26	868	Helicase 1B
BLM	2841102	prostate	carcinoma	n	p.P868L	Substitution_Missense	Reported_in_another_cancer_sample_as_somatic	29	78.26	868	Helicase 1B
BLM	2841086	prostate	carcinoma	n	p.P868L	Substitution_Missense	Reported_in_another_cancer_sample_as_somatic	22	78.26	868	Helicase 1B
BLM	2841035	prostate	carcinoma	n	p.P868L	Substitution_Missense	Reported_in_another_cancer_sample_as_somatic	15	78.26	868	Helicase 1B
BLM	2841351	prostate	carcinoma	n	p.P868L	Substitution_Missense	Reported_in_another_cancer_sample_as_somatic	37	78.26	868	Helicase 1B
BLM	2841278	prostate	carcinoma	n	p.P868L	Substitution_Missense	Reported_in_another_cancer_sample_as_somatic	15	78.26	868	Helicase 1B
BLM	2841088	prostate	carcinoma	n	p.P868L	Substitution_Missense	Reported_in_another_cancer_sample_as_somatic	27	78.26	868	Helicase 1B
BLM	SH-7329	soft_tissue	haemangioblastoma	n	p.P868L	Substitution_Missense	Confirmed_somatic_variant	280	78.26	868	Helicase 1B
BLM	2841163	prostate	carcinoma	n	p.P868L	Substitution_Missense	Reported_in_another_cancer_sample_as_somatic	18	78.26	868	Helicase 1B
BLM	2841225	prostate	carcinoma	n	p.P868L	Substitution_Missense	Reported_in_another_cancer_sample_as_somatic	9	78.26	868	Helicase 1B
BLM	2841265	prostate	carcinoma	n	p.P868L	Substitution_Missense	Reported_in_another_cancer_sample_as_somatic	13	78.26	868	Helicase 1B
BLM	2841249	prostate	carcinoma	n	p.P868L	Substitution_Missense	Reported_in_another_cancer_sample_as_somatic	24	78.26	868	Helicase 1B
BLM	2841178	prostate	carcinoma	n	p.P868L	Substitution_Missense	Reported_in_another_cancer_sample_as_somatic	73	78.26	868	Helicase 1B
BLM	2841017	prostate	carcinoma	n	p.P868L	Substitution_Missense	Reported_in_another_cancer_sample_as_somatic	68	78.26	868	Helicase 1B
BLM	2841252	prostate	carcinoma	n	p.P868L	Substitution_Missense	Reported_in_another_cancer_sample_as_somatic	22	78.26	868	Helicase 1B
BLM	SH-1679	soft_tissue	haemangioblastoma	n	p.P868L	Substitution_Missense	Confirmed_somatic_variant	256	78.26	868	Helicase 1B
BLM	SH-3327	soft_tissue	haemangioblastoma	n	p.P868L	Substitution_Missense	Confirmed_somatic_variant	291	78.26	868	Helicase 1B
BLM	2841242	prostate	carcinoma	n	p.P868L	Substitution_Missense	Reported_in_another_cancer_sample_as_somatic	31	78.26	868	Helicase 1B
BLM	2841142	prostate	carcinoma	n	p.P868L	Substitution_Missense	Reported_in_another_cancer_sample_as_somatic	20	78.26	868	Helicase 1B
BLM	H_QD-WAPAT023-V0DHO9	haematopoietic_and_lymphoid_tissue	lymphoid_neoplasm	n	p.P868L	Substitution_Missense	Confirmed_somatic_variant	246	78.26	868	Helicase 1B
BLM	2840973	prostate	carcinoma	n	p.P868L	Substitution_Missense	Reported_in_another_cancer_sample_as_somatic	15	78.26	868	Helicase 1B
BLM	2841090	prostate	carcinoma	n	p.P868L	Substitution_Missense	Reported_in_another_cancer_sample_as_somatic	16	78.26	868	Helicase 1B
BLM	P-0002310-T01-IM3	ovary	carcinoma	n	p.P868L	Substitution_Missense	Confirmed_somatic_variant	38	78.26	868	Helicase 1B
BLM	2841008	prostate	carcinoma	n	p.P868L	Substitution_Missense	Reported_in_another_cancer_sample_as_somatic	15	78.26	868	Helicase 1B
BLM	2841223	prostate	carcinoma	n	p.P868L	Substitution_Missense	Reported_in_another_cancer_sample_as_somatic	19	78.26	868	Helicase 1B
BLM	2841120	prostate	carcinoma	n	p.P868L	Substitution_Missense	Reported_in_another_cancer_sample_as_somatic	27	78.26	868	Helicase 1B
BLM	2841272	prostate	carcinoma	n	p.P868L	Substitution_Missense	Reported_in_another_cancer_sample_as_somatic	18	78.26	868	Helicase 1B
BLM	2841078	prostate	carcinoma	n	p.P868L	Substitution_Missense	Reported_in_another_cancer_sample_as_somatic	23	78.26	868	Helicase 1B
BLM	2841224	prostate	carcinoma	n	p.P868L	Substitution_Missense	Reported_in_another_cancer_sample_as_somatic	19	78.26	868	Helicase 1B
BLM	2841062	prostate	carcinoma	n	p.P868L	Substitution_Missense	Reported_in_another_cancer_sample_as_somatic	32	78.26	868	Helicase 1B
BLM	2841129	prostate	carcinoma	n	p.P868L	Substitution_Missense	Reported_in_another_cancer_sample_as_somatic	24	78.26	868	Helicase 1B
BLM	2841081	prostate	carcinoma	n	p.P868L	Substitution_Missense	Reported_in_another_cancer_sample_as_somatic	19	78.26	868	Helicase 1B
BLM	2841006	prostate	carcinoma	n	p.P868L	Substitution_Missense	Reported_in_another_cancer_sample_as_somatic	27	78.26	868	Helicase 1B
BLM	2841342	prostate	carcinoma	n	p.P868L	Substitution_Missense	Reported_in_another_cancer_sample_as_somatic	17	78.26	868	Helicase 1B
BLM	2840954	prostate	carcinoma	n	p.P868L	Substitution_Missense	Reported_in_another_cancer_sample_as_somatic	52	78.26	868	Helicase 1B
BLM	2841348	prostate	carcinoma	n	p.P868L	Substitution_Missense	Reported_in_another_cancer_sample_as_somatic	27	78.26	868	Helicase 1B
BLM	2841154	prostate	carcinoma	n	p.P868L	Substitution_Missense	Reported_in_another_cancer_sample_as_somatic	17	78.26	868	Helicase 1B
BLM	SH-2871	soft_tissue	haemangioblastoma	n	p.P868L	Substitution_Missense	Confirmed_somatic_variant	307	78.26	868	Helicase 1B
BLM	2841176	prostate	carcinoma	n	p.P868L	Substitution_Missense	Reported_in_another_cancer_sample_as_somatic	26	78.26	868	Helicase 1B
BLM	2841149	prostate	carcinoma	n	p.P868L	Substitution_Missense	Reported_in_another_cancer_sample_as_somatic	29	78.26	868	Helicase 1B
BLM	2841201	prostate	carcinoma	n	p.P868L	Substitution_Missense	Reported_in_another_cancer_sample_as_somatic	11	78.26	868	Helicase 1B
BLM	2841279	prostate	carcinoma	n	p.P868L	Substitution_Missense	Reported_in_another_cancer_sample_as_somatic	17	78.26	868	Helicase 1B
BLM	SH-7032	soft_tissue	haemangioblastoma	n	p.P868L	Substitution_Missense	Confirmed_somatic_variant	306	78.26	868	Helicase 1B
BLM	2841280	prostate	carcinoma	n	p.P868L	Substitution_Missense	Reported_in_another_cancer_sample_as_somatic	23	78.26	868	Helicase 1B
BLM	2841273	prostate	carcinoma	n	p.P868L	Substitution_Missense	Reported_in_another_cancer_sample_as_somatic	21	78.26	868	Helicase 1B
BLM	2841177	prostate	carcinoma	n	p.P868L	Substitution_Missense	Reported_in_another_cancer_sample_as_somatic	22	78.26	868	Helicase 1B
BLM	2841317	prostate	carcinoma	n	p.P868L	Substitution_Missense	Reported_in_another_cancer_sample_as_somatic	18	78.26	868	Helicase 1B
BLM	P-0009068-T01-IM5	lung	carcinoma	n	p.K870R	Substitution_Missense	Confirmed_somatic_variant	20	37.96	870	Helicase 1B
BLM	30996	liver	carcinoma	y	p.A875T	Substitution_Missense	Confirmed_somatic_variant	102	39.49	875	Helicase 1B
BLM	DCG_04	central_nervous_system	glioma	y	p.C878Y	Substitution_Missense	Confirmed_somatic_variant	3519	69.73	878	Helicase 1B
BLM	NAN7	haematopoietic_and_lymphoid_tissue	lymphoid_neoplasm	y	p.L879V	Substitution_Missense	Variant_of_unknown_origin	478	21.19	879	Helicase 1B
BLM	sysucc-274T	large_intestine	carcinoma	y	p.W881L	Substitution_Missense	Confirmed_somatic_variant	1315	50.62	881	Helicase 1B
BLM	TCGA-09-2044-01	ovary	carcinoma	y	p.H885N	Substitution_Missense	Confirmed_somatic_variant	2543	36.11	885	Helicase 1B
BLM	KMS12PE	haematopoietic_and_lymphoid_tissue	lymphoid_neoplasm	y	p.H886N	Substitution_Missense	Variant_of_unknown_origin	1039	35.44	886	Helicase 1B
BLM	P-0001171-T01-IM3	lung	carcinoma	n	p.D889Y	Substitution_Missense	Confirmed_somatic_variant	87	67.97	889	Helicase 1B
BLM	TARGET-30-PASYLD	autonomic_ganglia	neuroblastoma	y	p.I892T	Substitution_Missense	Variant_of_unknown_origin	22	89.74	892	Helicase 1B
BLM	TCGA-AJ-A3EK-01	endometrium	carcinoma	y	p.I893M	Substitution_Missense	Confirmed_somatic_variant	6996	52.42	893	Helicase 1B
BLM	P-0007544-T01-IM5	skin	malignant_melanoma	n	p.S897F	Substitution_Missense	Confirmed_somatic_variant	57	91.57	897	Helicase 1B
BLM	P-0001977-T01-IM3	lung	carcinoma	n	p.R898W	Substitution_Missense	Confirmed_somatic_variant	9	79.95	898	Helicase 1B
BLM	H920	lung	carcinoma	y	p.C901Y	Substitution_Missense	Variant_of_unknown_origin	1411	87.34	901	Helicase 1B
BLM	TCGA-VS-A958-01	cervix	carcinoma	y	p.D902H	Substitution_Missense	Confirmed_somatic_variant	934	77.17	902	Helicase 1B
BLM	P-0002153-T01-IM3	lung	carcinoma	n	p.M904K	Substitution_Missense	Confirmed_somatic_variant	9	80.57	904	Helicase 1B
BLM	U266	haematopoietic_and_lymphoid_tissue	lymphoid_neoplasm	y	p.D906N	Substitution_Missense	Variant_of_unknown_origin	706	14.26	906	Helicase 1B
BLM	TCGA-AX-A0J1-01	endometrium	carcinoma	y	p.T907M	Substitution_Missense	Variant_of_unknown_origin	6220	41.53	907	Helicase 1B
BLM	tumor_4145056	haematopoietic_and_lymphoid_tissue	lymphoid_neoplasm	y	p.Q909R	Substitution_Missense	Confirmed_somatic_variant	79	41.36	909	Helicase 1B
BLM	TCGA-XF-AAMZ-01	urinary_tract	carcinoma	y	p.R910T	Substitution_Missense	Confirmed_somatic_variant	345	43.94	910	Helicase 1B
BLM	TCGA-AW-A1PO-01	endometrium	carcinoma	y	p.L913R	Substitution_Missense	Confirmed_somatic_variant	79	83.23	913	Helicase 1B
BLM	LC_C32	lung	carcinoma	y	p.A915V	Substitution_Missense	Confirmed_somatic_variant	162	67.35	915	Helicase 1B
BLM	TCGA-D3-A8GM-06	skin	malignant_melanoma	y	p.L916F	Substitution_Missense	Confirmed_somatic_variant	4344	30.12	916	Helicase 1B
BLM	CHG-13-29153T	liver	other	y	p.A920S	Substitution_Missense	Confirmed_somatic_variant	7199	66.16	920	Helicase 1B
BLM	CHG-13-08087T	liver	other	y	p.G921V	Substitution_Missense	Confirmed_somatic_variant	4789	95.62	921	Helicase 1B
BLM	TCGA-GU-A767-01	urinary_tract	carcinoma	y	p.G921V	Substitution_Missense	Confirmed_somatic_variant	484	95.62	921	Helicase 1B
BLM	TCGA-XF-AAMZ-01	urinary_tract	carcinoma	y	p.D924N	Substitution_Missense	Confirmed_somatic_variant	345	47.61	924	Helicase 1B
BLM	P-0008688-T01-IM5	salivary_gland	carcinoma	n	p.S925P	Substitution_Missense	Confirmed_somatic_variant	4	34.56	925	Helicase 1B
BLM	TCGA-AP-A1E1-01	endometrium	carcinoma	y	p.I935V	Substitution_Missense	Confirmed_somatic_variant	592	33.99	935	Helicase 1B
BLM	W33T	thyroid	carcinoma	y	p.C940R	Substitution_Missense	Confirmed_somatic_variant	2916	76.88	940	Helicase 1B
BLM	Thyroid-CN-WZ046T	thyroid	carcinoma	y	p.C940R	Substitution_Missense	Confirmed_somatic_variant	2916	76.88	940	Helicase 1B
BLM	P-0009625-T01-IM5	NS	carcinoma	n	p.V942A	Substitution_Missense	Confirmed_somatic_variant	73	72.72	942	Helicase 1B
BLM	PT37	skin	carcinoma	y	p.G950E	Substitution_Missense	Confirmed_somatic_variant	3558	96.63	950	Helicase 1B
BLM	CA46	haematopoietic_and_lymphoid_tissue	lymphoid_neoplasm	y	p.P956L	Substitution_Missense	Reported_in_another_cancer_sample_as_somatic	28	88.05	956	Helicase 1B
BLM	P-0013010-T01-IM5	large_intestine	carcinoma	n	p.P956L	Substitution_Missense	Confirmed_somatic_variant	111	88.05	956	Helicase 1B
BLM	P-0013169-T01-IM5	large_intestine	carcinoma	n	p.V958M	Substitution_Missense	Confirmed_somatic_variant	92	83.56	958	Helicase 1B
BLM	RK063_C01	liver	carcinoma	y	p.H963Q	Substitution_Missense	Reported_in_another_cancer_sample_as_somatic	28	80.45	963	Helicase 1B
BLM	P-0005506-T01-IM5	upper_aerodigestive_tract	carcinoma	n	p.H963Y	Substitution_Missense	Confirmed_somatic_variant	7	81.52	963	Helicase 1B
BLM	RK063_C	liver	carcinoma	y	p.H963Q	Substitution_Missense	Confirmed_somatic_variant	27	80.45	963	Helicase 1B
BLM	TCGA-AA-3527-01	large_intestine	carcinoma	y	p.A964T	Substitution_Missense	Confirmed_somatic_variant	99	57.25	964	Helicase 1B
BLM	P-0010736-T01-IM5	lung	carcinoma	n	p.L966V	Substitution_Missense	Confirmed_somatic_variant	26	62.45	966	Helicase 1B
BLM	2834134	skin	malignant_melanoma	y	p.E976G	Substitution_Missense	Variant_of_unknown_origin	1210	93.38	976	Helicase 1B
BLM	P-0010054-T01-IM5	lung	carcinoma	n	p.S977P	Substitution_Missense	Confirmed_somatic_variant	24	77.4	977	Helicase 1B
BLM	TCGA-GD-A3OP-01	urinary_tract	carcinoma	y	p.R979T	Substitution_Missense	Confirmed_somatic_variant	409	96.06	979	Helicase 1B
BLM	TCGA-53-7624-01	lung	carcinoma	y	p.G984V	Substitution_Missense	Variant_of_unknown_origin	950	92.63	984	Helicase 1B
BLM	2014_Lung_sq_72_T	lung	carcinoma	y	p.G984E	Substitution_Missense	Confirmed_somatic_variant	389	88.46	984	Helicase 1B
BLM	ESO-859	oesophagus	carcinoma	y	p.L990M	Substitution_Missense	Variant_of_unknown_origin	2230	24.85	990	Helicase 1B
BLM	P-0004824-T01-IM5	breast	carcinoma	n	p.Y995F	Substitution_Missense	Variant_of_unknown_origin	11	51.5	995	Zn
BLM	ASHPC_0016_Pa_P	pancreas	carcinoma	y	p.Y995C	Substitution_Missense	Confirmed_somatic_variant	68	86.69	995	Zn
BLM	P-0004824-T01-IM5	breast	carcinoma	n	p.Y995F	Substitution_Missense	Variant_of_unknown_origin	11	51.5	995	Zn
BLM	P-0007076-T03-IM5	pancreas	carcinoid-endocrine_tumour	n	p.T999I	Substitution_Missense	Confirmed_somatic_variant	160	48.57	999	Zn
BLM	CSCC-31-T	skin	carcinoma	y	p.R1003K	Substitution_Missense	Confirmed_somatic_variant	8794	37.32	1003	Zn
BLM	P-0002592-T01-IM3	upper_aerodigestive_tract	carcinoma	n	p.I1005T	Substitution_Missense	Confirmed_somatic_variant	4	74.71	1005	Zn
BLM	P-0008434-T01-IM5	skin	malignant_melanoma	n	p.I1005L	Substitution_Missense	Confirmed_somatic_variant	51	41.35	1005	Zn
BLM	TCGA-56-8626-01	lung	carcinoma	y	p.M1006I	Substitution_Missense	Confirmed_somatic_variant	282	16.76	1006	Zn
BLM	ESCC_26	oesophagus	carcinoma	y	p.T1015R	Substitution_Missense	Confirmed_somatic_variant	192	74.65	1015	Zn
BLM	08-P462	bone	Ewings_sarcoma-peripheral_primitive_neuroectodermal_tumour	y	p.T1015I	Substitution_Missense	Variant_of_unknown_origin	116	61.76	1015	Zn
BLM	TCGA-43-5670-01	lung	carcinoma	y	p.R1016I	Substitution_Missense	Confirmed_somatic_variant	154	76.25	1016	Zn
BLM	P-0003175-T01-IM5	NS	carcinoma	n	p.M1026L	Substitution_Missense	Confirmed_somatic_variant	22	46.91	1026	Zn
BLM	TCGA-G4-6628-01	large_intestine	carcinoma	y	p.H1028Y	Substitution_Missense	Confirmed_somatic_variant	2504	29.94	1028	Zn
BLM	TCGA-86-8585-01	lung	carcinoma	y	p.C1030F	Substitution_Missense	Confirmed_somatic_variant	609	89.41	1030	Zn
BLM	P-0008404-T01-IM5	lung	carcinoma	n	p.I1033V	Substitution_Missense	Confirmed_somatic_variant	12	12.64	1033	Zn
BLM	P-0008404-T02-IM5	lung	carcinoma	n	p.I1033V	Substitution_Missense	Confirmed_somatic_variant	13	12.64	1033	Zn
BLM	T3021	large_intestine	carcinoma	y	p.T1034M	Substitution_Missense	Confirmed_somatic_variant	3869	54.37	1034	Zn
BLM	CHG-13-09220T	liver	other	y	p.R1038I	Substitution_Missense	Confirmed_somatic_variant	5454	98.45	1038	Zn
BLM	DLBCL809	haematopoietic_and_lymphoid_tissue	lymphoid_neoplasm	n	p.Y1044C	Substitution_Missense	Confirmed_somatic_variant	16	83.68	1044	Zn
BLM	P-0010499-T01-IM5	large_intestine	carcinoma	n	p.Y1044C	Substitution_Missense	Confirmed_somatic_variant	157	83.68	1044	Zn
BLM	NOKSI	upper_aerodigestive_tract	carcinoma	y	p.E1047K	Substitution_Missense	Variant_of_unknown_origin	3506	91.44	1047	Zn
BLM	P-0008019-T01-IM5	large_intestine	carcinoma	n	p.G1049R	Substitution_Missense	Confirmed_somatic_variant	7	32.26	1049	Zn
BLM	P-0005366-T01-IM5	skin	malignant_melanoma	n	p.F1054Y	Substitution_Missense	Confirmed_somatic_variant	148	15.92	1054	Zn
BLM	EXTERN_MELA_20140924_043	skin	malignant_melanoma	y	p.K1056R	Substitution_Missense	Confirmed_somatic_variant	3280	26.91	1056	Zn
BLM	P-0007319-T01-IM5	penis	carcinoma	n	p.K1057I	Substitution_Missense	Confirmed_somatic_variant	425	75.26	1057	Zn
BLM	TCGA-MA-AA42-01	cervix	carcinoma	y	p.H1058R	Substitution_Missense	Confirmed_somatic_variant	558	53.2	1058	Zn
BLM	MBC129T	breast	carcinoma	n	p.S1062P	Substitution_Missense	Variant_of_unknown_origin	31	62.68	1062	Zn
BLM	MBC008T	breast	carcinoma	n	p.S1062P	Substitution_Missense	Variant_of_unknown_origin	88	62.68	1062	Zn
BLM	2011-2347:2012-300-T	upper_aerodigestive_tract	carcinoma	n	p.R1075T	Substitution_Missense	Confirmed_somatic_variant	14	46.15	1075	WH
BLM	TCGA-E5-A4TZ-01	urinary_tract	carcinoma	y	p.R1075T	Substitution_Missense	Confirmed_somatic_variant	571	46.15	1075	WH
BLM	TCGA-44-6775-01	lung	carcinoma	y	p.D1076G	Substitution_Missense	Variant_of_unknown_origin	105	83.29	1076	WH
BLM	P-0006695-T01-IM5	haematopoietic_and_lymphoid_tissue	lymphoid_neoplasm	n	p.D1076H	Substitution_Missense	Variant_of_unknown_origin	54	80.73	1076	WH
BLM	Ly8	haematopoietic_and_lymphoid_tissue	lymphoid_neoplasm	y	p.V1077M	Substitution_Missense	Confirmed_somatic_variant	27	64.59	1077	WH
BLM	TCGA-BT-A3PH-01	urinary_tract	carcinoma	y	p.D1079N	Substitution_Missense	Confirmed_somatic_variant	496	20.31	1079	WH
BLM	P-0004755-T01-IM5	urinary_tract	carcinoma	n	p.D1079H	Substitution_Missense	Confirmed_somatic_variant	50	41.07	1079	WH
BLM	T3714	large_intestine	carcinoma	y	p.D1080N	Substitution_Missense	Confirmed_somatic_variant	197	26.05	1080	WH
BLM	2841223	prostate	carcinoma	n	p.D1080N	Substitution_Missense	Reported_in_another_cancer_sample_as_somatic	19	26.05	1080	WH
BLM	NAN10	haematopoietic_and_lymphoid_tissue	lymphoid_neoplasm	y	p.D1080N	Substitution_Missense	Reported_in_another_cancer_sample_as_somatic	593	26.05	1080	WH
BLM	TCGA-AG-3892-01	large_intestine	carcinoma	y	p.F1087C	Substitution_Missense	Confirmed_somatic_variant	2893	66.06	1087	WH
BLM	TCGA-AP-A054-01	endometrium	carcinoma	y	p.Q1089R	Substitution_Missense	Confirmed_somatic_variant	1310	62.9	1089	WH
BLM	2841159	prostate	carcinoma	n	p.G1096A	Substitution_Missense	Variant_of_unknown_origin	22	39.36	1096	WH
BLM	J8GAEM	thyroid	carcinoma	n	p.I1100M	Substitution_Missense	Variant_of_unknown_origin	2	7.6	1100	WH
BLM	TCGA-E2-A15C-01	breast	carcinoma	y	p.G1104D	Substitution_Missense	Confirmed_somatic_variant	48	25.27	1104	WH
BLM	CSCC-54-T	skin	carcinoma	y	p.R1108K	Substitution_Missense	Confirmed_somatic_variant	1113	41.26	1108	WH
BLM	TCGA-A7-A4SE-01	breast	carcinoma	y	p.R1108T	Substitution_Missense	Confirmed_somatic_variant	113	75.53	1108	WH
BLM	P-0012134-T01-IM5	breast	carcinoma	n	p.M1111I	Substitution_Missense	Confirmed_somatic_variant	23	41.09	1111	WH
BLM	P-0012134-T01-IM5	breast	carcinoma	n	p.M1111I	Substitution_Missense	Confirmed_somatic_variant	23	41.09	1111	WH
BLM	P-0008957-T01-IM5	lung	carcinoma	n	p.L1119F	Substitution_Missense	Confirmed_somatic_variant	10	47.18	1119	WH
BLM	EXTERN_MELA_20140505_034	skin	malignant_melanoma	y	p.G1120R	Substitution_Missense	Confirmed_somatic_variant	315	93.56	1120	WH
BLM	COCA-CN-B-CcaA	large_intestine	carcinoma	y	p.S1123G	Substitution_Missense	Confirmed_somatic_variant	423	50.76	1123	WH
BLM	Thyroid-CN-WZ048T	thyroid	carcinoma	y	p.A1124T	Substitution_Missense	Confirmed_somatic_variant	2966	65.82	1124	WH
BLM	W36T	thyroid	carcinoma	y	p.A1124T	Substitution_Missense	Confirmed_somatic_variant	2966	65.82	1124	WH
BLM	IGC-12-1133	lung	carcinoma	y	p.I1126M	Substitution_Missense	Confirmed_somatic_variant	93	44.85	1126	WH
BLM	TCGA-AO-A0JE-01	breast	carcinoma	y	p.Q1127H	Substitution_Missense	Confirmed_somatic_variant	59	28.01	1127	WH
BLM	CHG-14-15016T	liver	other	y	p.G1129V	Substitution_Missense	Confirmed_somatic_variant	6858	76.07	1129	WH
BLM	TCGA-BS-A0UV-01	endometrium	carcinoma	y	p.G1132V	Substitution_Missense	Variant_of_unknown_origin	9959	92.36	1132	WH
BLM	TCGA-BH-A0HP-01	breast	carcinoma	y	p.G1134E	Substitution_Missense	Confirmed_somatic_variant	308	87.2	1134	WH
BLM	SNU-719	stomach	carcinoma	y	p.R1139Q	Substitution_Missense	Reported_in_another_cancer_sample_as_somatic	995	61.59	1139	WH
BLM	GCTK_16444_T	stomach	carcinoma	y	p.R1139L	Substitution_Missense	Confirmed_somatic_variant	2285	80.44	1139	WH
BLM	Pat_32_A	NS	malignant_melanoma	y	p.R1139Q	Substitution_Missense	Confirmed_somatic_variant	580	61.59	1139	WH
BLM	TCGA-B8-4622-01	kidney	carcinoma	y	p.H1140Q	Substitution_Missense	Confirmed_somatic_variant	141	36.08	1140	WH
BLM	P-0003188-T01-IM5	urinary_tract	carcinoma	n	p.N1141S	Substitution_Missense	Confirmed_somatic_variant	16	52.18	1141	WH
BLM	P-0001808-T01-IM3	large_intestine	carcinoma	n	p.E1143K	Substitution_Missense	Confirmed_somatic_variant	161	61.29	1143	WH
BLM	TCGA-CG-4306-01	stomach	carcinoma	y	p.E1143K	Substitution_Missense	Confirmed_somatic_variant	1181	61.29	1143	WH
BLM	BD173T	biliary_tract	carcinoma	y	p.R1144S	Substitution_Missense	Confirmed_somatic_variant	454	94.02	1144	WH
BLM	TCGA-AA-A00N-01	large_intestine	carcinoma	y	p.R1144I	Substitution_Missense	Confirmed_somatic_variant	4869	98.24	1144	WH
BLM	P-0011420-T01-IM5	breast	carcinoma	n	p.K1148N	Substitution_Missense	Confirmed_somatic_variant	4	62.15	1148	WH
BLM	P-0011420-T01-IM5	breast	carcinoma	n	p.K1148N	Substitution_Missense	Confirmed_somatic_variant	4	62.15	1148	WH
BLM	TCGA-16-1460-01	central_nervous_system	glioma	y	p.L1149M	Substitution_Missense	Confirmed_somatic_variant	132	42.92	1149	WH
BLM	TCGA-K4-A5RH-01	urinary_tract	carcinoma	y	p.E1157K	Substitution_Missense	Confirmed_somatic_variant	230	87.83	1157	WH
BLM	TCGA-DD-A4NF-01	liver	carcinoma	y	p.D1158G	Substitution_Missense	Confirmed_somatic_variant	145	71.3	1158	WH
BLM	YUDIVI	skin	malignant_melanoma	y	p.N1162I	Substitution_Missense	Confirmed_somatic_variant	394	71.17	1162	WH
BLM	LUAD-B02216	lung	carcinoma	y	p.A1169T	Substitution_Missense	Variant_of_unknown_origin	469	62.42	1169	WH
BLM	ESCC_48	oesophagus	carcinoma	y	p.L1181V	Substitution_Missense	Confirmed_somatic_variant	105	53.7	1181	WH
BLM	TCGA-AX-A1C7-01	endometrium	carcinoma	y	p.V1187L	Substitution_Missense	Variant_of_unknown_origin	55	43.82	1187	WH
BLM	LUAD-CHTN-MAD08-00104	lung	carcinoma	y	p.D1188V	Substitution_Missense	Variant_of_unknown_origin	208	62.81	1188	WH
BLM	K126	kidney	carcinoma	n	p.T1192I	Substitution_Missense	Confirmed_somatic_variant	10	52.85	1192	WH
BLM	TCGA-CN-4740-01	upper_aerodigestive_tract	carcinoma	y	p.E1193Q	Substitution_Missense	Confirmed_somatic_variant	165	25.02	1193	WH
BLM	P-0002207-T01-IM3	lung	carcinoma	n	p.E1193Q	Substitution_Missense	Confirmed_somatic_variant	8	25.02	1193	WH
BLM	TCGA-BS-A0UF-01	endometrium	carcinoma	y	p.N1194H	Substitution_Missense	Confirmed_somatic_variant	9084	25.56	1194	WH
BLM	W1T	thyroid	carcinoma	y	p.S1196R	Substitution_Missense	Confirmed_somatic_variant	2159	63.93	1196
BLM	Thyroid-CN-WZ028T	thyroid	carcinoma	y	p.S1196R	Substitution_Missense	Confirmed_somatic_variant	2159	63.93	1196
BLM	CA46	haematopoietic_and_lymphoid_tissue	lymphoid_neoplasm	y	p.V1198M	Substitution_Missense	Variant_of_unknown_origin	28	6.54	1198
BLM	NF9	central_nervous_system	glioma	n	p.S1209T	Substitution_Missense	Variant_of_unknown_origin	20	24.82	1209	HRDC
BLM	TCGA-FD-A6TC-01	urinary_tract	carcinoma	y	p.Q1210H	Substitution_Missense	Confirmed_somatic_variant	1140	32.64	1210	HRDC
BLM	OV207	ovary	carcinoma	y	p.R1211M	Substitution_Missense	Variant_of_unknown_origin	709	45.32	1211	HRDC
BLM	P-0010715-T01-IM5	lung	carcinoma	n	p.E1212D	Substitution_Missense	Confirmed_somatic_variant	49	15.24	1212	HRDC
BLM	ESCC_BICR_012T	oesophagus	carcinoma	y	p.G1220E	Substitution_Missense	Confirmed_somatic_variant	239	56.29	1220	HRDC
BLM	P-0002569-T01-IM3	testis	germ_cell_tumour	n	p.E1224D	Substitution_Missense	Confirmed_somatic_variant	5	36.82	1224	HRDC
BLM	MELA_33493	skin	malignant_melanoma	y	p.K1231N	Substitution_Missense	Confirmed_somatic_variant	840	49.56	1231	HRDC
BLM	P-0012143-T01-IM5	pancreas	carcinoma	n	p.G1234S	Substitution_Missense	Confirmed_somatic_variant	8	56.03	1234	HRDC
BLM	2748836	biliary_tract	carcinoma	y	p.N1242Y	Substitution_Missense	Confirmed_somatic_variant	64	75.27	1242	HRDC
BLM	2840788	prostate	carcinoma	n	p.T1243A	Substitution_Missense	Variant_of_unknown_origin	85	55.48	1243	HRDC
BLM	9	upper_aerodigestive_tract	carcinoma	y	p.V1244I	Substitution_Missense	Reported_in_another_cancer_sample_as_somatic	397	14.77	1244	HRDC
BLM	P-0009858-T01-IM5	pancreas	carcinoma	n	p.V1244I	Substitution_Missense	Confirmed_somatic_variant	56	14.77	1244	HRDC
BLM	2841198	prostate	carcinoma	n	p.V1244I	Substitution_Missense	Reported_in_another_cancer_sample_as_somatic	32	14.77	1244	HRDC
BLM	TCGA-AA-3977-01	large_intestine	carcinoma	y	p.S1252F	Substitution_Missense	Confirmed_somatic_variant	4195	64.13	1252	HRDC
BLM	TCGA-F5-6814-01	large_intestine	carcinoma	y	p.S1252Y	Substitution_Missense	Confirmed_somatic_variant	7249	59.56	1252	HRDC
BLM	TCGA-ER-A3PL-06	skin	malignant_melanoma	y	p.D1256E	Substitution_Missense	Confirmed_somatic_variant	470	40.18	1256	HRDC
BLM	EXTERN_MELA_20140924_100	skin	malignant_melanoma	y	p.E1258K	Substitution_Missense	Confirmed_somatic_variant	544	56.76	1258	HRDC
BLM	TCGA-FD-A6TG-01	urinary_tract	carcinoma	y	p.E1258K	Substitution_Missense	Confirmed_somatic_variant	474	56.76	1258	HRDC
BLM	TCGA-AJ-A23O-01	endometrium	carcinoma	y	p.E1258D	Substitution_Missense	Confirmed_somatic_variant	936	32.58	1258	HRDC
BLM	2834144	skin	malignant_melanoma	y	p.L1261I	Substitution_Missense	Variant_of_unknown_origin	3164	32.6	1261	HRDC
BLM	CSCC-31-T	skin	carcinoma	y	p.G1265C	Substitution_Missense	Confirmed_somatic_variant	8794	76.55	1265	HRDC
BLM	P-0002053-T01-IM3	breast	carcinoma	n	p.D1269N	Substitution_Missense	Confirmed_somatic_variant	4	36.68	1269	HRDC
BLM	P-0002053-T01-IM3	breast	carcinoma	n	p.D1269N	Substitution_Missense	Confirmed_somatic_variant	4	36.68	1269	HRDC
BLM	TCGA-61-2008-01	ovary	carcinoma	y	p.I1279V	Substitution_Missense	Confirmed_somatic_variant	83	41.85	1279	HRDC
BLM	TCGA-AR-A0TX-01	breast	carcinoma	y	p.S1280L	Substitution_Missense	Confirmed_somatic_variant	380	62.87	1280	HRDC
BLM	TCGA-AP-A051-01	endometrium	carcinoma	y	p.Q1283H	Substitution_Missense	Variant_of_unknown_origin	9674	41.16	1283	HRDC
BLM	P-0010967-T01-IM5	endometrium	carcinoma	n	p.S1290L	Substitution_Missense	Confirmed_somatic_variant	162	38.1	1290	HRDC
BLM	2840980	prostate	carcinoma	n	p.S1290L	Substitution_Missense	Reported_in_another_cancer_sample_as_somatic	18	38.1	1290	HRDC
BLM	Thyroid-CN-WZ042T	thyroid	carcinoma	y	p.P1297Q	Substitution_Missense	Confirmed_somatic_variant	2349	31.33	1297
BLM	W28T	thyroid	carcinoma	y	p.P1297Q	Substitution_Missense	Confirmed_somatic_variant	2349	31.33	1297
BLM	P-0004688-T01-IM5	urinary_tract	carcinoma	n	p.S1302F	Substitution_Missense	Confirmed_somatic_variant	409	33.56	1302
BLM	P-0004954-T02-IM5	large_intestine	carcinoma	n	p.G1308R	Substitution_Missense	Confirmed_somatic_variant	47	5.74	1308
BLM	TCGA-B7-5816-01	stomach	carcinoma	y	p.G1308R	Substitution_Missense	Confirmed_somatic_variant	1453	5.74	1308
BLM	P-0006470-T01-IM5	skin	carcinoma	n	p.G1308R	Substitution_Missense	Reported_in_another_cancer_sample_as_somatic	32	5.74	1308
BLM	P-0004954-T01-IM5	large_intestine	carcinoma	n	p.G1308R	Substitution_Missense	Confirmed_somatic_variant	41	5.74	1308
BLM	TCGA-VQ-A91K-01	stomach	carcinoma	y	p.E1313D	Substitution_Missense	Confirmed_somatic_variant	1358	7.64	1313
BLM	P-0012402-T01-IM5	large_intestine	carcinoma	n	p.L1315F	Substitution_Missense	Confirmed_somatic_variant	237	1.78	1315
BLM	P-0013258-T01-IM5	large_intestine	carcinoma	n	p.E1317D	Substitution_Missense	Confirmed_somatic_variant	9	21.95	1317
BLM	21	soft_tissue	liposarcoma	n	p.E1317K	Substitution_Missense	Variant_of_unknown_origin	18	40.52	1317
BLM	P-0001448-T01-IM3	soft_tissue	liposarcoma	n	p.E1317K	Substitution_Missense	Variant_of_unknown_origin	18	40.52	1317
BLM	PCSI_0466_Pa_P_526	pancreas	carcinoma	y	p.P1320L	Substitution_Missense	Confirmed_somatic_variant	60	18.98	1320
BLM	TCGA-AN-A0AK-01	breast	carcinoma	y	p.P1320S	Substitution_Missense	Confirmed_somatic_variant	1552	4.18	1320
BLM	2841114	prostate	carcinoma	n	p.V1321I	Substitution_Missense	Reported_in_another_cancer_sample_as_somatic	27	3.12	1321
BLM	2841076	prostate	carcinoma	n	p.V1321I	Substitution_Missense	Reported_in_another_cancer_sample_as_somatic	24	3.12	1321
BLM	2841068	prostate	carcinoma	n	p.V1321I	Substitution_Missense	Reported_in_another_cancer_sample_as_somatic	17	3.12	1321
BLM	2841255	prostate	carcinoma	n	p.V1321I	Substitution_Missense	Reported_in_another_cancer_sample_as_somatic	23	3.12	1321
BLM	2841103	prostate	carcinoma	n	p.V1321I	Substitution_Missense	Reported_in_another_cancer_sample_as_somatic	16	3.12	1321
BLM	2841010	prostate	carcinoma	n	p.V1321I	Substitution_Missense	Reported_in_another_cancer_sample_as_somatic	18	3.12	1321
BLM	SH-1439	soft_tissue	haemangioblastoma	n	p.V1321I	Substitution_Missense	Confirmed_somatic_variant	282	3.12	1321
BLM	2841247	prostate	carcinoma	n	p.V1321I	Substitution_Missense	Reported_in_another_cancer_sample_as_somatic	22	3.12	1321
BLM	2841230	prostate	carcinoma	n	p.V1321I	Substitution_Missense	Reported_in_another_cancer_sample_as_somatic	14	3.12	1321
BLM	2840965	prostate	carcinoma	n	p.V1321I	Substitution_Missense	Reported_in_another_cancer_sample_as_somatic	20	3.12	1321
BLM	2841245	prostate	carcinoma	n	p.V1321I	Substitution_Missense	Reported_in_another_cancer_sample_as_somatic	12	3.12	1321
BLM	2841145	prostate	carcinoma	n	p.V1321I	Substitution_Missense	Reported_in_another_cancer_sample_as_somatic	14	3.12	1321
BLM	2841037	prostate	carcinoma	n	p.V1321I	Substitution_Missense	Reported_in_another_cancer_sample_as_somatic	28	3.12	1321
BLM	2841102	prostate	carcinoma	n	p.V1321I	Substitution_Missense	Reported_in_another_cancer_sample_as_somatic	29	3.12	1321
BLM	2841086	prostate	carcinoma	n	p.V1321I	Substitution_Missense	Reported_in_another_cancer_sample_as_somatic	22	3.12	1321
BLM	2841035	prostate	carcinoma	n	p.V1321I	Substitution_Missense	Reported_in_another_cancer_sample_as_somatic	15	3.12	1321
BLM	2841351	prostate	carcinoma	n	p.V1321I	Substitution_Missense	Reported_in_another_cancer_sample_as_somatic	37	3.12	1321
BLM	2841088	prostate	carcinoma	n	p.V1321I	Substitution_Missense	Reported_in_another_cancer_sample_as_somatic	27	3.12	1321
BLM	2841278	prostate	carcinoma	n	p.V1321I	Substitution_Missense	Reported_in_another_cancer_sample_as_somatic	15	3.12	1321
BLM	SH-7329	soft_tissue	haemangioblastoma	n	p.V1321I	Substitution_Missense	Confirmed_somatic_variant	280	3.12	1321
BLM	2841163	prostate	carcinoma	n	p.V1321I	Substitution_Missense	Reported_in_another_cancer_sample_as_somatic	18	3.12	1321
BLM	2841225	prostate	carcinoma	n	p.V1321I	Substitution_Missense	Reported_in_another_cancer_sample_as_somatic	9	3.12	1321
BLM	2841265	prostate	carcinoma	n	p.V1321I	Substitution_Missense	Reported_in_another_cancer_sample_as_somatic	13	3.12	1321
BLM	2841178	prostate	carcinoma	n	p.V1321I	Substitution_Missense	Reported_in_another_cancer_sample_as_somatic	73	3.12	1321
BLM	2841249	prostate	carcinoma	n	p.V1321I	Substitution_Missense	Reported_in_another_cancer_sample_as_somatic	24	3.12	1321
BLM	SH-1679	soft_tissue	haemangioblastoma	n	p.V1321I	Substitution_Missense	Confirmed_somatic_variant	256	3.12	1321
BLM	2841252	prostate	carcinoma	n	p.V1321I	Substitution_Missense	Reported_in_another_cancer_sample_as_somatic	22	3.12	1321
BLM	P-0003132-T01-IM5	lung	carcinoma	n	p.V1321L	Substitution_Missense	Confirmed_somatic_variant	34	12.8	1321
BLM	2841014	prostate	carcinoma	n	p.V1321I	Substitution_Missense	Reported_in_another_cancer_sample_as_somatic	20	3.12	1321
BLM	SH-3327	soft_tissue	haemangioblastoma	n	p.V1321I	Substitution_Missense	Confirmed_somatic_variant	291	3.12	1321
BLM	2841242	prostate	carcinoma	n	p.V1321I	Substitution_Missense	Reported_in_another_cancer_sample_as_somatic	31	3.12	1321
BLM	2841142	prostate	carcinoma	n	p.V1321I	Substitution_Missense	Reported_in_another_cancer_sample_as_somatic	20	3.12	1321
BLM	H_QD-WAPAT023-V0DHO9	haematopoietic_and_lymphoid_tissue	lymphoid_neoplasm	n	p.V1321I	Substitution_Missense	Confirmed_somatic_variant	246	3.12	1321
BLM	2840973	prostate	carcinoma	n	p.V1321I	Substitution_Missense	Reported_in_another_cancer_sample_as_somatic	15	3.12	1321
BLM	2841090	prostate	carcinoma	n	p.V1321I	Substitution_Missense	Reported_in_another_cancer_sample_as_somatic	16	3.12	1321
BLM	2841008	prostate	carcinoma	n	p.V1321I	Substitution_Missense	Reported_in_another_cancer_sample_as_somatic	15	3.12	1321
BLM	2841223	prostate	carcinoma	n	p.V1321I	Substitution_Missense	Reported_in_another_cancer_sample_as_somatic	19	3.12	1321
BLM	SNUH_G76_S1	haematopoietic_and_lymphoid_tissue	haematopoietic_neoplasm	y	p.V1321L	Substitution_Missense	Confirmed_somatic_variant	4131	12.8	1321
BLM	2841120	prostate	carcinoma	n	p.V1321I	Substitution_Missense	Reported_in_another_cancer_sample_as_somatic	27	3.12	1321
BLM	2841272	prostate	carcinoma	n	p.V1321I	Substitution_Missense	Reported_in_another_cancer_sample_as_somatic	18	3.12	1321
BLM	2841078	prostate	carcinoma	n	p.V1321I	Substitution_Missense	Reported_in_another_cancer_sample_as_somatic	23	3.12	1321
BLM	2841224	prostate	carcinoma	n	p.V1321I	Substitution_Missense	Reported_in_another_cancer_sample_as_somatic	19	3.12	1321
BLM	2841042	prostate	carcinoma	n	p.V1321I	Substitution_Missense	Reported_in_another_cancer_sample_as_somatic	54	3.12	1321
BLM	2841062	prostate	carcinoma	n	p.V1321I	Substitution_Missense	Reported_in_another_cancer_sample_as_somatic	32	3.12	1321
BLM	2841129	prostate	carcinoma	n	p.V1321I	Substitution_Missense	Reported_in_another_cancer_sample_as_somatic	24	3.12	1321
BLM	2841081	prostate	carcinoma	n	p.V1321I	Substitution_Missense	Reported_in_another_cancer_sample_as_somatic	19	3.12	1321
BLM	2841006	prostate	carcinoma	n	p.V1321I	Substitution_Missense	Reported_in_another_cancer_sample_as_somatic	27	3.12	1321
BLM	2841342	prostate	carcinoma	n	p.V1321I	Substitution_Missense	Reported_in_another_cancer_sample_as_somatic	17	3.12	1321
BLM	2840954	prostate	carcinoma	n	p.V1321I	Substitution_Missense	Reported_in_another_cancer_sample_as_somatic	52	3.12	1321
BLM	2841348	prostate	carcinoma	n	p.V1321I	Substitution_Missense	Reported_in_another_cancer_sample_as_somatic	27	3.12	1321
BLM	2841154	prostate	carcinoma	n	p.V1321I	Substitution_Missense	Reported_in_another_cancer_sample_as_somatic	17	3.12	1321
BLM	SH-2871	soft_tissue	haemangioblastoma	n	p.V1321I	Substitution_Missense	Confirmed_somatic_variant	307	3.12	1321
BLM	2841236	prostate	carcinoma	n	p.V1321I	Substitution_Missense	Reported_in_another_cancer_sample_as_somatic	21	3.12	1321
BLM	2841149	prostate	carcinoma	n	p.V1321I	Substitution_Missense	Reported_in_another_cancer_sample_as_somatic	29	3.12	1321
BLM	2841176	prostate	carcinoma	n	p.V1321I	Substitution_Missense	Reported_in_another_cancer_sample_as_somatic	26	3.12	1321
BLM	2841201	prostate	carcinoma	n	p.V1321I	Substitution_Missense	Reported_in_another_cancer_sample_as_somatic	11	3.12	1321
BLM	2841279	prostate	carcinoma	n	p.V1321I	Substitution_Missense	Reported_in_another_cancer_sample_as_somatic	17	3.12	1321
BLM	2840983	prostate	carcinoma	n	p.V1321I	Substitution_Missense	Reported_in_another_cancer_sample_as_somatic	16	3.12	1321
BLM	SH-7032	soft_tissue	haemangioblastoma	n	p.V1321I	Substitution_Missense	Confirmed_somatic_variant	306	3.12	1321
BLM	2841273	prostate	carcinoma	n	p.V1321I	Substitution_Missense	Reported_in_another_cancer_sample_as_somatic	21	3.12	1321
BLM	2841280	prostate	carcinoma	n	p.V1321I	Substitution_Missense	Reported_in_another_cancer_sample_as_somatic	23	3.12	1321
BLM	2841177	prostate	carcinoma	n	p.V1321I	Substitution_Missense	Reported_in_another_cancer_sample_as_somatic	22	3.12	1321
BLM	2841317	prostate	carcinoma	n	p.V1321I	Substitution_Missense	Reported_in_another_cancer_sample_as_somatic	18	3.12	1321
BLM	cSCCP6	skin	carcinoma	y	p.A1327E	Substitution_Missense	Confirmed_somatic_variant	1158	31.18	1327
BLM	P-0010558-T01-IM5	lung	carcinoma	n	p.R1334M	Substitution_Missense	Confirmed_somatic_variant	20	47.8	1334
BLM	GCYC_058_T	stomach	carcinoma	y	p.K1335R	Substitution_Missense	Confirmed_somatic_variant	961	35.24	1335
BLM	T2354	large_intestine	carcinoma	y	p.K1337E	Substitution_Missense	Confirmed_somatic_variant	743	60.2	1337
BLM	TCGA-CA-6718-01	large_intestine	carcinoma	y	p.K1338N	Substitution_Missense	Confirmed_somatic_variant	2833	6.79	1338
BLM	TCGA-F1-6177-01	stomach	carcinoma	y	p.P1340T	Substitution_Missense	Confirmed_somatic_variant	1256	29.1	1340
BLM	TCGA-D1-A0ZO-01	endometrium	carcinoma	y	p.P1340S	Substitution_Missense	Variant_of_unknown_origin	772	21.97	1340
BLM	C32	large_intestine	carcinoma	y	p.S1342P	Substitution_Missense	Variant_of_unknown_origin	343	21.14	1342
BLM	TCGA-WE-A8ZO-06	skin	malignant_melanoma	y	p.R1347K	Substitution_Missense	Confirmed_somatic_variant	431	22.43	1347
BLM	P-0006170-T01-IM5	large_intestine	carcinoma	n	p.K1349N	Substitution_Missense	Confirmed_somatic_variant	57	31.49	1349
BLM	TCGA-E2-A10C-01	breast	carcinoma	y	p.S1352F	Substitution_Missense	Confirmed_somatic_variant	432	25.71	1352
BLM	P-0002361-T01-IM3	biliary_tract	carcinoma	n	p.K1366N	Substitution_Missense	Confirmed_somatic_variant	6	36.94	1366
BLM	LS180	large_intestine	carcinoma	y	p.I1367M	Substitution_Missense	Variant_of_unknown_origin	2502	2.12	1367
BLM	LS174T	large_intestine	carcinoma	y	p.I1367M	Substitution_Missense	Variant_of_unknown_origin	2485	2.12	1367
BLM	PASFXA	haematopoietic_and_lymphoid_tissue	lymphoid_neoplasm	y	p.S1368Y	Substitution_Missense	Confirmed_somatic_variant	276	39.22	1368
BLM	TCGA-19-4065-02	central_nervous_system	glioma	y	p.S1368P	Substitution_Missense	Confirmed_somatic_variant	108	28.11	1368
BLM	P-0009690-T01-IM5	large_intestine	carcinoma	n	p.T1371M	Substitution_Missense	Confirmed_somatic_variant	10	21.03	1371
BLM	Pat_14_A	NS	malignant_melanoma	y	p.S1373F	Substitution_Missense	Confirmed_somatic_variant	958	41.93	1373
BLM	CHEWS035	bone	Ewings_sarcoma-peripheral_primitive_neuroectodermal_tumour	y	p.S1380R	Substitution_Missense	Variant_of_unknown_origin	127	10.94	1380
BLM	P-0003292-T01-IM5	central_nervous_system	glioma	n	p.A1382T	Substitution_Missense	Confirmed_somatic_variant	61	20.12	1382
BLM	TCGA-VS-A958-01	cervix	carcinoma	y	p.Q1387E	Substitution_Missense	Confirmed_somatic_variant	934	15.9	1387
BLM	TCGA-VS-A9UP-01	cervix	carcinoma	y	p.A1388T	Substitution_Missense	Confirmed_somatic_variant	225	19.21	1388
BLM	6P2-2	pancreas	pancreatic_intraepithelial_neoplasia_(PanIN)	y	p.K1395I	Substitution_Missense	Confirmed_somatic_variant	289	65.13	1395
BLM	EXTERN_MELA_20140526_084	skin	malignant_melanoma	y	p.G1397E	Substitution_Missense	Confirmed_somatic_variant	3306	79.3	1397
BLM	P-0001215-T01-IM3	large_intestine	carcinoma	n	p.I1398M	Substitution_Missense	Confirmed_somatic_variant	253	16.89	1398
BLM	P-0000862-T01-IM3	large_intestine	carcinoma	n	p.M1399V	Substitution_Missense	Confirmed_somatic_variant	48	36.29	1399
BLM	P-0010634-T01-IM5	lung	carcinoma	n	p.N1406S	Substitution_Missense	Confirmed_somatic_variant	13	21.7	1406
BLM	T593	large_intestine	carcinoma	y	p.L1410I	Substitution_Missense	Confirmed_somatic_variant	4875	25.87	1410
BLM	TCGA-DD-AACD-01	liver	carcinoma	y	p.L1410I	Substitution_Missense	Confirmed_somatic_variant	102	25.87	1410
BLM	MOC62	ovary	carcinoma	n	p.L1410I	Substitution_Missense	Confirmed_somatic_variant	188	25.87	1410
BLM	TCGA-HU-A4GH-01	stomach	carcinoma	y	p.L1410R	Substitution_Missense	Confirmed_somatic_variant	865	74.6	1410
BLM	P-0007319-T01-IM5	penis	carcinoma	n	p.L1410I	Substitution_Missense	Confirmed_somatic_variant	425	25.87	1410
BLM	ESO-0059	stomach	carcinoma	y	p.A1415S	Substitution_Missense	Variant_of_unknown_origin	120	9.44	1415
Muts origin
476 Confirmed_somatic_variant
133 Reported_in_another_cancer_sample_as_somatic
83 Variant_of_unknown_origin

## Sheet: BLM_germline_VUS
HGVS	missense	dbSNP	Mutation	EA	AA	Domain
NM_000057.4(BLM):c.4G>T	p.Ala2Ser	rs199769364	A2S	22.31	2
NM_000057.4(BLM):c.7G>A	p.Ala3Thr		A3T	15.28	3
NM_000057.4(BLM):c.10G>A	p.Val4Ile		V4I	4	4
NM_000057.4(BLM):c.11T>C	p.Val4Ala	rs144706057	V4A	21.24	4
NM_000057.4(BLM):c.13C>T	p.Pro5Ser	rs760982604	P5S	37.79	5
NM_000057.4(BLM):c.14C>T	p.Pro5Leu	rs1567034056	P5L	59.04	5
NM_000057.4(BLM):c.17A>C	p.Gln6Pro	rs1248128883	Q6P	42.59	6
NM_000057.4(BLM):c.24T>G	p.Asn8Lys	rs1060500635	N8K	57.71	8
NM_000057.4(BLM):c.25C>G	p.Leu9Val	rs1596215640	L9V	39.88	9
NM_000057.4(BLM):c.44G>A	p.Arg15His	rs752755503	R15H	29.14	15
NM_000057.4(BLM):c.43C>T	p.Arg15Cys	rs148545569	R15C	55.03	15
NM_000057.4(BLM):c.46C>G	p.His16Asp		H16D	43.96	16
NM_000057.4(BLM):c.50C>T	p.Ser17Leu		S17L	65.02	17
NM_000057.4(BLM):c.57A>T	p.Arg19Ser	rs1555418008	R19S	22.09	19
NM_000057.4(BLM):c.61C>G	p.Leu21Val	rs1596215700	L21V	7.4	21
NM_000057.4(BLM):c.64A>G	p.Asn22Asp	rs1370338581	N22D	3.7	22
NM_000057.4(BLM):c.74T>C	p.Leu25Ser		L25S	45.54	25
NM_000057.4(BLM):c.86A>G	p.Lys29Arg		K29R	8.71	29
NM_000057.4(BLM):c.98C>T	p.Ser33Leu	rs139282091	S33L	38.15	33
NM_000057.4(BLM):c.107C>G	p.Thr36Ser		T36S	13.13	36
NM_000057.4(BLM):c.122C>T	p.Thr41Ile		T41I	11.25	41
NM_000057.4(BLM):c.124T>C	p.Ser42Pro	rs1291378382	S42P	32.37	42
NM_000057.4(BLM):c.125C>T	p.Ser42Phe		S42F	49.62	42
NM_000057.4(BLM):c.131A>G	p.Asp44Gly		D44G	4.49	44
NM_000057.4(BLM):c.134A>G	p.Asn45Ser	rs1555418242	N45S	4.83	45
NM_000057.4(BLM):c.137A>G	p.Asn46Ser	rs1237910576	N46S	0.82	46
NM_000057.4(BLM):c.138T>G	p.Asn46Lys		N46K	0.87	46
NM_000057.4(BLM):c.142T>A	p.Ser48Thr		S48T	9.25	48
NM_000057.4(BLM):c.145G>A	p.Val49Ile		V49I	0.45	49
NM_000057.4(BLM):c.146T>C	p.Val49Ala		V49A	4.46	49
NM_000057.4(BLM):c.157T>A	p.Ser53Thr	rs1555418248	S53T	7.95	53
NM_000057.4(BLM):c.164C>T	p.Ala55Val		A55V	12.89	55
NM_000057.4(BLM):c.164C>G	p.Ala55Gly		A55G	17	55
NM_000057.4(BLM):c.172C>T	p.Pro58Ser		P58S	19.34	58
NM_000057.4(BLM):c.172C>A	p.Pro58Thr	rs1596217837	P58T	25.7	58
NM_000057.4(BLM):c.178T>A	p.Leu60Ile	rs138542210	L60I	13.45	60
NM_000057.4(BLM):c.182G>T	p.Arg61Ile	rs1060500644	R61I	12.31	61
NM_000057.4(BLM):c.186T>A	p.Asn62Lys		N62K	10.03	62
NM_000057.4(BLM):c.186T>G	p.Asn62Lys	rs146735953	N62K	10.03	62
NM_000057.4(BLM):c.190G>C	p.Asp64His		D64H	44.21	64
NM_000057.4(BLM):c.191A>G	p.Asp64Gly	rs140382474	D64G	58.61	64
NM_000057.4(BLM):c.191A>C	p.Asp64Ala	rs140382474	D64A	60.76	64
NM_000057.4(BLM):c.191A>T	p.Asp64Val	rs140382474	D64V	74.75	64
NM_000057.4(BLM):c.193G>A	p.Val65Ile		V65I	7.52	65
NM_000057.4(BLM):c.199G>A	p.Val67Ile	rs991350762	V67I	3.19	67
NM_000057.4(BLM):c.200T>A	p.Val67Asp	rs1555418261	V67D	46.94	67
NM_000057.4(BLM):c.205G>A	p.Glu69Lys	rs746195311	E69K	11.23	69
NM_000057.4(BLM):c.208G>A	p.Asp70Asn	rs769957028	D70N	2.62	70
NM_000057.4(BLM):c.214T>G	p.Ser72Ala	rs146521411	S72A	14.15	72
NM_000057.4(BLM):c.220A>G	p.Ser74Gly		S74G	42.01	74
NM_000057.4(BLM):c.223G>C	p.Glu75Gln		E75Q	3.5	75
NM_000057.4(BLM):c.226C>T	p.Pro76Ser	rs768843912	P76S	9.06	76
NM_000057.4(BLM):c.226C>A	p.Pro76Thr	rs768843912	P76T	12.92	76
NM_000057.4(BLM):c.229C>G	p.Leu77Val	rs1555418283	L77V	7.56	77
NM_000057.4(BLM):c.238A>G	p.Thr80Ala	rs1555418290	T80A	5.88	80
NM_000057.4(BLM):c.239C>T	p.Thr80Ile		T80I	6.72	80
NM_000057.4(BLM):c.241A>G	p.Thr81Ala	rs1060500637	T81A	31.25	81
NM_000057.4(BLM):c.242C>G	p.Thr81Arg		T81R	38.89	81
NM_000057.4(BLM):c.245A>G	p.Asn82Ser	rs1555418292	N82S	0.74	82
NM_000057.4(BLM):c.248A>G	p.Gln83Arg	rs377192173	Q83R	14	83
NM_000057.4(BLM):c.252A>C	p.Gln84His		Q84H	10.63	84
NM_000057.4(BLM):c.254G>C	p.Arg85Thr	rs141503266	R85T	1.44	85
NM_000057.4(BLM):c.256G>C	p.Val86Leu	rs1596218041	V86L	2.28	86
NM_000057.4(BLM):c.264C>A	p.Asp88Glu	rs757984551	D88E	7.14	88
NM_000057.4(BLM):c.262G>C	p.Asp88His		D88H	18.17	88
NM_000057.4(BLM):c.265T>A	p.Phe89Ile		F89I	13.28	89
NM_000057.4(BLM):c.274A>G	p.Asn92Asp	rs200690226	N92D	0.32	92
NM_000057.4(BLM):c.280C>T	p.Pro94Ser	rs1417089374	P94S	35.68	94
NM_000057.4(BLM):c.284C>A	p.Ala95Glu	rs751028188	A95E	0.86	95
NM_000057.4(BLM):c.284C>T	p.Ala95Val		A95V	7.68	95
NM_000057.4(BLM):c.292G>A	p.Glu98Lys		E98K	2.35	98
NM_000057.4(BLM):c.302G>C	p.Arg101Thr	rs781707344	R101T	23.49	101
NM_000057.4(BLM):c.304G>A	p.Gly102Ser	rs1215126785	G102S	0.37	102
NM_000057.4(BLM):c.305G>A	p.Gly102Asp		G102D	0.38	102
NM_000057.4(BLM):c.311C>T	p.Ser104Leu	rs367543030	S104L	64.31	104
NM_000057.4(BLM):c.324G>T	p.Leu108Phe		L108F	45.56	108
NM_000057.4(BLM):c.326C>G	p.Pro109Arg	rs1555418317	P109R	33.77	109
NM_000057.4(BLM):c.329A>G	p.Asp110Gly	rs1292239409	D110G	6.35	110
NM_000057.4(BLM):c.335T>C	p.Leu112Ser	rs1038386076	L112S	37.87	112
NM_000057.4(BLM):c.343C>T	p.Pro115Ser	rs1173491187	P115S	12.9	115
NM_000057.4(BLM):c.343C>A	p.Pro115Thr		P115T	17.51	115
NM_000057.4(BLM):c.344C>T	p.Pro115Leu	rs371100621	P115L	32.14	115
NM_000057.4(BLM):c.348G>C	p.Lys116Asn		K116N	0.46	116
NM_000057.4(BLM):c.353T>C	p.Val118Ala	rs768933887	V118A	7.04	118
NM_000057.4(BLM):c.362C>G	p.Thr121Ser	rs1567035318	T121S	5.9	121
NM_000057.4(BLM):c.361A>C	p.Thr121Pro		T121P	26.83	121
NM_000057.4(BLM):c.368A>G	p.Gln123Arg	rs371223446	Q123R	4.67	123
NM_000057.4(BLM):c.370A>C	p.Asn124His		N124H	1.43	124
NM_000057.4(BLM):c.371A>G	p.Asn124Ser	rs770825975	N124S	1.61	124
NM_000057.4(BLM):c.373A>G	p.Thr125Ala		T125A	32.57	125
NM_000057.4(BLM):c.376C>T	p.Pro126Ser	rs587778106	P126S	17.12	126
NM_000057.4(BLM):c.376C>G	p.Pro126Ala	rs587778106	P126A	18.65	126
NM_000057.4(BLM):c.377C>G	p.Pro126Arg		P126R	23.19	126
NM_000057.4(BLM):c.377C>T	p.Pro126Leu	rs1060500650	P126L	37.2	126
NM_000057.4(BLM):c.379A>G	p.Thr127Ala	rs528474170	T127A	7.02	127
NM_000057.4(BLM):c.380C>T	p.Thr127Ile		T127I	7.72	127
NM_000057.4(BLM):c.382G>A	p.Val128Ile		V128I	0.41	128
NM_000057.4(BLM):c.387G>T	p.Lys129Asn		K129N	32.51	129
NM_000057.4(BLM):c.395G>A	p.Arg132Gln	rs775197136	R132Q	0.05	132
NM_000057.4(BLM):c.394C>T	p.Arg132Trp	rs765089689	R132W	7.66	132
NM_000057.4(BLM):c.397G>A	p.Asp133Asn		D133N	0.82	133
NM_000057.4(BLM):c.398A>G	p.Asp133Gly		D133G	9.58	133
NM_000057.4(BLM):c.397G>T	p.Asp133Tyr		D133Y	20.44	133
NM_000057.4(BLM):c.403G>T	p.Ala135Ser	rs373832397	A135S	0.45	135
NM_000057.4(BLM):c.403G>C	p.Ala135Pro	rs373832397	A135P	3.79	135
NM_000057.4(BLM):c.409A>G	p.Lys137Glu	rs890597009	K137E	17.46	137
NM_000057.4(BLM):c.413A>G	p.Lys138Arg		K138R	4.9	138
NM_000057.4(BLM):c.416T>C	p.Leu139Ser	rs1596218397	L139S	66.18	139
NM_000057.4(BLM):c.428C>A	p.Ser143Tyr		S143Y	48.19	143
NM_000057.4(BLM):c.431C>T	p.Ser144Leu	rs1596218439	S144L	63.44	144
NM_000057.4(BLM):c.434C>A	p.Pro145Gln		P145Q	6.16	145
NM_000057.4(BLM):c.433C>G	p.Pro145Ala	rs1555418335	P145A	6.25	145
NM_000057.4(BLM):c.434C>G	p.Pro145Arg		P145R	9.1	145
NM_000057.4(BLM):c.436G>C	p.Asp146His		D146H	17.25	146
NM_000057.4(BLM):c.437A>T	p.Asp146Val	rs902876126	D146V	46.94	146
NM_000057.4(BLM):c.448A>G	p.Thr150Ala	rs1567035400	T150A	8.58	150
NM_000057.4(BLM):c.451A>G	p.Ile151Val	rs780472557	I151V	0.35	151
NM_000057.4(BLM):c.454A>G	p.Asn152Asp		N152D	28.77	152
NM_000057.4(BLM):c.455A>G	p.Asn152Ser	rs749633106	N152S	30.43	152
NM_000057.4(BLM):c.457G>C	p.Asp153His	rs368158276	D153H	42.3	153
NM_000057.4(BLM):c.460T>C	p.Trp154Arg		W154R	50.5	154
NM_000057.4(BLM):c.467A>G	p.Asp156Gly		D156G	61.14	156
NM_000057.4(BLM):c.470T>C	p.Met157Thr	rs773103759	M157T	10.88	157
NM_000057.4(BLM):c.472G>A	p.Asp158Asn		D158N	24.3	158
NM_000057.4(BLM):c.485C>T	p.Thr162Ile	rs1596218602	T162I	23.03	162
NM_000057.4(BLM):c.488C>T	p.Ser163Phe	rs745819553	S163F	68.26	163
NM_000057.4(BLM):c.490G>C	p.Glu164Gln	rs1052258023	E164Q	2.09	164
NM_000057.4(BLM):c.491A>C	p.Glu164Ala	rs1555418365	E164A	8.26	164
NM_000057.4(BLM):c.493A>T	p.Thr165Ser		T165S	3.8	165
NM_000057.4(BLM):c.497C>T	p.Ser166Leu		S166L	66.02	166
NM_000057.4(BLM):c.499A>G	p.Lys167Glu	rs775285496	K167E	20.91	167
NM_000057.4(BLM):c.506T>A	p.Phe169Tyr		F169Y	4.51	169
NM_000057.4(BLM):c.506T>G	p.Phe169Cys	rs1013299710	F169C	31.02	169
NM_000057.4(BLM):c.511A>G	p.Thr171Ala		T171A	38.83	171
NM_000057.4(BLM):c.514C>G	p.Pro172Ala		P172A	21.56	172
NM_000057.4(BLM):c.517C>A	p.Pro173Thr		P173T	15.06	173
NM_000057.4(BLM):c.518C>G	p.Pro173Arg		P173R	15.57	173
NM_000057.4(BLM):c.518C>A	p.Pro173His		P173H	17.8	173
NM_000057.4(BLM):c.521A>G	p.Gln174Arg		Q174R	0.3	174
NM_000057.4(BLM):c.532G>A	p.Val178Ile	rs1191794374	V178I	2.48	178
NM_000057.4(BLM):c.543C>A	p.Ser181Arg	rs761288442	S181R	40.46	181
NM_000057.4(BLM):c.542G>T	p.Ser181Ile	rs587779893	S181I	56.08	181
NM_000057.4(BLM):c.544A>G	p.Thr182Ala	rs1060500643	T182A	22.88	182
NM_000057.4(BLM):c.545C>T	p.Thr182Ile	rs749838731	T182I	23.48	182
NM_000057.4(BLM):c.555A>T	p.Lys185Asn		K185N	20.67	185
NM_000057.4(BLM):c.559A>G	p.Lys187Glu		K187E	64.26	187
NM_000057.4(BLM):c.563A>G	p.Lys188Arg	rs907949967	K188R	2.26	188
NM_000057.4(BLM):c.565G>A	p.Gly189Ser		G189S	0.37	189
NM_000057.4(BLM):c.566G>A	p.Gly189Asp	rs754306004	G189D	0.38	189
NM_000057.4(BLM):c.568A>G	p.Lys190Glu		K190E	53.24	190
NM_000057.4(BLM):c.572G>T	p.Arg191Ile	rs569086568	R191I	37.64	191
NM_000057.4(BLM):c.574A>T	p.Asn192Tyr		N192Y	40.2	192
NM_000057.4(BLM):c.577T>C	p.Phe193Leu	rs779348937	F193L	13.23	193
NM_000057.4(BLM):c.582T>A	p.Phe194Leu		F194L	6.63	194
NM_000057.4(BLM):c.587C>A	p.Ala196Glu		A196E	0.59	196
NM_000057.4(BLM):c.586G>A	p.Ala196Thr	rs1567035597	A196T	2.32	196
NM_000057.4(BLM):c.592C>G	p.Leu198Val		L198V	3.04	198
NM_000057.4(BLM):c.598A>G	p.Thr200Ala		T200A	2.97	200
NM_000057.4(BLM):c.601A>G	p.Thr201Ala		T201A	3.07	201
NM_000057.4(BLM):c.604A>G	p.Asn202Asp	rs587779894	N202D	2.45	202
NM_000057.4(BLM):c.605A>T	p.Asn202Ile	rs1596218921	N202I	29.31	202
NM_000057.4(BLM):c.607A>G	p.Thr203Ala	rs1060500633	T203A	3.37	203
NM_000057.4(BLM):c.614A>G	p.Lys205Arg		K205R	2.3	205
NM_000057.4(BLM):c.615G>C	p.Lys205Asn	rs28903082	K205N	7.05	205
NM_000057.4(BLM):c.615G>T	p.Lys205Asn		K205N	7.05	205
NM_000057.4(BLM):c.623T>G	p.Leu208Trp	rs1555418411	L208W	38.52	208
NM_000057.4(BLM):c.626C>T	p.Pro209Leu	rs1596218994	P209L	8.06	209
NM_000057.4(BLM):c.632C>T	p.Pro211Leu		P211L	38.72	211
NM_000057.4(BLM):c.635C>T	p.Ser212Phe	rs777938065	S212F	48.33	212
NM_000057.4(BLM):c.641A>G	p.Glu214Gly		E214G	33.73	214
NM_000057.4(BLM):c.645C>G	p.Ser215Arg	rs56218710	S215R	32.04	215
NM_000057.4(BLM):c.646G>A	p.Glu216Lys	rs779934502	E216K	0.17	216
NM_000057.4(BLM):c.651A>C	p.Gln217His	rs1258361408	Q217H	16.29	217
NM_000057.4(BLM):c.650A>C	p.Gln217Pro		Q217P	45.42	217
NM_000057.4(BLM):c.657T>G	p.Asp219Glu	rs1447056195	D219E	0.1	219
NM_000057.4(BLM):c.655G>C	p.Asp219His	rs190228320	D219H	2.5	219
NM_000057.4(BLM):c.656A>C	p.Asp219Ala	rs1246909789	D219A	2.57	219
NM_000057.4(BLM):c.656A>G	p.Asp219Gly		D219G	5.6	219
NM_000057.4(BLM):c.661A>T	p.Thr221Ser		T221S	23.71	221
NM_000057.4(BLM):c.662C>A	p.Thr221Asn		T221N	46.26	221
NM_000057.4(BLM):c.667G>A	p.Glu223Lys		E223K	4.11	223
NM_000057.4(BLM):c.668A>G	p.Glu223Gly		E223G	24.92	223
NM_000057.4(BLM):c.671A>G	p.Gln224Arg	rs770111029	Q224R	6.4	224
NM_000057.4(BLM):c.671A>C	p.Gln224Pro	rs770111029	Q224P	24.67	224
NM_000057.4(BLM):c.679G>A	p.Asp227Asn	rs1555418427	D227N	2.9	227
NM_000057.4(BLM):c.685G>C	p.Glu229Gln	rs1555418428	E229Q	8.67	229
NM_000057.4(BLM):c.696C>A	p.Ser232Arg	rs201845548	S232R	24.15	232
NM_000057.4(BLM):c.700G>A	p.Asp234Asn	rs878853555	D234N	8.27	234
NM_000057.4(BLM):c.702T>G	p.Asp234Glu		D234E	10.73	234
NM_000057.4(BLM):c.701A>T	p.Asp234Val		D234V	54.28	234
NM_000057.4(BLM):c.703G>A	p.Val235Met	rs765696829	V235M	61.49	235
NM_000057.4(BLM):c.707T>C	p.Ile236Thr		I236T	51.25	236
NM_000057.4(BLM):c.715G>A	p.Asp239Asn	rs200756519	D239N	9.44	239
NM_000057.4(BLM):c.715G>C	p.Asp239His	rs200756519	D239H	23.4	239
NM_000057.4(BLM):c.716A>G	p.Asp239Gly	rs751699247	D239G	37.52	239
NM_000057.4(BLM):c.716A>T	p.Asp239Val		D239V	56.66	239
NM_000057.4(BLM):c.719A>G	p.Asp240Gly		D240G	38.88	240
NM_000057.4(BLM):c.719A>T	p.Asp240Val		D240V	57.85	240
NM_000057.4(BLM):c.722G>A	p.Gly241Asp	rs200897029	G241D	5.14	241
NM_000057.4(BLM):c.724C>T	p.Pro242Ser	rs768513523	P242S	4.97	242
NM_000057.4(BLM):c.725C>G	p.Pro242Arg	rs1060500642	P242R	8.64	242
NM_000057.4(BLM):c.727A>G	p.Ile243Val	rs201722470	I243V	0.06	243
NM_000057.4(BLM):c.728T>C	p.Ile243Thr		I243T	1.13	243
NM_000057.4(BLM):c.736G>C	p.Val246Leu		V246L	11.7	246
NM_000057.4(BLM):c.742A>T	p.Ile248Leu	rs558524280	I248L	3.66	248
NM_000057.4(BLM):c.752A>G	p.Asp251Gly		D251G	67.35	251
NM_000057.4(BLM):c.752A>T	p.Asp251Val	rs1555418456	D251V	82.72	251
NM_000057.4(BLM):c.754G>A	p.Ala252Thr		A252T	2.22	252
NM_000057.4(BLM):c.760G>C	p.Glu254Gln		E254Q	20.57	254
NM_000057.4(BLM):c.763A>G	p.Ser255Gly	rs1567035814	S255G	26.03	255
NM_000057.4(BLM):c.772C>A	p.Leu258Met		L258M	6.94	258
NM_000057.4(BLM):c.781C>T	p.His261Tyr		H261Y	8.83	261
NM_000057.4(BLM):c.782A>G	p.His261Arg	rs763166861	H261R	21.88	261
NM_000057.4(BLM):c.794A>G	p.Glu265Gly	rs907073579	E265G	49.16	265
NM_000057.4(BLM):c.796A>G	p.Arg266Gly		R266G	55.06	266
NM_000057.4(BLM):c.803A>G	p.Asn268Ser	rs763432949	N268S	5.87	268
NM_000057.4(BLM):c.805A>G	p.Ser269Gly	rs141411463	S269G	3.73	269
NM_000057.4(BLM):c.808G>A	p.Glu270Lys	rs762053925	E270K	9.2	270
NM_000057.4(BLM):c.809A>G	p.Glu270Gly		E270G	33.85	270
NM_000057.4(BLM):c.811A>G	p.Lys271Glu		K271E	23.47	271
NM_000057.4(BLM):c.820A>G	p.Asn274Asp	rs750551907	N274D	2.52	274
NM_000057.4(BLM):c.820A>T	p.Asn274Tyr	rs750551907	N274Y	17.56	274
NM_000057.4(BLM):c.833C>T	p.Ala278Val		A278V	13.5	278
NM_000057.4(BLM):c.843T>G	p.His281Gln	rs1567036601	H281Q	20.36	281
NM_000057.4(BLM):c.842A>G	p.His281Arg	rs202042636	H281R	27.58	281
NM_000057.4(BLM):c.842A>C	p.His281Pro	rs202042636	H281P	51.84	281
NM_000057.4(BLM):c.848C>G	p.Thr283Ser	rs1567036612	T283S	6.12	283
NM_000057.4(BLM):c.847A>G	p.Thr283Ala	rs149598003	T283A	20.34	283
NM_000057.4(BLM):c.856G>T	p.Val286Phe	rs758301305	V286F	7.15	286
NM_000057.4(BLM):c.863G>C	p.Cys288Ser	rs1260150929	C288S	8.32	288
NM_000057.4(BLM):c.865A>G	p.Ile289Val		I289V	4.54	289
NM_000057.4(BLM):c.865A>T	p.Ile289Phe		I289F	21.21	289
NM_000057.4(BLM):c.880G>A	p.Asp294Asn	rs1596221148	D294N	21.64	294
NM_000057.4(BLM):c.881A>G	p.Asp294Gly		D294G	57.6	294
NM_000057.4(BLM):c.883G>A	p.Asp295Asn		D295N	26.19	295
NM_000057.4(BLM):c.883G>T	p.Asp295Tyr	rs146096923	D295Y	70.2	295
NM_000057.4(BLM):c.887A>T	p.Tyr296Phe	rs775005766	Y296F	2.08	296
NM_000057.4(BLM):c.886T>C	p.Tyr296His		Y296H	2.26	296
NM_000057.4(BLM):c.887A>G	p.Tyr296Cys	rs775005766	Y296C	20.1	296
NM_000057.4(BLM):c.886T>G	p.Tyr296Asp	rs1596221177	Y296D	23.79	296
NM_000057.4(BLM):c.896A>G	p.Asp299Gly		D299G	63.76	299
NM_000057.4(BLM):c.905C>T	p.Pro302Leu		P302L	56.3	302
NM_000057.4(BLM):c.913C>T	p.Pro305Ser		P305S	38.21	305
NM_000057.4(BLM):c.914C>G	p.Pro305Arg	rs773421970	P305R	52.3	305
NM_000057.4(BLM):c.922A>G	p.Ile308Val	rs1596221274	I308V	0.79	308
NM_000057.4(BLM):c.926T>C	p.Ile309Thr		I309T	35.6	309
NM_000057.4(BLM):c.931G>T	p.Ala311Ser	rs753911420	A311S	3.96	311
NM_000057.4(BLM):c.934T>A	p.Ser312Thr		S312T	6.42	312
NM_000057.4(BLM):c.934T>G	p.Ser312Ala	rs372454889	S312A	13.43	312
NM_000057.4(BLM):c.944C>T	p.Ser315Phe		S315F	62.91	315
NM_000057.4(BLM):c.954C>G	p.Cys318Trp	rs1596221322	C318W	45.76	318
NM_000057.4(BLM):c.955C>T	p.Leu319Phe	rs1567036793	L319F	4.74	319
NM_000057.4(BLM):c.959G>C	p.Ser320Thr	rs757112333	S320T	26.73	320
NM_000057.4(BLM):c.968A>G	p.Lys323Arg	rs146504061	K323R	31.67	323
NM_000057.4(BLM):c.976G>A	p.Asp326Asn		D326N	8.63	326
NM_000057.4(BLM):c.980C>G	p.Thr327Ser	rs748581308	T327S	16.99	327
NM_000057.4(BLM):c.980C>A	p.Thr327Asn		T327N	31.25	327
NM_000057.4(BLM):c.985G>C	p.Asp329His		D329H	30.34	329
NM_000057.4(BLM):c.992A>C	p.Lys331Thr	rs1351404875	K331T	10.18	331
NM_000057.4(BLM):c.994G>C	p.Glu332Gln	rs1596223780	E332Q	1.88	332
NM_000057.4(BLM):c.995A>T	p.Glu332Val		E332V	23.26	332
NM_000057.4(BLM):c.1001T>A	p.Val334Asp		V334D	32.03	334
NM_000057.4(BLM):c.1003C>G	p.Leu335Val	rs1265514490	L335V	15.51	335
NM_000057.4(BLM):c.1006A>G	p.Ser336Gly	rs1567037959	S336G	24.69	336
NM_000057.4(BLM):c.1010C>T	p.Thr337Ile		T337I	14.12	337
NM_000057.4(BLM):c.1015A>G	p.Lys339Glu	rs1596223833	K339E	0.9	339
NM_000057.4(BLM):c.1018G>A	p.Asp340Asn	rs1596223836	D340N	3.47	340
NM_000057.4(BLM):c.1018G>C	p.Asp340His	rs1596223836	D340H	12.47	340
NM_000057.4(BLM):c.1025T>C	p.Leu342Ser	rs1596223853	L342S	76.74	342
NM_000057.4(BLM):c.1027T>A	p.Ser343Thr		S343T	21.11	343
NM_000057.4(BLM):c.1027T>G	p.Ser343Ala	rs776620199	S343A	33.25	343
NM_000057.4(BLM):c.1032A>T	p.Lys344Asn	rs148701303	K344N	8.61	344
NM_000057.4(BLM):c.1037A>C	p.Glu346Ala		E346A	49.55	346
NM_000057.4(BLM):c.1039A>G	p.Lys347Glu		K347E	9.09	347
NM_000057.4(BLM):c.1044G>A	p.Met348Ile	rs184657475	M348I	9.95	348
NM_000057.4(BLM):c.1044G>T	p.Met348Ile	rs184657475	M348I	9.95	348
NM_000057.4(BLM):c.1046G>A	p.Ser349Asn		S349N	8.28	349
NM_000057.4(BLM):c.1045A>G	p.Ser349Gly		S349G	23.68	349
NM_000057.4(BLM):c.1054G>A	p.Glu352Lys	rs369583279	E352K	1.48	352
NM_000057.4(BLM):c.1057C>G	p.Leu353Val		L353V	2.15	353
NM_000057.4(BLM):c.1063C>G	p.Pro355Ala		P355A	8.92	355
NM_000057.4(BLM):c.1064C>G	p.Pro355Arg	rs1022898915	P355R	12.02	355
NM_000057.4(BLM):c.1064C>T	p.Pro355Leu	rs1022898915	P355L	25.74	355
NM_000057.4(BLM):c.1070C>T	p.Thr357Ile	rs1555419001	T357I	64.01	357
NM_000057.4(BLM):c.1072A>C	p.Ser358Arg		S358R	44.89	358
NM_000057.4(BLM):c.1073G>T	p.Ser358Ile		S358I	58.96	358
NM_000057.4(BLM):c.1075A>C	p.Thr359Pro		T359P	44.52	359
NM_000057.4(BLM):c.1087G>A	p.Ala363Thr	rs200364297	A363T	10.21	363
NM_000057.4(BLM):c.1088C>T	p.Ala363Val	rs1567040460	A363V	14.02	363
NM_000057.4(BLM):c.1091G>A	p.Arg364Lys	rs1374291628	R364K	3.31	364
NM_000057.4(BLM):c.1096A>C	p.Ile366Leu	rs552913880	I366L	5.11	366
NM_000057.4(BLM):c.1097T>C	p.Ile366Thr	rs571152089	I366T	11.64	366
NM_000057.4(BLM):c.1100G>A	p.Ser367Asn	rs772176483	S367N	2.75	367
NM_000057.4(BLM):c.1107G>T	p.Gln369His		Q369H	27.45	369
NM_000057.4(BLM):c.1109A>C	p.Gln370Pro		Q370P	42.9	370
NM_000057.4(BLM):c.1114C>A	p.Leu372Ile		L372I	43.08	372
NM_000057.4(BLM):c.1117A>G	p.Ile373Val		I373V	6.2	373
NM_000057.4(BLM):c.1118T>A	p.Ile373Asn	rs1060500630	I373N	58.42	373
NM_000057.4(BLM):c.1121A>G	p.His374Arg	rs776225502	H374R	17.18	374
NM_000057.4(BLM):c.1123G>C	p.Val375Leu	rs1596228852	V375L	33.53	375
NM_000057.4(BLM):c.1126A>C	p.Met376Leu		M376L	38.18	376
NM_000057.4(BLM):c.1131G>C	p.Glu377Asp		E377D	17.59	377
NM_000057.4(BLM):c.1132_1134delinsTAT	p.His378Tyr	rs1555419713	H378Y	6.6	378
NM_000057.4(BLM):c.1135A>G	p.Ile379Val		I379V	29.02	379
NM_000057.4(BLM):c.1137C>G	p.Ile379Met		I379M	42	379
NM_000057.4(BLM):c.1148T>C	p.Ile383Thr	rs556577644	I383T	45.59	383
NM_000057.4(BLM):c.1150G>C	p.Asp384His		D384H	63.87	384
NM_000057.4(BLM):c.1153A>G	p.Thr385Ala		T385A	30.18	385
NM_000057.4(BLM):c.1156A>G	p.Ile386Val	rs757636363	I386V	14.17	386
NM_000057.4(BLM):c.1166A>G	p.Asp389Gly	rs1555419732	D389G	20.89	389
NM_000057.4(BLM):c.1169A>C	p.Lys390Thr	rs1596228946	K390T	29.49	390
NM_000057.4(BLM):c.1177C>T	p.Leu393Phe		L393F	8.98	393
NM_000057.4(BLM):c.1190G>A	p.Gly397Glu	rs1596228978	G397E	63.81	397
NM_000057.4(BLM):c.1197A>T	p.Glu399Asp	rs1596228991	E399D	10.03	399
NM_000057.4(BLM):c.1195G>A	p.Glu399Lys	rs538728271	E399K	18.91	399
NM_000057.4(BLM):c.1201C>T	p.Leu401Phe	rs151150267	L401F	26.76	401
NM_000057.4(BLM):c.1209G>C	p.Gln403His	rs1555419741	Q403H	10.17	403
NM_000057.4(BLM):c.1211G>A	p.Arg404Gln	rs776516663	R404Q	48.67	404
NM_000057.4(BLM):c.1210C>T	p.Arg404Trp	rs770721765	R404W	67.17	404
NM_000057.4(BLM):c.1214A>G	p.Asn405Ser		N405S	11.87	405
NM_000057.4(BLM):c.1216A>G	p.Ile406Val	rs769498398	I406V	4.11	406
NM_000057.4(BLM):c.1220G>A	p.Arg407Lys		R407K	36.9	407
NM_000057.4(BLM):c.1221A>C	p.Arg407Ser	rs900060314	R407S	69.68	407
NM_000057.4(BLM):c.1220G>C	p.Arg407Thr	rs1350192744	R407T	72.16	407
NM_000057.4(BLM):c.1223G>A	p.Arg408Lys	rs1338335954	R408K	14.88	408
NM_000057.4(BLM):c.1228C>T	p.Leu410Phe	rs200688933	L410F	30.67	410
NM_000057.4(BLM):c.1228C>G	p.Leu410Val	rs200688933	L410V	33.94	410
NM_000057.4(BLM):c.1231C>G	p.Leu411Val	rs1567040779	L411V	48.32	411
NM_000057.4(BLM):c.1235C>T	p.Thr412Met	rs775209685	T412M	10.27	412
NM_000057.4(BLM):c.1237G>C	p.Glu413Gln		E413Q	7.85	413
NM_000057.4(BLM):c.1237G>A	p.Glu413Lys	rs887921909	E413K	15.09	413
NM_000057.4(BLM):c.1238A>T	p.Glu413Val	rs1215111361	E413V	38.54	413
NM_000057.4(BLM):c.1258G>C	p.Asp420His		D420H	17.58	420
NM_000057.4(BLM):c.1259A>G	p.Asp420Gly	rs773952896	D420G	28.46	420
NM_000057.4(BLM):c.1261G>A	p.Ala421Thr	rs587779879	A421T	16.8	421
NM_000057.4(BLM):c.1274G>A	p.Gly425Asp		G425D	5.3	425
NM_000057.4(BLM):c.1277C>T	p.Ser426Leu	rs768127491	S426L	37.91	426
NM_000057.4(BLM):c.1288T>C	p.Tyr430His	rs1314473930	Y430H	0.09	430
NM_000057.4(BLM):c.1297G>C	p.Asp433His	rs1596229549	D433H	14.2	433
NM_000057.4(BLM):c.1303C>T	p.Leu435Phe		L435F	11.88	435
NM_000057.4(BLM):c.1315A>G	p.Met439Val	rs201231857	M439V	4.88	439
NM_000057.4(BLM):c.1319A>G	p.Glu440Gly	rs1567040910	E440G	25.4	440
NM_000057.4(BLM):c.1331G>T	p.Cys444Phe	rs1555419834	C444F	19.26	444
NM_000057.4(BLM):c.1334C>T	p.Pro445Leu		P445L	28.76	445
NM_000057.4(BLM):c.1336A>T	p.Thr446Ser	rs1567040932	T446S	4.5	446
NM_000057.4(BLM):c.1337C>A	p.Thr446Lys		T446K	9.83	446
NM_000057.4(BLM):c.1345T>A	p.Ser449Thr		S449T	3.15	449
NM_000057.4(BLM):c.1346C>G	p.Ser449Cys	rs967698170	S449C	19.41	449
NM_000057.4(BLM):c.1346C>A	p.Ser449Tyr		S449Y	20.73	449
NM_000057.4(BLM):c.1349T>A	p.Met450Lys		M450K	2.59	450
NM_000057.4(BLM):c.1348A>G	p.Met450Val	rs200385935	M450V	3.3	450
NM_000057.4(BLM):c.1361A>G	p.Asn454Ser		N454S	9.59	454
NM_000057.4(BLM):c.1369C>T	p.His457Tyr		H457Y	5.04	457
NM_000057.4(BLM):c.1376C>A	p.Pro459His		P459H	5.23	459
NM_000057.4(BLM):c.1387G>A	p.Val463Ile	rs1028963834	V463I	0.12	463
NM_000057.4(BLM):c.1388T>G	p.Val463Gly	rs1555419857	V463G	15.72	463
NM_000057.4(BLM):c.1391C>T	p.Ser464Phe		S464F	52	464
NM_000057.4(BLM):c.1397G>A	p.Gly466Glu	rs1567041006	G466E	5.72	466
NM_000057.4(BLM):c.1396G>A	p.Gly466Arg	rs747760482	G466R	8.83	466
NM_000057.4(BLM):c.1404T>G	p.Cys468Trp		C468W	30.47	468
NM_000057.4(BLM):c.1412C>T	p.Thr471Ile	rs1281556342	T471I	16.25	471
NM_000057.4(BLM):c.1415C>A	p.Thr472Asn	rs368967327	T472N	20.24	472
NM_000057.4(BLM):c.1417A>G	p.Thr473Ala	rs1596229797	T473A	25.11	473
NM_000057.4(BLM):c.1418C>T	p.Thr473Ile	rs761284618	T473I	26.18	473
NM_000057.4(BLM):c.1427A>G	p.Lys476Arg		K476R	7.83	476
NM_000057.4(BLM):c.1430C>T	p.Thr477Ile	rs1567041041	T477I	19.77	477
NM_000057.4(BLM):c.1433G>C	p.Gly478Ala	rs759810567	G478A	19.71	478
NM_000057.4(BLM):c.1432G>A	p.Gly478Arg		G478R	21.92	478
NM_000057.4(BLM):c.1432G>C	p.Gly478Arg	rs1490929990	G478R	21.92	478
NM_000057.4(BLM):c.1436T>A	p.Phe479Tyr		F479Y	2.62	479
NM_000057.4(BLM):c.1437C>G	p.Phe479Leu	rs1567041060	F479L	11.69	479
NM_000057.4(BLM):c.1436T>G	p.Phe479Cys	rs1418071613	F479C	22.3	479
NM_000057.4(BLM):c.1438T>C	p.Ser480Pro	rs1555419877	S480P	38.05	480
NM_000057.4(BLM):c.1460T>C	p.Phe487Ser		F487S	20.02	487
NM_000057.4(BLM):c.1462G>A	p.Glu488Lys	rs1477193473	E488K	39.17	488
NM_000057.4(BLM):c.1468C>T	p.Pro490Ser	rs1567041087	P490S	12.79	490
NM_000057.4(BLM):c.1469C>G	p.Pro490Arg	rs878853553	P490R	18.03	490
NM_000057.4(BLM):c.1474T>C	p.Phe492Leu	rs764182382	F492L	8.84	492
NM_000057.4(BLM):c.1480A>G	p.Thr494Ala		T494A	13.09	494
NM_000057.4(BLM):c.1481C>T	p.Thr494Ile	rs751600686	T494I	13.42	494
NM_000057.4(BLM):c.1490A>G	p.Gln497Arg	rs368547042	Q497R	11.4	497
NM_000057.4(BLM):c.1490A>C	p.Gln497Pro	rs368547042	Q497P	31.45	497
NM_000057.4(BLM):c.1495T>A	p.Ser499Thr	rs371965329	S499T	9.42	499
NM_000057.4(BLM):c.1496C>T	p.Ser499Phe	rs778700833	S499F	44.97	499
NM_000057.4(BLM):c.1501G>A	p.Val501Ile	rs1596230032	V501I	5.71	501
NM_000057.4(BLM):c.1502T>A	p.Val501Glu	rs1247170438	V501E	55.68	501
NM_000057.4(BLM):c.1505G>C	p.Ser502Thr	rs908599703	S502T	27.37	502
NM_000057.4(BLM):c.1515G>T	p.Trp505Cys	rs1286401716	W505C	34.47	505
NM_000057.4(BLM):c.1519G>A	p.Glu507Lys	rs192491153	E507K	43.81	507
NM_000057.4(BLM):c.1526C>T	p.Pro509Leu		P509L	49.76	509
NM_000057.4(BLM):c.1532T>A	p.Leu511Gln		L511Q	0.92	511
NM_000057.4(BLM):c.1532T>G	p.Leu511Arg		L511R	1.96	511
NM_000057.4(BLM):c.1544A>C	p.Asn515Thr	rs765536045	N515T	21.03	515
NM_000057.4(BLM):c.1552T>C	p.Ser518Pro	rs1596230139	S518P	9.35	518
NM_000057.4(BLM):c.1553C>T	p.Ser518Phe	rs1596230143	S518F	25.01	518
NM_000057.4(BLM):c.1555T>G	p.Tyr519Asp		Y519D	4.48	519
NM_000057.4(BLM):c.1556A>G	p.Tyr519Cys	rs1567041220	Y519C	8.44	519
NM_000057.4(BLM):c.1559T>C	p.Phe520Ser	rs1410283592	F520S	31.15	520
NM_000057.4(BLM):c.1561C>T	p.Pro521Ser	rs1451973495	P521S	13.54	521
NM_000057.4(BLM):c.1568A>T	p.Asn523Ile	rs1385248707	N523I	47.52	523
NM_000057.4(BLM):c.1583C>T	p.Thr528Ile	rs1596230185	T528I	41.92	528
NM_000057.4(BLM):c.1593A>T	p.Lys531Asn		K531N	35	531
NM_000057.4(BLM):c.1592A>C	p.Lys531Thr		K531T	41.66	531
NM_000057.4(BLM):c.1594G>C	p.Asp532His	rs753723424	D532H	18.59	532
NM_000057.4(BLM):c.1595A>G	p.Asp532Gly		D532G	30.12	532
NM_000057.4(BLM):c.1601A>G	p.Asn534Ser	rs35224686	N534S	10.18	534
NM_000057.4(BLM):c.1610C>A	p.Thr537Asn	rs1555419928	T537N	2.11	537
NM_000057.4(BLM):c.1612G>A	p.Ala538Thr		A538T	10.08	538
NM_000057.4(BLM):c.1613C>T	p.Ala538Val	rs778593808	A538V	13.89	538
NM_000057.4(BLM):c.1612G>C	p.Ala538Pro	rs1318049766	A538P	16.65	538
NM_000057.4(BLM):c.1618A>G	p.Ile540Val	rs1060500641	I540V	0.78	540
NM_000057.4(BLM):c.1620A>G	p.Ile540Met	rs1596230234	I540M	1.5	540
NM_000057.4(BLM):c.1619T>A	p.Ile540Lys	rs1596230232	I540K	9.52	540
NM_000057.4(BLM):c.1622A>G	p.Asn541Ser		N541S	8.72	541
NM_000057.4(BLM):c.1624G>T	p.Asp542Tyr	rs1555419932	D542Y	33.26	542
NM_000057.4(BLM):c.1630G>A	p.Glu544Lys	rs752494229	E544K	6.7	544
NM_000057.4(BLM):c.1631A>G	p.Glu544Gly	rs1567041307	E544G	29.64	544
NM_000057.4(BLM):c.1633A>G	p.Arg545Gly	rs1596230280	R545G	40.73	545
NM_000057.4(BLM):c.1640C>T	p.Thr547Ile	rs758161226	T547I	3.73	547
NM_000057.4(BLM):c.1652A>G	p.Tyr551Cys	rs746571244	Y551C	18.41	551
NM_000057.4(BLM):c.1657A>G	p.Ile553Val	rs778873363	I553V	11.63	553
NM_000057.4(BLM):c.1660G>A	p.Asp554Asn		D554N	22.96	554
NM_000057.4(BLM):c.1673T>C	p.Ile558Thr		I558T	41.13	558
NM_000057.4(BLM):c.1677T>A	p.Asp559Glu		D559E	47.07	559
NM_000057.4(BLM):c.1676A>G	p.Asp559Gly		D559G	70.89	559
NM_000057.4(BLM):c.1676A>T	p.Asp559Val	rs1596230337	D559V	86.1	559
NM_000057.4(BLM):c.1681_1682delinsGA	p.Phe561Asp		F561D	78.43	561
NM_000057.4(BLM):c.1686T>A	p.Asp562Glu		D562E	44.33	562
NM_000057.4(BLM):c.1688A>T	p.Asp563Val	rs1288457938	D563V	79.4	563
NM_000057.4(BLM):c.1691A>G	p.Asp564Gly	rs1555419944	D564G	35.16	564
NM_000057.4(BLM):c.1702G>C	p.Glu568Gln		E568Q	24.95	568
NM_000057.4(BLM):c.1706A>G	p.Asp569Gly		D569G	29.66	569
NM_000057.4(BLM):c.1708A>C	p.Ile570Leu		I570L	4.05	570
NM_000057.4(BLM):c.1708A>T	p.Ile570Leu	rs775758928	I570L	4.05	570
NM_000057.4(BLM):c.1709T>C	p.Ile570Thr	rs1567041376	I570T	8.9	570
NM_000057.4(BLM):c.1712T>C	p.Met571Thr	rs587778109	M571T	32.64	571
NM_000057.4(BLM):c.1715A>G	p.His572Arg		H572R	19.85	572
NM_000057.4(BLM):c.1719T>A	p.Asn573Lys		N573K	29.73	573
NM_000057.4(BLM):c.1730G>A	p.Ser577Asn	rs1567041417	S577N	50.56	577
NM_000057.4(BLM):c.1734A>C	p.Lys578Asn		K578N	30.56	578
NM_000057.4(BLM):c.1739C>G	p.Ser580Cys		S580C	33.87	580
NM_000057.4(BLM):c.1741A>G	p.Thr581Ala	rs587778108	T581A	19.86	581
NM_000057.4(BLM):c.1747G>T	p.Ala583Ser	rs1043484811	A583S	7.94	583
NM_000057.4(BLM):c.1751A>G	p.Tyr584Cys	rs765187809	Y584C	48.9	584
NM_000057.4(BLM):c.1756C>T	p.Pro586Ser		P586S	33.23	586
NM_000057.4(BLM):c.1772G>A	p.Arg591Gln	rs28385012	R591Q	5.67	591
NM_000057.4(BLM):c.1771C>T	p.Arg591Trp		R591W	28.34	591
NM_000057.4(BLM):c.1774C>T	p.Pro592Ser	rs1197143678	P592S	28.34	592
NM_000057.4(BLM):c.1784C>T	p.Ser595Leu		S595L	67.45	595
NM_000057.4(BLM):c.1786G>A	p.Val596Ile	rs1596230556	V596I	1.87	596
NM_000057.4(BLM):c.1798C>T	p.Leu600Phe		L600F	3.74	600
NM_000057.4(BLM):c.1802C>T	p.Ser601Phe		S601F	45.85	601
NM_000057.4(BLM):c.1804T>G	p.Ser602Ala		S602A	21.54	602
NM_000057.4(BLM):c.1808C>G	p.Ala603Gly	rs1567041486	A603G	24.1	603
NM_000057.4(BLM):c.1821T>G	p.Cys607Trp	rs1207886252	C607W	37.01	607
NM_000057.4(BLM):c.1825C>A	p.Pro609Thr	rs770255643	P609T	38.6	609
NM_000057.4(BLM):c.1826C>T	p.Pro609Leu		P609L	54.22	609
NM_000057.4(BLM):c.1832C>T	p.Ser611Leu		S611L	31.12	611
NM_000057.4(BLM):c.1838C>T	p.Thr613Ile	rs550417200	T613I	22.97	613
NM_000057.4(BLM):c.1841C>T	p.Ala614Val		A614V	21.04	614
NM_000057.4(BLM):c.1840G>A	p.Ala614Thr		A614T	21.16	614
NM_000057.4(BLM):c.1844A>G	p.Gln615Arg		Q615R	34.32	615
NM_000057.4(BLM):c.1846A>T	p.Asn616Tyr		N616Y	49.58	616
NM_000057.4(BLM):c.1850T>C	p.Ile617Thr	rs868510206	I617T	1.14	617
NM_000057.4(BLM):c.1863G>C	p.Glu621Asp	rs374965438	E621D	5.54	621
NM_000057.4(BLM):c.1864T>C	p.Ser622Pro	rs1033751385	S622P	49.62	622
NM_000057.4(BLM):c.1868T>C	p.Ile623Thr	rs1567041556	I623T	36.04	623
NM_000057.4(BLM):c.1871A>G	p.Gln624Arg		Q624R	8.94	624
NM_000057.4(BLM):c.1877A>T	p.Tyr626Phe	rs374569385	Y626F	1.13	626
NM_000057.4(BLM):c.1879A>G	p.Thr627Ala		T627A	3.49	627
NM_000057.4(BLM):c.1888T>A	p.Ser630Thr		S630T	9.43	630
NM_000057.4(BLM):c.1888T>C	p.Ser630Pro	rs1567042153	S630P	26.16	630
NM_000057.4(BLM):c.1894C>A	p.Gln632Lys	rs746857727	Q632K	21.37	632
NM_000057.4(BLM):c.1895A>C	p.Gln632Pro		Q632P	50.98	632
NM_000057.4(BLM):c.1907C>G	p.Ser636Cys	rs1596232081	S636C	38.89	636
NM_000057.4(BLM):c.1913A>G	p.Asn638Ser	rs587778110	N638S	51.03	638
NM_000057.4(BLM):c.1913A>C	p.Asn638Thr	rs587778110	N638T	60.66	638
NM_000057.4(BLM):c.1924G>A	p.Glu642Lys	rs201458487	E642K	60.05	642	Helicase 1A
NM_000057.4(BLM):c.1928G>A	p.Arg643His	rs12720097	R643H	26.02	643	Helicase 1A
NM_000057.4(BLM):c.1927C>A	p.Arg643Ser		R643S	40.05	643	Helicase 1A
NM_000057.4(BLM):c.1927C>T	p.Arg643Cys	rs373090621	R643C	51.52	643	Helicase 1A
NM_000057.4(BLM):c.1931T>A	p.Phe644Tyr	rs371023654	F644Y	37.71	644	Helicase 1A
NM_000057.4(BLM):c.1934A>G	p.Gln645Arg	rs377563699	Q645R	42.85	645	Helicase 1A
NM_000057.4(BLM):c.1934A>T	p.Gln645Leu	rs377563699	Q645L	59.02	645	Helicase 1A
NM_000057.4(BLM):c.1936A>G	p.Ser646Gly	rs370293537	S646G	61.42	646	Helicase 1A
NM_000057.4(BLM):c.1939C>G	p.Leu647Val		L647V	31.3	647	Helicase 1A
NM_000057.4(BLM):c.1940T>C	p.Leu647Pro	rs1555420162	L647P	73.23	647	Helicase 1A
NM_000057.4(BLM):c.1958A>C	p.Lys653Thr		K653T	59.08	653	Helicase 1A
NM_000057.4(BLM):c.1964T>C	p.Met655Thr	rs748567176	M655T	75.16	655	Helicase 1A
NM_000057.4(BLM):c.1969A>G	p.Lys657Glu	rs758782238	K657E	43.68	657	Helicase 1A
NM_000057.4(BLM):c.1970A>T	p.Lys657Met		K657M	49.56	657	Helicase 1A
NM_000057.4(BLM):c.1972A>G	p.Ile658Val	rs1567042248	I658V	13.84	658	Helicase 1A
NM_000057.4(BLM):c.1973T>C	p.Ile658Thr	rs187379039	I658T	56.77	658	Helicase 1A
NM_000057.4(BLM):c.1978C>T	p.His660Tyr	rs139688226	H660Y	40.89	660	Helicase 1A
NM_000057.4(BLM):c.1979A>G	p.His660Arg		H660R	63.18	660	Helicase 1A
NM_000057.4(BLM):c.2015A>G	p.Gln672Arg	rs747281324	Q672R	85.07	672	Helicase 1A
NM_000057.4(BLM):c.2035G>A	p.Ala679Thr		A679T	58.28	679	Helicase 1A
NM_000057.4(BLM):c.2041C>T	p.Leu681Phe		L681F	51.76	681	Helicase 1A
NM_000057.4(BLM):c.2045G>A	p.Gly682Asp	rs1342307269	G682D	82.21	682	Helicase 1A
NM_000057.4(BLM):c.2051A>C	p.Asp684Ala	rs1262628899	D684A	94	684	Helicase 1A
NM_000057.4(BLM):c.2054G>A	p.Cys685Tyr		C685Y	79.76	685	Helicase 1A
NM_000057.4(BLM):c.2056T>C	p.Phe686Leu		F686L	73.16	686	Helicase 1A
NM_000057.4(BLM):c.2069C>T	p.Pro690Leu	rs761589072	P690L	93.25	690	Helicase 1A
NM_000057.4(BLM):c.2072C>T	p.Thr691Ile		T691I	89.95	691	Helicase 1A
NM_000057.4(BLM):c.2078G>A	p.Gly693Asp		G693D	90.05	693	Helicase 1A
NM_000057.4(BLM):c.2086A>G	p.Ser696Gly		S696G	80.25	696	Helicase 1A
NM_000057.4(BLM):c.2087G>A	p.Ser696Asn		S696N	82.32	696	Helicase 1A
NM_000057.4(BLM):c.2090T>C	p.Leu697Ser		L697S	96.77	697	Helicase 1A
NM_000057.4(BLM):c.2113G>C	p.Val705Leu	rs767321886	V705L	52.64	705	Helicase 1A
NM_000057.4(BLM):c.2114T>A	p.Val705Asp	rs1596234166	V705D	91.38	705	Helicase 1A
NM_000057.4(BLM):c.2117C>T	p.Ser706Phe	rs1596234178	S706F	76.84	706	Helicase 1A
NM_000057.4(BLM):c.2119C>T	p.Pro707Ser	rs146077918	P707S	36.67	707	Helicase 1A
NM_000057.4(BLM):c.2122G>A	p.Gly708Arg		G708R	89.9	708	Helicase 1A
NM_000057.4(BLM):c.2122G>C	p.Gly708Arg	rs1555420390	G708R	89.9	708	Helicase 1A
NM_000057.4(BLM):c.2123G>A	p.Gly708Glu	rs763559820	G708E	92.06	708	Helicase 1A
NM_000057.4(BLM):c.2126T>A	p.Val709Asp		V709D	93.9	709	Helicase 1A
NM_000057.4(BLM):c.2137A>G	p.Ile713Val		I713V	39.13	713	Helicase 1A
NM_000057.4(BLM):c.2139T>G	p.Ile713Met		I713M	50.08	713	Helicase 1A
NM_000057.4(BLM):c.2143C>T	p.Pro715Ser	rs1060500636	P715S	86.02	715	Helicase 1A
NM_000057.4(BLM):c.2150G>C	p.Arg717Thr	rs28406486	R717T	76.94	717	Helicase 1A
NM_000057.4(BLM):c.2155C>T	p.Leu719Phe	rs587779881	L719F	69.62	719	Helicase 1A
NM_000057.4(BLM):c.2161G>A	p.Val721Ile	rs559554788	V721I	28.82	721	Helicase 1A
NM_000057.4(BLM):c.2165A>G	p.Asp722Gly		D722G	88.96	722	Helicase 1A
NM_000057.4(BLM):c.2170G>A	p.Val724Ile		V724I	32.84	724	Helicase 1A
NM_000057.4(BLM):c.2171T>C	p.Val724Ala	rs750687788	V724A	63.34	724	Helicase 1A
NM_000057.4(BLM):c.2183C>G	p.Thr728Ser	rs1567043208	T728S	18.9	728	Helicase 1A
NM_000057.4(BLM):c.2193T>G	p.Asp731Glu		D731E	63.52	731	Helicase 1A
NM_000057.4(BLM):c.2194A>T	p.Ile732Phe	rs1555420546	I732F	79.2	732	Helicase 1A
NM_000057.4(BLM):c.2200G>T	p.Ala734Ser	rs1301298294	A734S	57.79	734	Helicase 1A
NM_000057.4(BLM):c.2200G>A	p.Ala734Thr		A734T	74.05	734	Helicase 1A
NM_000057.4(BLM):c.2204C>T	p.Thr735Ile	rs1596235743	T735I	58.55	735	Helicase 1A
NM_000057.4(BLM):c.2206T>C	p.Tyr736His		Y736H	36.06	736	Helicase 1A
NM_000057.4(BLM):c.2207A>G	p.Tyr736Cys	rs781008303	Y736C	62.64	736	Helicase 1A
NM_000057.4(BLM):c.2212A>G	p.Thr738Ala	rs1050741211	T738A	71.32	738	Helicase 1A
NM_000057.4(BLM):c.2213C>G	p.Thr738Arg	rs1474290499	T738R	85.83	738	Helicase 1A
NM_000057.4(BLM):c.2215G>A	p.Gly739Ser		G739S	67.06	739	Helicase 1A
NM_000057.4(BLM):c.2224A>T	p.Thr742Ser	rs1596235858	T742S	20.84	742	Helicase 1A
NM_000057.4(BLM):c.2233G>A	p.Glu745Lys	rs1596235872	E745K	68.8	745	Helicase 1A
NM_000057.4(BLM):c.2237C>T	p.Ala746Val	rs769498533	A746V	45.49	746	Helicase 1A
NM_000057.4(BLM):c.2236G>A	p.Ala746Thr		A746T	48.44	746	Helicase 1A
NM_000057.4(BLM):c.2251C>T	p.Leu751Phe	rs1292127075	L751F	34.15	751	Helicase 1A
NM_000057.4(BLM):c.2254C>A	p.Gln752Lys		Q752K	53.7	752	Helicase 1A
NM_000057.4(BLM):c.2263A>G	p.Lys755Glu	rs142551229	K755E	57.34	755	Helicase 1A
NM_000057.4(BLM):c.2271C>G	p.Asp757Glu	rs773761682	D757E	19.5	757	Helicase 1A
NM_000057.4(BLM):c.2276T>A	p.Ile759Asn	rs1056077835	I759N	62.76	759	Helicase 1A
NM_000057.4(BLM):c.2278A>G	p.Ile760Val		I760V	25.64	760	Helicase 1A
NM_000057.4(BLM):c.2283A>T	p.Lys761Asn		K761N	81.79	761	Helicase 1A
NM_000057.4(BLM):c.2281A>G	p.Lys761Glu	rs1555420599	K761E	83.66	761	Helicase 1A
NM_000057.4(BLM):c.2293G>A	p.Val765Ile	rs191789336	V765I	38.65	765	Helicase 1A
NM_000057.4(BLM):c.2302G>A	p.Glu768Lys	rs1060500640	E768K	91.43	768	Helicase 1A
NM_000057.4(BLM):c.2312G>A	p.Cys771Tyr	rs1555420831	C771Y	74.42	771	Helicase 1A
NM_000057.4(BLM):c.2315C>T	p.Ala772Val	rs765478171	A772V	56.72	772	Helicase 1A
NM_000057.4(BLM):c.2318G>A	p.Ser773Asn		S773N	78.55	773	Helicase 1A
NM_000057.4(BLM):c.2321A>G	p.Asn774Ser		N774S	25.73	774	Helicase 1A
NM_000057.4(BLM):c.2329A>G	p.Ile777Val	rs764097842	I777V	20.64	777	Helicase 1A
NM_000057.4(BLM):c.2330T>C	p.Ile777Thr		I777T	66.09	777	Helicase 1A
NM_000057.4(BLM):c.2333C>G	p.Ser778Cys	rs139610577	S778C	41.3	778	Helicase 1A
NM_000057.4(BLM):c.2345A>G	p.Asn782Ser		N782S	26.3	782	Helicase 1A
NM_000057.4(BLM):c.2351A>G	p.Tyr784Cys	rs753635754	Y784C	64.65	784	Helicase 1A
NM_000057.4(BLM):c.2350T>A	p.Tyr784Asn	rs779746222	Y784N	71.11	784	Helicase 1A
NM_000057.4(BLM):c.2357G>A	p.Arg786Lys	rs369065966	R786K	42.52	786	Helicase 1A
NM_000057.4(BLM):c.2360A>G	p.Lys787Arg	rs778695045	K787R	22.74	787	Helicase 1A
NM_000057.4(BLM):c.2359A>G	p.Lys787Glu		K787E	60.98	787	Helicase 1A
NM_000057.4(BLM):c.2362C>A	p.Leu788Ile	rs149754073	L788I	24.04	788	Helicase 1A
NM_000057.4(BLM):c.2362C>T	p.Leu788Phe		L788F	32.12	788	Helicase 1A
NM_000057.4(BLM):c.2362C>G	p.Leu788Val	rs149754073	L788V	35.62	788	Helicase 1A
NM_000057.4(BLM):c.2367G>C	p.Leu789Phe	rs1060500651	L789F	58.95	789	Helicase 1A
NM_000057.4(BLM):c.2368G>T	p.Ala790Ser	rs777355959	A790S	45.6	790	Helicase 1A
NM_000057.4(BLM):c.2372G>A	p.Arg791His	rs1322472868	R791H	83.17	791	Helicase 1A
NM_000057.4(BLM):c.2371C>T	p.Arg791Cys	rs55880859	R791C	91.97	791	Helicase 1A
NM_000057.4(BLM):c.2374T>G	p.Phe792Val	rs982156188	F792V	76.74	792	Helicase 1A
NM_000057.4(BLM):c.2381T>C	p.Ile794Thr		I794T	87.62	794	Helicase 1A
NM_000057.4(BLM):c.2384A>G	p.Asp795Gly	rs1596238327	D795G	90.99	795	Helicase 1A
NM_000057.4(BLM):c.2390C>T	p.Ala797Val		A797V	81.75	797	Helicase 1A
NM_000057.4(BLM):c.2392C>G	p.His798Asp		H798D	94.29	798	Helicase 1A
NM_000057.4(BLM):c.2393A>T	p.His798Leu	rs1596238349	H798L	96.85	798	Helicase 1A
NM_000057.4(BLM):c.2402G>C	p.Ser801Thr		S801T	70.8	801	Helicase 1A
NM_000057.4(BLM):c.2407T>C	p.Trp803Arg		W803R	94.01	803	Helicase 1A
NM_000057.4(BLM):c.2423G>A	p.Arg808His		R808H	83.17	808	Helicase 1A
NM_000057.4(BLM):c.2422C>T	p.Arg808Cys	rs759330541	R808C	91.97	808	Helicase 1A
NM_000057.4(BLM):c.2428G>C	p.Asp810His	rs765143263	D810H	89.32	810	Helicase 1A
NM_000057.4(BLM):c.2432A>G	p.Tyr811Cys	rs145029382	Y811C	86.18	811	Helicase 1A
NM_000057.4(BLM):c.2434A>C	p.Lys812Gln	rs763827222	K812Q	74.54	812	Helicase 1A
NM_000057.4(BLM):c.2434A>G	p.Lys812Glu	rs763827222	K812E	84.18	812	Helicase 1A
NM_000057.4(BLM):c.2442G>T	p.Met814Ile		M814I	65.77	814	Helicase 1A
NM_000057.4(BLM):c.2441T>C	p.Met814Thr		M814T	78.46	814	Helicase 1A
NM_000057.4(BLM):c.2445T>G	p.Asn815Lys		N815K	68.33	815	Helicase 1A
NM_000057.4(BLM):c.2447T>A	p.Met816Lys		M816K	68.48	816	Helicase 1A
NM_000057.4(BLM):c.2453G>A	p.Arg818His	rs780514723	R818H	60.6	818	Helicase 1A
NM_000057.4(BLM):c.2452C>T	p.Arg818Cys	rs1279814185	R818C	82.28	818	Helicase 1A
NM_000057.4(BLM):c.2453G>T	p.Arg818Leu	rs780514723	R818L	82.68	818	Helicase 1A
NM_000057.4(BLM):c.2452C>G	p.Arg818Gly	rs1279814185	R818G	85.78	818	Helicase 1A
NM_000057.4(BLM):c.2452_2454delinsGGG	p.Arg818Gly	rs587779882	R818G	85.78	818	Helicase 1A
NM_000057.4(BLM):c.2459A>G	p.Lys820Arg		K820R	28.7	820	Helicase 1A
NM_000057.4(BLM):c.2460G>T	p.Lys820Asn	rs1596238751	K820N	59.14	820	Helicase 1A
NM_000057.4(BLM):c.2474C>T	p.Pro825Leu	rs749632465	P825L	89.84	825	Helicase 1A
NM_000057.4(BLM):c.2476G>T	p.Val826Leu		V826L	38.06	826	Helicase 1A
NM_000057.4(BLM):c.2480T>C	p.Met827Thr	rs748250819	M827T	75.09	827	Helicase 1A
NM_000057.4(BLM):c.2480T>A	p.Met827Lys	rs748250819	M827K	88.91	827	Helicase 1A
NM_000057.4(BLM):c.2489C>A	p.Thr830Lys		T830K	97.02	830	Helicase 1A
NM_000057.4(BLM):c.2489C>G	p.Thr830Arg		T830R	97.36	830	Helicase 1A
NM_000057.4(BLM):c.2497G>A	p.Ala833Thr	rs763918749	A833T	84.67	833	Helicase 1A
NM_000057.4(BLM):c.2501A>C	p.Asn834Thr		N834T	70.93	834	Helicase 1A
NM_000057.4(BLM):c.2506A>G	p.Arg836Gly	rs577806633	R836G	85.68	836	Helicase 1A
NM_000057.4(BLM):c.2516A>G	p.Lys839Arg	rs756815062	K839R	16.46	839	Helicase 1A
NM_000057.4(BLM):c.2515A>G	p.Lys839Glu	rs201427280	K839E	48.32	839	Helicase 1A
NM_000057.4(BLM):c.2518G>A	p.Asp840Asn	rs1238410843	D840N	76.6	840	Helicase 1A
NM_000057.4(BLM):c.2518G>C	p.Asp840His		D840H	89.32	840	Helicase 1A
NM_000057.4(BLM):c.2519A>C	p.Asp840Ala		D840A	96.98	840	Helicase 1A
NM_000057.4(BLM):c.2524C>A	p.Leu842Met	rs1209722688	L842M	36.78	842	Helicase 1A
NM_000057.4(BLM):c.2532G>T	p.Gln844His	rs1596238939	Q844H	48.8	844	Helicase 1A
NM_000057.4(BLM):c.2539A>C	p.Ile847Leu		I847L	43.16	847	Helicase 1A
NM_000057.4(BLM):c.2539A>T	p.Ile847Phe		I847F	62.87	847	Helicase 1A
NM_000057.4(BLM):c.2540T>G	p.Ile847Ser	rs756664681	I847S	87.17	847	Helicase 1A
NM_000057.4(BLM):c.2546G>A	p.Arg849Lys		R849K	15.8	849	Helicase 1A
NM_000057.4(BLM):c.2549C>T	p.Pro850Leu		P850L	81.05	850	Helicase 1A
NM_000057.4(BLM):c.2553G>T	p.Gln851His		Q851H	39.92	851	Helicase 1A
NM_000057.4(BLM):c.2551C>G	p.Gln851Glu	rs767638712	Q851E	54.33	851	Helicase 1A
NM_000057.4(BLM):c.2552A>G	p.Gln851Arg	rs1454270314	Q851R	57.18	851	Helicase 1A
NM_000057.4(BLM):c.2554G>C	p.Val852Leu		V852L	52.43	852	Helicase 1A
NM_000057.4(BLM):c.2561G>A	p.Ser854Asn	rs758692622	S854N	43.33	854	Helicase 1A
NM_000057.4(BLM):c.2563A>G	p.Met855Val	rs1567052166	M855V	67.02	855	Helicase 1A
NM_000057.4(BLM):c.2570T>C	p.Phe857Ser	rs1567052169	F857S	96.72	857	Helicase 1A
NM_000057.4(BLM):c.2572A>G	p.Asn858Asp	rs1555422355	N858D	79.89	858	Helicase 1A
NM_000057.4(BLM):c.2584C>G	p.Leu862Val		L862V	82.44	862	Helicase 1B
NM_000057.4(BLM):c.2594A>G	p.Tyr865Cys	rs777842626	Y865C	25.79	865	Helicase 1B
NM_000057.4(BLM):c.2596G>A	p.Val866Ile		V866I	41.97	866	Helicase 1B
NM_000057.4(BLM):c.2603C>A	p.Pro868Gln		P868Q	75.47	868	Helicase 1B
NM_000057.4(BLM):c.2603C>G	p.Pro868Arg	rs2227935	P868R	77.08	868	Helicase 1B
[truncated: 393 more rows]

## Sheet: EXO5
Gene_name	Sample_name	Primary_site	Primary_histology	Genome-wide_screen	Mutation_AA	Mutation_Description	Mutation_somatic_status	TotalMuts	EA	AA	Domain
[truncated: 89 more rows]

[truncated: 1 more sheets: DNA2]
