# Supplementary material for: Decoding Cancer Variants of Unknown Significance for Helicase–Nuclease–RPA Complexes Orchestrating DNA Repair During Transcription and Replication
Source: Front Mol Biosci. 2021 Dec 14;8:791792. doi: 10.3389/fmolb.2021.791792 (PMC8710748; doi:10.3389/fmolb.2021.791792)
Supplement: Supplementary file 5 [file Table4.XLSX]

## Sheet: ERCC2
AA	Mutation	EA	Type of Mutation	Disease
616	R616P	86.83	DM	notTRICHOTHIODYSTROPHY
18	Y18H	62.53	DM	XERODERMA PIGMENTOSUM / COCKAYNE SYNDROME,XERODERMA PIGMENTOSUM, TRICHOTHIODYSTROPHY
47	G47R	91.88	DM	XERODERMA PIGMENTOSUM / COCKAYNE SYNDROME, CEREBRO-OCULO-FACIO-SKELETAL SYNDROME
51	S51F	57.07	DM	TRICHOTHIODYSTROPHY
76	T76A	86.58	DM	XERODERMA PIGMENTOSUM
112	R112C	83.69	DM	TRICHOTHIODYSTROPHY
112	R112H	64.6	DM	TRICHOTHIODYSTROPHY
234	D234N	73.2	DM	XERODERMA PIGMENTOSUM
259	C259Y	53.33	DM	TRICHOTHIODYSTROPHY
378	R378H	75.75	DM	TRICHOTHIODYSTROPHY
461	L461V	48.93	DM	XERODERMA PIGMENTOSUM / COCKAYNE SYNDROME
485	L485P	67.74	DM	XERODERMA PIGMENTOSUM
487	R487G	90.31	DM	TRICHOTHIODYSTROPHY
511	R511Q	63.31	DM	XERODERMA PIGMENTOSUM
541	S541R	92.26	DM	XERODERMA PIGMENTOSUM
542	Y542C	82.19	DM	XERODERMA PIGMENTOSUM
592	R592P	84.78	DM	TRICHOTHIODYSTROPHY
594	A594P	78.7	DM	TRICHOTHIODYSTROPHY
601	R601L	90.94	DM	XERODERMA PIGMENTOSUM
601	R601W	84.62	DM	XERODERMA PIGMENTOSUM
602	G602D	91.99	DM	XERODERMA PIGMENTOSUM / COCKAYNE SYNDROME
636	R636W	82.73	DM	TRICHOTHIODYSTROPHY
658	R658C	91.53	DM	TRICHOTHIODYSTROPHY
658	R658G	96.49	DM	TRICHOTHIODYSTROPHY
658	R658H	81.02	DM	TRICHOTHIODYSTROPHY
663	C663R	97.26	DM	TRICHOTHIODYSTROPHY
666	R666W	72.48	DM	XERODERMA PIGMENTOSUM / COCKAYNE SYNDROME
673	D673G	90.58	DM	TRICHOTHIODYSTROPHY
675	G675R	79.76	DM	XERODERMA PIGMENTOSUM / COCKAYNE SYNDROME
681	D681G	83.59	DM	XERODERMA PIGMENTOSUM
681	D681H	80.64	DM	XERODERMA PIGMENTOSUM
681	D681N	62.84	DM	XERODERMA PIGMENTOSUM
683	R683Q	82.06	DM	XERODERMA PIGMENTOSUM / COCKAYNE SYNDROME, XERODERMA PIGMENTOSUM
683	R683W	89.47	DM	XERODERMA PIGMENTOSUM / COCKAYNE SYNDROME, XERODERMA PIGMENTOSUM
713	G713R	49.48	DM	TRICHOTHIODYSTROPHY
722	R722W	57.49	DM	TRICHOTHIODYSTROPHY
725	A725P	69.51	DM	XERODERMA PIGMENTOSUM / COCKAYNE SYNDROME,TRICHOTHIODYSTROPHY, PHOTOSENSITIVE
725	A725T	55.77	DM	XERODERMA PIGMENTOSUM / COCKAYNE SYNDROME, TRICHOTHIODYSTROPHY
725	A725V	52.52	DM	XERODERMA PIGMENTOSUM / COCKAYNE SYNDROME,TRICHOTHIODYSTROPHY, PHOTOSENSITIVE

## Sheet: ERCC3
AA	Mutation	EA	Type of Mutation	Disease
119	T119P	88.04	DM	TRICHOTHIODYSTROPHY
99	F99S	74.67	DM	XERODERMA PIGMENTOSUM / COCKAYNE SYNDROME

## Sheet: ERCC4
AA	Mutation	EA	Type of Mutation	Disease
689	R689S	94.18	DM	FANCONI ANEMIA
153	R153P	92.84	DM	PROGEROID SYNDROME
589	R589W	89.27	DM	XERODERMA PIGMENTOSUM (F)
236	C236R	81.01	DM	XERODERMA PIGMENTOSUM / COCKAYNE SYNDROME
608	L608P	77.54	DM	XERODERMA PIGMENTOSUM (F)
799	R799W	66.87	DM	XERODERMA PIGMENTOSUM (F)
239	E239Q	64.28	DM	CEREBELLAR ATAXIA
611	G611R	50.72	DM	XERODERMA PIGMENTOSUM (F)
225	I225M	49.42	DM	XERODERMA PIGMENTOSUM (F)
454	R454W	36.29	DM	XERODERMA PIGMENTOSUM (F)
567	T567A	25.24	DM	XERODERMA PIGMENTOSUM (F)
529	I529T	7.36	DM	XERODERMA PIGMENTOSUM (F)
502	E502K	5.71	DM	XERODERMA PIGMENTOSUM (F)
513	G513R	3.58	DM	XERODERMA PIGMENTOSUM (F)
490	R490Q	2.05	DM	XERODERMA PIGMENTOSUM (F)

## Sheet: ERCC5
AA	Mutation	EA	Type of Mutation	Disease
2	G2W	82.08	DM	XERODERMA PIGMENTOSUM
28	A28D	92.55	DM	XERODERMA PIGMENTOSUM
65	L65P	92.31	DM	XERODERMA PIGMENTOSUM
72	P72H	93.38	DM	XERODERMA PIGMENTOSUM / COCKAYNE SYNDROME
290	I290N	88.54	DM	XERODERMA PIGMENTOSUM / COCKAYNE SYNDROME
778	L778P	89.18	DM	XERODERMA PIGMENTOSUM
792	A792V	85.04	DM	XERODERMA PIGMENTOSUM
795	A795T	85.5	DM	XERODERMA PIGMENTOSUM (G)
798	D798Y	79.85	DM	XERODERMA PIGMENTOSUM / COCKAYNE SYNDROME
805	G805R	96.23	DM	XERODERMA PIGMENTOSUM / COCKAYNE SYNDROME
814	W814S	96.02	DM	XERODERMA PIGMENTOSUM / COCKAYNE SYNDROME
818	A818V	73.18	DM	XERODERMA PIGMENTOSUM (G)
858	L858P	90.9	DM	XERODERMA PIGMENTOSUM / COCKAYNE SYNDROME
874	A874T	80.25	DM	XERODERMA PIGMENTOSUM
968	W968C	92.84	DM	XERODERMA PIGMENTOSUM

## Sheet: RPA1
No disease associated with RPA1

## Sheet: RPA2
No disease associated with RPA2

## Sheet: RPA3
No disease associated with RPA3

## Sheet: BLM
AA	Mutation	EA	Type of Mutation	Disease
1064	D1064V	99.75	DM	BLOOM SYNDROME
1055	C1055R	98.93	DM	BLOOM SYNDROME
952	G952V	98.8	DM	BLOOM SYNDROME
891	G891E	98.16	DM	BLOOM SYNDROME
1036	C1036F	97.84	DM	BLOOM SYNDROME
972	G972V	97.08	FP	TOTAL LOOS OF FUNCTION
1055	C1055G	94.89	DM	BLOOM SYNDROME
1066	C1066Y	94.78	DM	BLOOM SYNDROME
803	W803R	94.01	FP	TOTAL LOSS OF FUNCTION
1120	G1120R	93.56	FP	PARTIAL LOSS OF FUNCTION
690	P690L	93.25	FP	TOTAL LOOS OF FUNCTION
791	R791C	91.97	FP	PARTIAL LOSS OF FUNCTION
1055	C1055S	89.45	DM	BLOOM SYNDROME
901	C901Y	87.34	DM	BLOOM SYNDROME
811	Y811C	86.18	FP	TOTAL LOOS OF FUNCTION
672	Q672R	85.07	DM	BLOOM SYNDROME
878	C878R	82.09	DM	BLOOM SYNDROME
963	H963Y	81.52	DM	BLOOM SYNDROME
841	I841T	81.03	DM	BLOOM SYNDROME

## Sheet: EXO5
No disease associated with EXO5

## Sheet: DNA2
AA	Mutation	EA	Type of Mutation	Disease
193	L193S	74.34	DM	Mitochondrial myopathy
198	R198H	6.68	DM	Mitochondrial myopathy
221	A221G	53.92	DM	Mitochondrial myopathy
227	K227E	1.08	DM	Mitochondrial myopathy
552	S552L	62.67	DM	Mitochondrial myopathy
637	V637I	38.26	DM	Mitochondrial myopathy
640	S640L	84.17	DM	Mitochondrial myopathy
655	T655A	76.56	DM	Seckel syndrome
986	R956H	2.58	DM	Mitochondrial myopathy
