# Supplementary material for: Decoding Cancer Variants of Unknown Significance for Helicase–Nuclease–RPA Complexes Orchestrating DNA Repair During Transcription and Replication
Source: Front Mol Biosci. 2021 Dec 14;8:791792. doi: 10.3389/fmolb.2021.791792 (PMC8710748; doi:10.3389/fmolb.2021.791792)
Supplement: Supplementary file 7 [file Table1.XLSX]

## Sheet: Table S1. 
Overall Survival Kaplan-Meier Estimate
Cases with Alteration(s) in Query Gene(s)
Case ID	Study ID	Number at Risk	Status	Survival Rate	Time (months)
P-0004201	msk_impact_2017	183	censored	1	0
TCGA-NC-A5HH	lusc_tcga_pan_can_atlas_2018	182	censored	1	1.21643
P-0006339	msk_impact_2017	181	censored	1	1.31
P-0001986	msk_impact_2017	180	deceased	0.994444	1.45
P-0000273	msk_impact_2017	179	deceased	0.988889	1.74
P-0005476	msk_impact_2017	178	censored	0.988889	2.07
P-0007319	msk_impact_2017	177	censored	0.988889	2.07
P-0003529	msk_impact_2017	176	deceased	0.98327	2.2
TCGA-43-8118	lusc_tcga_pan_can_atlas_2018	175	deceased	0.977652	2.926
P-0009862	msk_impact_2017	174	deceased	0.972033	2.99
PIP15-18928	mixed_pipseq_2017	173	deceased	0.966414	3
TCGA-AA-3492	coadread_tcga_pan_can_atlas_2018	172	deceased	0.960795	3.02462
P-0011302	msk_impact_2017	171	censored	0.960795	3.19
P-0011387	msk_impact_2017	170	censored	0.960795	3.25
P-0002446	msk_impact_2017	169	deceased	0.95511	3.48
P-0001972	msk_impact_2017	168	deceased	0.949425	3.58
P-0010073	msk_impact_2017	167	censored	0.949425	3.62
P-0003222	msk_impact_2017	166	deceased	0.943706	3.98
Pat121	mixed_allen_2018	165	deceased	0.937986	4.01
P-0002250	msk_impact_2017	164	deceased	0.932267	4.08
P-0002865	msk_impact_2017	163	deceased	0.926547	4.73
P-0012113	msk_impact_2017	162	censored	0.926547	4.8
P-0012358	msk_impact_2017	161	censored	0.926547	4.9
P-0006946	msk_impact_2017	160	deceased	0.920756	5.03
P-0010226	msk_impact_2017	159	deceased	0.914966	5.06
P-0008752	msk_impact_2017	158	censored	0.914966	5.23
P-0010126	msk_impact_2017	157	censored	0.914966	5.56
P-0002374	msk_impact_2017	156	censored	0.914966	5.72
SU2C-1034	mixed_allen_2018	155	deceased	0.909063	5.79
P-0011226	msk_impact_2017	154	censored	0.909063	5.95
P-0008388	msk_impact_2017	153	deceased	0.903121	6.02
P-0011239	msk_impact_2017	152	censored	0.903121	6.02
P-0012143	msk_impact_2017	151	censored	0.903121	6.05
P-0001198	msk_impact_2017	150	deceased	0.8971	6.25
9115552	prad_su2c_2019	149	censored	0.8971	6.37319
P-0005139	msk_impact_2017	148	deceased	0.891039	6.41
P-0011216	msk_impact_2017	147	censored	0.891039	6.44
P-0004693	msk_impact_2017	146	deceased	0.884936	6.57
TCGA-06-5416	gbm_tcga_pan_can_atlas_2018	145	censored	0.884936	6.70678
TCGA-AP-A1DV	ucec_tcga_pan_can_atlas_2018	144	censored	0.884936	6.70678
P-0003674	msk_impact_2017	143	deceased	0.878747	6.84
P-0011357	msk_impact_2017	142	censored	0.878747	7.1
P-0010715	msk_impact_2017	141	censored	0.878747	7.13
P-0001649	msk_impact_2017	140	deceased	0.872471	7.53
P-0009950	msk_impact_2017	139	censored	0.872471	7.56
P-0004688	msk_impact_2017	138	censored	0.872471	7.59
P-0006812	msk_impact_2017	137	censored	0.872471	7.86
P-0004910	msk_impact_2017	136	deceased	0.866055	7.99
P-0001071	msk_impact_2017	135	deceased	0.85964	8.09
TCGA-FA-A7Q1	dlbc_tcga_pan_can_atlas_2018	134	deceased	0.853225	8.15334
P-0000092	msk_impact_2017	133	deceased	0.84681	8.19
P-0001744	msk_impact_2017	132	deceased	0.840394	8.48
P-0001042	msk_impact_2017	131	deceased	0.833979	8.51
P-0009110	msk_impact_2017	130	censored	0.833979	9.11
P-0008577	msk_impact_2017	129	censored	0.833979	9.14
P-0008745	msk_impact_2017	128	censored	0.833979	9.14
TCGA-BG-A222	ucec_tcga_pan_can_atlas_2018	127	censored	0.833979	9.56702
P-0004537	msk_impact_2017	126	deceased	0.82736	9.57
P-0009057	msk_impact_2017	125	censored	0.82736	9.96
P-0008465	msk_impact_2017	124	censored	0.82736	10.09
P-0010527	msk_impact_2017	123	deceased	0.820634	10.09
P-0010452	msk_impact_2017	122	deceased	0.813907	10.29
P-0008490	msk_impact_2017	121	censored	0.813907	10.32
P-0009892	msk_impact_2017	120	censored	0.813907	10.39
P-0008401	msk_impact_2017	119	censored	0.813907	10.49
P-0010921	msk_impact_2017	118	censored	0.813907	10.65
P-0010783	msk_impact_2017	117	censored	0.813907	10.68
P-0003900	msk_impact_2017	116	deceased	0.806891	10.95
P-0008434	msk_impact_2017	115	censored	0.806891	10.98
P-0008246	msk_impact_2017	114	censored	0.806891	11.05
Pt20	skcm_ucla_2016	113	deceased	0.79975	11.1
P-0007544	msk_impact_2017	112	censored	0.79975	11.24
P-0008261	msk_impact_2017	111	censored	0.79975	11.24
TCGA-BA-A6DA	hnsc_tcga_pan_can_atlas_2018	110	censored	0.79975	11.5396
Pat100	mixed_allen_2018	109	deceased	0.792413	11.84
P-0007055	msk_impact_2017	108	censored	0.792413	11.9
P-0005950	msk_impact_2017	107	deceased	0.785007	11.93
P-0008533	msk_impact_2017	106	censored	0.785007	12.03
P-0005782	msk_impact_2017	105	deceased	0.777531	12.16
P-0010531	msk_impact_2017	104	censored	0.777531	12.16
P-0008721	msk_impact_2017	103	censored	0.777531	12.23
TCGA-B9-A8YI	kirp_tcga_pan_can_atlas_2018	102	censored	0.777531	12.2958
P-0009364	msk_impact_2017	101	censored	0.777531	12.36
P-0011324	msk_impact_2017	100	censored	0.777531	12.59
P-0006126	msk_impact_2017	99	censored	0.777531	12.62
P-0006021	msk_impact_2017	98	deceased	0.769597	12.85
P-0000819	msk_impact_2017	97	deceased	0.761663	12.95
P-0004472	msk_impact_2017	96	deceased	0.753729	13.05
P-0004416	msk_impact_2017	95	deceased	0.745795	13.48
TCGA-3P-A9WA	ov_tcga_pan_can_atlas_2018	94	censored	0.745795	13.8081
TCGA-EE-A3AF	skcm_tcga_pan_can_atlas_2018	93	deceased	0.737776	13.8081
TCGA-FI-A2D5	ucec_tcga_pan_can_atlas_2018	92	deceased	0.729756	13.8409
Pt35	skcm_ucla_2016	91	censored	0.729756	14
P-0004379	msk_impact_2017	90	censored	0.729756	14
P-0010499	msk_impact_2017	89	censored	0.729756	14.4
P-0006091	msk_impact_2017	88	deceased	0.721464	14.5
TCGA-AJ-A3EK	ucec_tcga_pan_can_atlas_2018	87	censored	0.721464	14.6629
P-0006034	msk_impact_2017	86	censored	0.721464	14.73
P-0004110	msk_impact_2017	85	deceased	0.712976	14.96
JS-0953	skcm_vanderbilt_mskcc_2015	84	deceased	0.704488	15.1
P-0005713	msk_impact_2017	83	censored	0.704488	15.22
TCGA-44-A479	luad_tcga_pan_can_atlas_2018	82	censored	0.704488	15.9779
P-0005146	msk_impact_2017	81	censored	0.704488	16.01
P-0001891	msk_impact_2017	80	deceased	0.695682	16.4
P-0008795	msk_impact_2017	79	censored	0.695682	16.54
P-0004441	msk_impact_2017	78	censored	0.695682	16.6
TCGA-VS-A94X	cesc_tcga_pan_can_atlas_2018	77	deceased	0.686647	16.6354
P-0006542	msk_impact_2017	76	censored	0.686647	17.03
P-0003869	msk_impact_2017	75	censored	0.686647	17.09
P-0005560	msk_impact_2017	74	censored	0.686647	17.19
P-0006133	msk_impact_2017	73	censored	0.686647	17.23
P-0001937	msk_impact_2017	72	deceased	0.67711	17.29
P-0005021	msk_impact_2017	71	censored	0.67711	17.46
P-0003654	msk_impact_2017	70	censored	0.67711	18.01
P-0001215	msk_impact_2017	69	censored	0.67711	18.41
P-0002102	msk_impact_2017	68	deceased	0.667153	18.77
P-0002459	msk_impact_2017	67	deceased	0.657195	18.97
P-0005947	msk_impact_2017	66	censored	0.657195	19
P-0002757	msk_impact_2017	65	censored	0.657195	19.53
P-0004051	msk_impact_2017	64	censored	0.657195	19.82
P-0005554	msk_impact_2017	63	censored	0.657195	20.25
P-0003198	msk_impact_2017	62	censored	0.657195	20.97
P-0003182	msk_impact_2017	61	censored	0.657195	22.02
TCGA-AA-A02R	coadread_tcga_pan_can_atlas_2018	60	deceased	0.646242	22.0272
TCGA-QF-A5YS	ucec_tcga_pan_can_atlas_2018	59	censored	0.646242	22.6518
P-0002637	msk_impact_2017	58	censored	0.646242	22.68
TCGA-69-7763	luad_tcga_pan_can_atlas_2018	57	censored	0.646242	22.6847
PIP15-68909	mixed_pipseq_2017	56	censored	0.646242	23
VT050	skcm_vanderbilt_mskcc_2015	55	deceased	0.634492	23.6
TCGA-FU-A23L	cesc_tcga_pan_can_atlas_2018	54	censored	0.634492	23.8354
PIP14-13487	mixed_pipseq_2017	53	deceased	0.622521	24
PIP16-74654	mixed_pipseq_2017	52	censored	0.622521	25
TCGA-05-4427	luad_tcga_pan_can_atlas_2018	51	censored	0.622521	26.0052
P-0001196	msk_impact_2017	50	censored	0.622521	26.43
P-0002310	msk_impact_2017	49	censored	0.622521	26.59
TCGA-AP-A0LM	ucec_tcga_pan_can_atlas_2018	48	censored	0.622521	27.123
P-0001774	msk_impact_2017	47	censored	0.622521	27.61
P-0000582	msk_impact_2017	46	censored	0.622521	28.14
P-0002049	msk_impact_2017	45	censored	0.622521	28.17
TCGA-55-7281	luad_tcga_pan_can_atlas_2018	44	censored	0.622521	28.6682
DS-uttcc-060	utuc_mskcc_2015	43	deceased	0.608044	29.31
PIP15-89172	mixed_pipseq_2017	42	censored	0.608044	30
TCGA-30-1891	ov_tcga_pan_can_atlas_2018	41	deceased	0.593213	30.049
PGM65	egc_tmucih_2015	40	censored	0.593213	31
9115422	prad_su2c_2019	39	deceased	0.578003	31.5375
PIP15-63375	mixed_pipseq_2017	38	censored	0.578003	32
TCGA-AX-A2HC	ucec_tcga_pan_can_atlas_2018	37	censored	0.578003	34.3229
TCGA-AJ-A2QO	ucec_tcga_pan_can_atlas_2018	36	deceased	0.561947	34.3558
ESCC-237T	escc_icgc	35	censored	0.561947	34.5
H093867	lihc_amc_prv	34	censored	0.561947	37.7
TCGA-AX-A0J0	ucec_tcga_pan_can_atlas_2018	33	censored	0.561947	40.1091
9115182	prad_su2c_2019	32	deceased	0.544386	45.0394
TCGA-EO-A22U	ucec_tcga_pan_can_atlas_2018	31	censored	0.544386	46.257
TCGA-AX-A2HD	ucec_tcga_pan_can_atlas_2018	30	censored	0.544386	46.4872
TCGA-AP-A059	ucec_tcga_pan_can_atlas_2018	29	censored	0.544386	48.0324
Pat138	mixed_allen_2018	28	deceased	0.524944	48.62
PIP15-51609	mixed_pipseq_2017	27	censored	0.524944	49
TCGA-VS-A958	cesc_tcga_pan_can_atlas_2018	26	censored	0.524944	50.1364
PIP15-10597	mixed_pipseq_2017	25	censored	0.524944	53
TCGA-OR-A5LL	acc_tcga_pan_can_atlas_2018	24	deceased	0.503071	53.0296
TCGA-XF-AAN0	blca_tcga_pan_can_atlas_2018	23	deceased	0.481198	56.4816
H080503	lihc_amc_prv	22	censored	0.481198	57.2
TCGA-AX-A06F	ucec_tcga_pan_can_atlas_2018	21	censored	0.481198	57.4679
TCGA-AZ-4315	coadread_tcga_pan_can_atlas_2018	20	censored	0.481198	58.3884
PIP14-35585	mixed_pipseq_2017	19	censored	0.481198	59
TCGA-EO-A22R	ucec_tcga_pan_can_atlas_2018	18	censored	0.481198	61.7418
TCGA-EE-A29E	skcm_tcga_pan_can_atlas_2018	17	censored	0.481198	63.7801
TCGA-CW-5580	kirc_tcga_pan_can_atlas_2018	16	deceased	0.451124	64.5692
TCGA-WS-AB45	coadread_tcga_pan_can_atlas_2018	15	censored	0.451124	70.0266
PIP14-82072	mixed_pipseq_2017	14	censored	0.451124	76
TCGA-AX-A0J1	ucec_tcga_pan_can_atlas_2018	13	censored	0.451124	77.3909
H060515	lihc_amc_prv	12	censored	0.451124	82.2
PIP15-70532	mixed_pipseq_2017	11	deceased	0.410112	84
TCGA-DX-AB37	sarc_tcga_pan_can_atlas_2018	10	deceased	0.369101	84.6566
PIP15-68033	mixed_pipseq_2017	9	censored	0.369101	91
TCGA-13-0889	ov_tcga_pan_can_atlas_2018	8	deceased	0.322963	95.1442
P-33	mel_tsam_liang_2017	7	censored	0.322963	106.7
TCGA-XF-AAMG	blca_tcga_pan_can_atlas_2018	6	censored	0.322963	110.596
TCGA-D3-A2JG	skcm_tcga_pan_can_atlas_2018	5	deceased	0.258371	113.522
WA19	prad_mich	4	deceased	0.193778	120
TCGA-AP-A051	ucec_tcga_pan_can_atlas_2018	3	censored	0.193778	129.796
TCGA-3C-AALI	brca_tcga_pan_can_atlas_2018	2	censored	0.193778	131.67
PIP15-54215	mixed_pipseq_2017	1	censored	0.193778	168
Cases without Alteration(s) in Query Gene(s)
Case ID	Study ID	Number at Risk	Status	Survival Rate	Time (months)
S00539	sclc_ucologne_2015	26552	deceased	0.999962	0
S00841	sclc_ucologne_2015	26551	deceased	0.999925	0
S00941	sclc_ucologne_2015	26550	deceased	0.999887	0
S00944	sclc_ucologne_2015	26549	deceased	0.999849	0
S00947	sclc_ucologne_2015	26548	deceased	0.999812	0
S01023	sclc_ucologne_2015	26547	deceased	0.999774	0
S02400	sclc_ucologne_2015	26546	deceased	0.999736	0
PGM37	egc_tmucih_2015	26545	censored	0.999736	0
PIP15-49209	mixed_pipseq_2017	26544	deceased	0.999699	0
TCGA-P6-A5OH	acc_tcga_pan_can_atlas_2018	26543	deceased	0.999661	0
P-0000554	msk_impact_2017	26542	censored	0.999661	0
P-0001557	msk_impact_2017	26541	censored	0.999661	0
P-0001697	msk_impact_2017	26540	censored	0.999661	0
P-0001945	msk_impact_2017	26539	censored	0.999661	0
P-0003898	msk_impact_2017	26538	censored	0.999661	0
P-0004611	msk_impact_2017	26537	censored	0.999661	0
P-0005382	msk_impact_2017	26536	censored	0.999661	0
P-0005735	msk_impact_2017	26535	censored	0.999661	0
P-0008436	msk_impact_2017	26534	censored	0.999661	0
P-0009455	msk_impact_2017	26533	censored	0.999661	0
P-0009700	msk_impact_2017	26532	censored	0.999661	0
TCGA-CF-A9FH	blca_tcga_pan_can_atlas_2018	26531	censored	0.999661	0
TCGA-BR-4292	stad_tcga_pan_can_atlas_2018	26530	censored	0.999661	0
TCGA-BR-4294	stad_tcga_pan_can_atlas_2018	26529	censored	0.999661	0
TCGA-BR-4357	stad_tcga_pan_can_atlas_2018	26528	censored	0.999661	0
TCGA-BR-4361	stad_tcga_pan_can_atlas_2018	26527	censored	0.999661	0
TCGA-BR-4362	stad_tcga_pan_can_atlas_2018	26526	censored	0.999661	0
TCGA-BR-4363	stad_tcga_pan_can_atlas_2018	26525	censored	0.999661	0
TCGA-BR-4366	stad_tcga_pan_can_atlas_2018	26524	censored	0.999661	0
TCGA-BR-4367	stad_tcga_pan_can_atlas_2018	26523	censored	0.999661	0
TCGA-BR-4368	stad_tcga_pan_can_atlas_2018	26522	censored	0.999661	0
TCGA-BR-4369	stad_tcga_pan_can_atlas_2018	26521	censored	0.999661	0
TCGA-BR-4370	stad_tcga_pan_can_atlas_2018	26520	censored	0.999661	0
TCGA-BR-4371	stad_tcga_pan_can_atlas_2018	26519	censored	0.999661	0
TCGA-BR-6454	stad_tcga_pan_can_atlas_2018	26518	censored	0.999661	0
TCGA-BR-8679	stad_tcga_pan_can_atlas_2018	26517	censored	0.999661	0
TCGA-BR-A4CR	stad_tcga_pan_can_atlas_2018	26516	censored	0.999661	0
TCGA-CG-4442	stad_tcga_pan_can_atlas_2018	26515	censored	0.999661	0
TCGA-CG-4462	stad_tcga_pan_can_atlas_2018	26514	deceased	0.999623	0
TCGA-CG-4474	stad_tcga_pan_can_atlas_2018	26513	censored	0.999623	0
TCGA-CG-4476	stad_tcga_pan_can_atlas_2018	26512	censored	0.999623	0
TCGA-QN-A5NN	ucs_tcga_pan_can_atlas_2018	26511	censored	0.999623	0
TCGA-VB-A8QN	dlbc_tcga_pan_can_atlas_2018	26510	censored	0.999623	0
TCGA-NQ-A638	meso_tcga_pan_can_atlas_2018	26509	censored	0.999623	0
TCGA-AB-2837	laml_tcga_pan_can_atlas_2018	26508	deceased	0.999586	0
TCGA-AB-2932	laml_tcga_pan_can_atlas_2018	26507	censored	0.999586	0
TCGA-AB-2861	laml_tcga_pan_can_atlas_2018	26506	deceased	0.999548	0
TCGA-AB-2922	laml_tcga_pan_can_atlas_2018	26505	deceased	0.99951	0
TCGA-AB-2890	laml_tcga_pan_can_atlas_2018	26504	deceased	0.999472	0
TCGA-AB-2910	laml_tcga_pan_can_atlas_2018	26503	deceased	0.999435	0
TCGA-AB-2931	laml_tcga_pan_can_atlas_2018	26502	deceased	0.999397	0
TCGA-AB-2842	laml_tcga_pan_can_atlas_2018	26501	deceased	0.999359	0
TCGA-AB-2820	laml_tcga_pan_can_atlas_2018	26500	deceased	0.999322	0
TCGA-AB-2823	laml_tcga_pan_can_atlas_2018	26499	deceased	0.999284	0
TCGA-AB-2915	laml_tcga_pan_can_atlas_2018	26498	deceased	0.999246	0
TCGA-AB-2941	laml_tcga_pan_can_atlas_2018	26497	deceased	0.999209	0
TCGA-AB-2903	laml_tcga_pan_can_atlas_2018	26496	deceased	0.999171	0
TCGA-A8-A06N	brca_tcga_pan_can_atlas_2018	26495	censored	0.999171	0
TCGA-A8-A081	brca_tcga_pan_can_atlas_2018	26494	censored	0.999171	0
TCGA-A8-A083	brca_tcga_pan_can_atlas_2018	26493	censored	0.999171	0
TCGA-A8-A08H	brca_tcga_pan_can_atlas_2018	26492	censored	0.999171	0
TCGA-A8-A090	brca_tcga_pan_can_atlas_2018	26491	censored	0.999171	0
TCGA-A8-A094	brca_tcga_pan_can_atlas_2018	26490	censored	0.999171	0
TCGA-A8-A096	brca_tcga_pan_can_atlas_2018	26489	censored	0.999171	0
TCGA-A8-A09G	brca_tcga_pan_can_atlas_2018	26488	censored	0.999171	0
TCGA-A8-A09Z	brca_tcga_pan_can_atlas_2018	26487	censored	0.999171	0
TCGA-C8-A12K	brca_tcga_pan_can_atlas_2018	26486	censored	0.999171	0
TCGA-C8-A12T	brca_tcga_pan_can_atlas_2018	26485	censored	0.999171	0
TCGA-C8-A133	brca_tcga_pan_can_atlas_2018	26484	censored	0.999171	0
TCGA-PL-A8LV	brca_tcga_pan_can_atlas_2018	26483	censored	0.999171	0
TCGA-EK-A3GM	cesc_tcga_pan_can_atlas_2018	26482	censored	0.999171	0
TCGA-LP-A4AV	cesc_tcga_pan_can_atlas_2018	26481	censored	0.999171	0
TCGA-ZJ-A8QO	cesc_tcga_pan_can_atlas_2018	26480	censored	0.999171	0
TCGA-ZJ-AAX8	cesc_tcga_pan_can_atlas_2018	26479	censored	0.999171	0
TCGA-ZJ-AAXB	cesc_tcga_pan_can_atlas_2018	26478	censored	0.999171	0
TCGA-ZJ-AAXD	cesc_tcga_pan_can_atlas_2018	26477	censored	0.999171	0
TCGA-ZJ-AAXF	cesc_tcga_pan_can_atlas_2018	26476	censored	0.999171	0
TCGA-ZJ-AAXI	cesc_tcga_pan_can_atlas_2018	26475	censored	0.999171	0
TCGA-ZJ-AAXJ	cesc_tcga_pan_can_atlas_2018	26474	censored	0.999171	0
TCGA-ZJ-AAXN	cesc_tcga_pan_can_atlas_2018	26473	censored	0.999171	0
TCGA-ZJ-AAXT	cesc_tcga_pan_can_atlas_2018	26472	censored	0.999171	0
TCGA-ZJ-AB0H	cesc_tcga_pan_can_atlas_2018	26471	censored	0.999171	0
TCGA-ZJ-AB0I	cesc_tcga_pan_can_atlas_2018	26470	censored	0.999171	0
TCGA-AG-3601	coadread_tcga_pan_can_atlas_2018	26469	censored	0.999171	0
TCGA-AG-3602	coadread_tcga_pan_can_atlas_2018	26468	censored	0.999171	0
TCGA-AG-4015	coadread_tcga_pan_can_atlas_2018	26467	censored	0.999171	0
TCGA-AG-A01L	coadread_tcga_pan_can_atlas_2018	26466	censored	0.999171	0
TCGA-AG-A01W	coadread_tcga_pan_can_atlas_2018	26465	censored	0.999171	0
TCGA-AG-A01Y	coadread_tcga_pan_can_atlas_2018	26464	censored	0.999171	0
TCGA-AA-3527	coadread_tcga_pan_can_atlas_2018	26463	censored	0.999171	0
TCGA-AA-3529	coadread_tcga_pan_can_atlas_2018	26462	deceased	0.999133	0
TCGA-AA-3684	coadread_tcga_pan_can_atlas_2018	26461	censored	0.999133	0
TCGA-AA-3693	coadread_tcga_pan_can_atlas_2018	26460	censored	0.999133	0
TCGA-AA-3695	coadread_tcga_pan_can_atlas_2018	26459	censored	0.999133	0
TCGA-AA-3712	coadread_tcga_pan_can_atlas_2018	26458	censored	0.999133	0
TCGA-AA-3814	coadread_tcga_pan_can_atlas_2018	26457	censored	0.999133	0
TCGA-AA-3845	coadread_tcga_pan_can_atlas_2018	26456	deceased	0.999095	0
TCGA-AA-3850	coadread_tcga_pan_can_atlas_2018	26455	deceased	0.999058	0
TCGA-AA-3852	coadread_tcga_pan_can_atlas_2018	26454	deceased	0.99902	0
TCGA-AA-3872	coadread_tcga_pan_can_atlas_2018	26453	censored	0.99902	0
TCGA-AA-3984	coadread_tcga_pan_can_atlas_2018	26452	censored	0.99902	0
TCGA-AA-A022	coadread_tcga_pan_can_atlas_2018	26451	censored	0.99902	0
TCGA-AD-A5EJ	coadread_tcga_pan_can_atlas_2018	26450	censored	0.99902	0
TCGA-CK-5915	coadread_tcga_pan_can_atlas_2018	26449	censored	0.99902	0
TCGA-CK-6746	coadread_tcga_pan_can_atlas_2018	26448	censored	0.99902	0
TCGA-RR-A6KB	gbm_tcga_pan_can_atlas_2018	26447	censored	0.99902	0
TCGA-A3-A8OU	kirc_tcga_pan_can_atlas_2018	26446	censored	0.99902	0
TCGA-A3-A8OX	kirc_tcga_pan_can_atlas_2018	26445	censored	0.99902	0
TCGA-A4-A772	kirp_tcga_pan_can_atlas_2018	26444	censored	0.99902	0
TCGA-A4-A7UZ	kirp_tcga_pan_can_atlas_2018	26443	censored	0.99902	0
TCGA-P5-A5ET	lgg_tcga_pan_can_atlas_2018	26442	censored	0.99902	0
TCGA-P5-A5EU	lgg_tcga_pan_can_atlas_2018	26441	censored	0.99902	0
TCGA-TQ-A7RS	lgg_tcga_pan_can_atlas_2018	26440	censored	0.99902	0
TCGA-BW-A5NP	lihc_tcga_pan_can_atlas_2018	26439	censored	0.99902	0
TCGA-BW-A5NQ	lihc_tcga_pan_can_atlas_2018	26438	censored	0.99902	0
TCGA-CC-A9FU	lihc_tcga_pan_can_atlas_2018	26437	censored	0.99902	0
TCGA-CC-A9FV	lihc_tcga_pan_can_atlas_2018	26436	censored	0.99902	0
TCGA-RC-A6M3	lihc_tcga_pan_can_atlas_2018	26435	censored	0.99902	0
TCGA-05-4244	luad_tcga_pan_can_atlas_2018	26434	censored	0.99902	0
TCGA-05-4395	luad_tcga_pan_can_atlas_2018	26433	deceased	0.998982	0
TCGA-05-4410	luad_tcga_pan_can_atlas_2018	26432	censored	0.998982	0
TCGA-86-8281	luad_tcga_pan_can_atlas_2018	26431	censored	0.998982	0
TCGA-63-A5M9	lusc_tcga_pan_can_atlas_2018	26430	censored	0.998982	0
TCGA-HZ-A8P0	paad_tcga_pan_can_atlas_2018	26429	censored	0.998982	0
TCGA-EB-A430	skcm_tcga_pan_can_atlas_2018	26428	censored	0.998982	0
TCGA-FY-A3NN	thca_tcga_pan_can_atlas_2018	26427	censored	0.998982	0
TCGA-AX-A3FV	ucec_tcga_pan_can_atlas_2018	26426	censored	0.998982	0
MB-0284	brca_metabric	26425	censored	0.998982	0
P-0007108	msk_impact_2017	26424	deceased	0.998944	0.03
P-0010898	msk_impact_2017	26423	censored	0.998944	0.03
TCGA-RQ-A6JB	dlbc_tcga_pan_can_atlas_2018	26422	censored	0.998944	0.0328764
TCGA-AC-A7VC	brca_tcga_pan_can_atlas_2018	26421	censored	0.998944	0.0328764
TCGA-C8-A275	brca_tcga_pan_can_atlas_2018	26420	censored	0.998944	0.0328764
TCGA-HT-7472	lgg_tcga_pan_can_atlas_2018	26419	censored	0.998944	0.0328764
TCGA-FV-A495	lihc_tcga_pan_can_atlas_2018	26418	censored	0.998944	0.0328764
TCGA-58-8386	lusc_tcga_pan_can_atlas_2018	26417	deceased	0.998906	0.0328764
DS-bla-023	blca_mskcc_solit_2014	26416	deceased	0.998869	0.06
TCGA-EK-A2RD	cesc_tcga_pan_can_atlas_2018	26415	censored	0.998869	0.0657527
TCGA-EK-A2RO	cesc_tcga_pan_can_atlas_2018	26414	censored	0.998869	0.0657527
TCGA-CV-7421	hnsc_tcga_pan_can_atlas_2018	26413	deceased	0.998831	0.0657527
TCGA-IQ-A61I	hnsc_tcga_pan_can_atlas_2018	26412	deceased	0.998793	0.0657527
TCGA-BP-4337	kirc_tcga_pan_can_atlas_2018	26411	deceased	0.998755	0.0657527
TCGA-HT-A5R9	lgg_tcga_pan_can_atlas_2018	26410	censored	0.998755	0.0657527
TCGA-NC-A5HD	lusc_tcga_pan_can_atlas_2018	26409	deceased	0.998717	0.0657527
TCGA-QR-A70V	pcpg_tcga_pan_can_atlas_2018	26408	censored	0.998717	0.0657527
TCGA-SL-A6J9	ucec_tcga_pan_can_atlas_2018	26407	censored	0.998717	0.0657527
P-0001837	msk_impact_2017	26406	deceased	0.998679	0.07
P-0005317	msk_impact_2017	26405	censored	0.998679	0.07
DS-bla-091	blca_mskcc_solit_2014	26404	deceased	0.998642	0.09
TCGA-HU-A4GQ	stad_tcga_pan_can_atlas_2018	26403	deceased	0.998604	0.0986291
TCGA-4K-AA1I	tgct_tcga_pan_can_atlas_2018	26402	censored	0.998604	0.0986291
TCGA-EK-A3GJ	cesc_tcga_pan_can_atlas_2018	26401	censored	0.998604	0.0986291
TCGA-32-1977	gbm_tcga_pan_can_atlas_2018	26400	censored	0.998604	0.0986291
TCGA-12-0657	gbm_tcga_pan_can_atlas_2018	26399	deceased	0.998566	0.0986291
TCGA-A3-A6NN	kirc_tcga_pan_can_atlas_2018	26398	censored	0.998566	0.0986291
TCGA-A3-A8CQ	kirc_tcga_pan_can_atlas_2018	26397	censored	0.998566	0.0986291
TCGA-A4-7583	kirp_tcga_pan_can_atlas_2018	26396	censored	0.998566	0.0986291
TCGA-HT-7467	lgg_tcga_pan_can_atlas_2018	26395	censored	0.998566	0.0986291
TCGA-HT-7687	lgg_tcga_pan_can_atlas_2018	26394	censored	0.998566	0.0986291
TCGA-HT-7690	lgg_tcga_pan_can_atlas_2018	26393	censored	0.998566	0.0986291
TCGA-HT-7691	lgg_tcga_pan_can_atlas_2018	26392	censored	0.998566	0.0986291
TCGA-HT-8015	lgg_tcga_pan_can_atlas_2018	26391	censored	0.998566	0.0986291
TCGA-HT-8106	lgg_tcga_pan_can_atlas_2018	26390	censored	0.998566	0.0986291
TCGA-HT-A5RB	lgg_tcga_pan_can_atlas_2018	26389	censored	0.998566	0.0986291
TCGA-HT-A74O	lgg_tcga_pan_can_atlas_2018	26388	censored	0.998566	0.0986291
TCGA-VM-A8CB	lgg_tcga_pan_can_atlas_2018	26387	censored	0.998566	0.0986291
TCGA-56-7731	lusc_tcga_pan_can_atlas_2018	26386	deceased	0.998528	0.0986291
TCGA-SQ-A6I6	pcpg_tcga_pan_can_atlas_2018	26385	censored	0.998528	0.0986291
ITNET_1047	panet_arcnet_2017	26384	deceased	0.99849	0.1
DS-bla-101	blca_mskcc_solit_2014	26383	censored	0.99849	0.1
P-0001375	msk_impact_2017	26382	censored	0.99849	0.1
P-0006407	msk_impact_2017	26381	censored	0.99849	0.1
P-0006418	msk_impact_2017	26380	deceased	0.998452	0.1
P-0010743	msk_impact_2017	26379	censored	0.998452	0.1
MB-6229	brca_metabric	26378	deceased	0.998415	0.1
DS-uttcc-046	utuc_mskcc_2015	26377	deceased	0.998377	0.13
P-0001899	msk_impact_2017	26376	deceased	0.998339	0.13
P-0003167	msk_impact_2017	26375	censored	0.998339	0.13
P-0003666	msk_impact_2017	26374	censored	0.998339	0.13
TCGA-VD-A8KM	uvm_tcga_pan_can_atlas_2018	26373	censored	0.998339	0.131505
TCGA-LN-A9FO	esca_tcga_pan_can_atlas_2018	26372	censored	0.998339	0.131505
TCGA-EK-A2R9	cesc_tcga_pan_can_atlas_2018	26371	censored	0.998339	0.131505
TCGA-19-1791	gbm_tcga_pan_can_atlas_2018	26370	censored	0.998339	0.131505
TCGA-28-1757	gbm_tcga_pan_can_atlas_2018	26369	censored	0.998339	0.131505
TCGA-4A-A93W	kirp_tcga_pan_can_atlas_2018	26368	censored	0.998339	0.131505
TCGA-HT-7471	lgg_tcga_pan_can_atlas_2018	26367	censored	0.998339	0.131505
TCGA-HT-7877	lgg_tcga_pan_can_atlas_2018	26366	censored	0.998339	0.131505
TCGA-HT-A5R5	lgg_tcga_pan_can_atlas_2018	26365	censored	0.998339	0.131505
TCGA-NJ-A4YI	luad_tcga_pan_can_atlas_2018	26364	deceased	0.998301	0.131505
TCGA-56-A5DR	lusc_tcga_pan_can_atlas_2018	26363	censored	0.998301	0.131505
TCGA-HZ-7922	paad_tcga_pan_can_atlas_2018	26362	censored	0.998301	0.131505
TCGA-AJ-A8CW	ucec_tcga_pan_can_atlas_2018	26361	censored	0.998301	0.131505
DS-bla-018	blca_mskcc_solit_2014	26360	deceased	0.998263	0.15
DS-bla-097	blca_mskcc_solit_2014	26359	deceased	0.998225	0.15
P-0000126	msk_impact_2017	26358	deceased	0.998187	0.16
P-0002447	msk_impact_2017	26357	censored	0.998187	0.16
P-0005158	msk_impact_2017	26356	censored	0.998187	0.16
P-0006289	msk_impact_2017	26355	deceased	0.998149	0.16
TCGA-AN-A0AM	brca_tcga_pan_can_atlas_2018	26354	censored	0.998149	0.164382
TCGA-C8-A1HJ	brca_tcga_pan_can_atlas_2018	26353	censored	0.998149	0.164382
TCGA-PL-A8LX	brca_tcga_pan_can_atlas_2018	26352	censored	0.998149	0.164382
TCGA-ZJ-AAXU	cesc_tcga_pan_can_atlas_2018	26351	censored	0.998149	0.164382
TCGA-19-2624	gbm_tcga_pan_can_atlas_2018	26350	deceased	0.998112	0.164382
TCGA-B9-A5W9	kirp_tcga_pan_can_atlas_2018	26349	censored	0.998112	0.164382
TCGA-HT-7676	lgg_tcga_pan_can_atlas_2018	26348	censored	0.998112	0.164382
TCGA-77-7338	lusc_tcga_pan_can_atlas_2018	26347	deceased	0.998074	0.164382
TCGA-94-7557	lusc_tcga_pan_can_atlas_2018	26346	deceased	0.998036	0.164382
TCGA-VD-AA8R	uvm_tcga_pan_can_atlas_2018	26345	censored	0.998036	0.197258
TCGA-VD-AA8M	uvm_tcga_pan_can_atlas_2018	26344	censored	0.998036	0.197258
TCGA-AY-6196	coadread_tcga_pan_can_atlas_2018	26343	censored	0.998036	0.197258
TCGA-28-1746	gbm_tcga_pan_can_atlas_2018	26342	censored	0.998036	0.197258
TCGA-41-4097	gbm_tcga_pan_can_atlas_2018	26341	deceased	0.997998	0.197258
TCGA-06-0140	gbm_tcga_pan_can_atlas_2018	26340	deceased	0.99796	0.197258
TCGA-F6-A8O4	lgg_tcga_pan_can_atlas_2018	26339	censored	0.99796	0.197258
TCGA-ED-A7PX	lihc_tcga_pan_can_atlas_2018	26338	censored	0.99796	0.197258
TCGA-ED-A7PZ	lihc_tcga_pan_can_atlas_2018	26337	censored	0.99796	0.197258
TCGA-ED-A97K	lihc_tcga_pan_can_atlas_2018	26336	censored	0.99796	0.197258
TCGA-XC-AA0X	lusc_tcga_pan_can_atlas_2018	26335	deceased	0.997922	0.197258
TCGA-RP-A690	skcm_tcga_pan_can_atlas_2018	26334	censored	0.997922	0.197258
TCGA-J8-A4HY	thca_tcga_pan_can_atlas_2018	26333	censored	0.997922	0.197258
TCGA-AX-A3FT	ucec_tcga_pan_can_atlas_2018	26332	censored	0.997922	0.197258
TCGA-AX-A3FZ	ucec_tcga_pan_can_atlas_2018	26331	censored	0.997922	0.197258
P-0001478	msk_impact_2017	26330	censored	0.997922	0.2
P-0004964	msk_impact_2017	26329	censored	0.997922	0.2
P-0005334	msk_impact_2017	26328	censored	0.997922	0.2
P-0006801	msk_impact_2017	26327	censored	0.997922	0.2
P-0007890	msk_impact_2017	26326	censored	0.997922	0.2
P-0010979	msk_impact_2017	26325	censored	0.997922	0.2
P-0000887	msk_impact_2017	26324	censored	0.997922	0.23
P-0001117	msk_impact_2017	26323	censored	0.997922	0.23
P-0002683	msk_impact_2017	26322	censored	0.997922	0.23
P-0005699	msk_impact_2017	26321	censored	0.997922	0.23
P-0006857	msk_impact_2017	26320	censored	0.997922	0.23
P-0007515	msk_impact_2017	26319	censored	0.997922	0.23
P-0008296	msk_impact_2017	26318	censored	0.997922	0.23
TCGA-FP-A8CX	stad_tcga_pan_can_atlas_2018	26317	censored	0.997922	0.230134
TCGA-AN-A041	brca_tcga_pan_can_atlas_2018	26316	censored	0.997922	0.230134
TCGA-B4-5844	kirc_tcga_pan_can_atlas_2018	26315	censored	0.997922	0.230134
TCGA-A4-7915	kirp_tcga_pan_can_atlas_2018	26314	censored	0.997922	0.230134
TCGA-F6-A8O3	lgg_tcga_pan_can_atlas_2018	26313	censored	0.997922	0.230134
TCGA-HT-7616	lgg_tcga_pan_can_atlas_2018	26312	deceased	0.997884	0.230134
TCGA-HT-7857	lgg_tcga_pan_can_atlas_2018	26311	censored	0.997884	0.230134
TCGA-HT-8111	lgg_tcga_pan_can_atlas_2018	26310	censored	0.997884	0.230134
TCGA-HT-A4DS	lgg_tcga_pan_can_atlas_2018	26309	censored	0.997884	0.230134
TCGA-P5-A5EV	lgg_tcga_pan_can_atlas_2018	26308	censored	0.997884	0.230134
TCGA-P5-A72U	lgg_tcga_pan_can_atlas_2018	26307	censored	0.997884	0.230134
TCGA-HZ-A8P1	paad_tcga_pan_can_atlas_2018	26306	censored	0.997884	0.230134
TCGA-QR-A70D	pcpg_tcga_pan_can_atlas_2018	26305	censored	0.997884	0.230134
TCGA-HR-A2OG	skcm_tcga_pan_can_atlas_2018	26304	censored	0.997884	0.230134
TCGA-AX-A3FS	ucec_tcga_pan_can_atlas_2018	26303	censored	0.997884	0.230134
TCGA-SL-A6JA	ucec_tcga_pan_can_atlas_2018	26302	censored	0.997884	0.230134
P-0006325	msk_impact_2017	26301	censored	0.997884	0.26
P-0010019	msk_impact_2017	26300	deceased	0.997846	0.26
P-0011207	msk_impact_2017	26299	censored	0.997846	0.26
P-0012290	msk_impact_2017	26298	censored	0.997846	0.26
TCGA-BR-8363	stad_tcga_pan_can_atlas_2018	26297	deceased	0.997808	0.263011
TCGA-HU-A4GY	stad_tcga_pan_can_atlas_2018	26296	censored	0.997808	0.263011
TCGA-N7-A4Y5	ucs_tcga_pan_can_atlas_2018	26295	deceased	0.99777	0.263011
TCGA-PL-A8LY	brca_tcga_pan_can_atlas_2018	26294	censored	0.99777	0.263011
TCGA-06-0402	gbm_tcga_pan_can_atlas_2018	26293	deceased	0.997732	0.263011
TCGA-CS-5394	lgg_tcga_pan_can_atlas_2018	26292	censored	0.997732	0.263011
TCGA-BC-A3KF	lihc_tcga_pan_can_atlas_2018	26291	censored	0.997732	0.263011
TCGA-56-A5DS	lusc_tcga_pan_can_atlas_2018	26290	censored	0.997732	0.263011
TCGA-30-1857	ov_tcga_pan_can_atlas_2018	26289	deceased	0.997695	0.263011
TCGA-IB-AAUM	paad_tcga_pan_can_atlas_2018	26288	censored	0.997695	0.263011
TCGA-AX-A3G6	ucec_tcga_pan_can_atlas_2018	26287	censored	0.997695	0.263011
DS-bla-042	blca_mskcc_solit_2014	26286	deceased	0.997657	0.29
DS-bla-048	blca_mskcc_solit_2014	26285	deceased	0.997619	0.29
DS-bla-103	blca_mskcc_solit_2014	26284	deceased	0.997581	0.29
TCGA-L5-A43H	esca_tcga_pan_can_atlas_2018	26283	deceased	0.997543	0.295887
TCGA-AN-A0XP	brca_tcga_pan_can_atlas_2018	26282	censored	0.997543	0.295887
TCGA-EK-A2RB	cesc_tcga_pan_can_atlas_2018	26281	censored	0.997543	0.295887
TCGA-LP-A5U2	cesc_tcga_pan_can_atlas_2018	26280	censored	0.997543	0.295887
TCGA-DD-A4NR	lihc_tcga_pan_can_atlas_2018	26279	deceased	0.997505	0.295887
TCGA-DD-AACK	lihc_tcga_pan_can_atlas_2018	26278	censored	0.997505	0.295887
TCGA-RC-A6M6	lihc_tcga_pan_can_atlas_2018	26277	censored	0.997505	0.295887
TCGA-33-A5GW	lusc_tcga_pan_can_atlas_2018	26276	deceased	0.997467	0.295887
TCGA-25-1631	ov_tcga_pan_can_atlas_2018	26275	deceased	0.997429	0.295887
TCGA-RL-AAAS	paad_tcga_pan_can_atlas_2018	26274	censored	0.997429	0.295887
TCGA-AX-A3G4	ucec_tcga_pan_can_atlas_2018	26273	censored	0.997429	0.295887
TCGA-AX-A3G7	ucec_tcga_pan_can_atlas_2018	26272	censored	0.997429	0.295887
P-0002077	msk_impact_2017	26271	censored	0.997429	0.3
P-0002330	msk_impact_2017	26270	deceased	0.997391	0.3
P-0002463	msk_impact_2017	26269	censored	0.997391	0.3
P-0009050	msk_impact_2017	26268	censored	0.997391	0.3
DS-bla-092	blca_mskcc_solit_2014	26267	censored	0.997391	0.32
TCGA-W5-AA31	chol_tcga_pan_can_atlas_2018	26266	censored	0.997391	0.328764
TCGA-AN-A03X	brca_tcga_pan_can_atlas_2018	26265	censored	0.997391	0.328764
TCGA-AN-A03Y	brca_tcga_pan_can_atlas_2018	26264	censored	0.997391	0.328764
TCGA-AN-A046	brca_tcga_pan_can_atlas_2018	26263	censored	0.997391	0.328764
TCGA-AN-A0AR	brca_tcga_pan_can_atlas_2018	26262	censored	0.997391	0.328764
TCGA-AN-A0AS	brca_tcga_pan_can_atlas_2018	26261	censored	0.997391	0.328764
TCGA-AN-A0AT	brca_tcga_pan_can_atlas_2018	26260	censored	0.997391	0.328764
TCGA-AN-A0FV	brca_tcga_pan_can_atlas_2018	26259	censored	0.997391	0.328764
TCGA-AN-A0FX	brca_tcga_pan_can_atlas_2018	26258	censored	0.997391	0.328764
TCGA-AN-A0FY	brca_tcga_pan_can_atlas_2018	26257	censored	0.997391	0.328764
TCGA-AN-A0FZ	brca_tcga_pan_can_atlas_2018	26256	censored	0.997391	0.328764
TCGA-AN-A0XN	brca_tcga_pan_can_atlas_2018	26255	censored	0.997391	0.328764
TCGA-AN-A0XR	brca_tcga_pan_can_atlas_2018	26254	censored	0.997391	0.328764
TCGA-AN-A0XS	brca_tcga_pan_can_atlas_2018	26253	censored	0.997391	0.328764
TCGA-AN-A0XT	brca_tcga_pan_can_atlas_2018	26252	censored	0.997391	0.328764
TCGA-AN-A0XU	brca_tcga_pan_can_atlas_2018	26251	censored	0.997391	0.328764
TCGA-HT-7875	lgg_tcga_pan_can_atlas_2018	26250	censored	0.997391	0.328764
TCGA-FV-A496	lihc_tcga_pan_can_atlas_2018	26249	censored	0.997391	0.328764
TCGA-RP-A693	skcm_tcga_pan_can_atlas_2018	26248	censored	0.997391	0.328764
CAC_3705	ampca_bcm_2016	26247	deceased	0.997353	0.33
DS-bla-100	blca_mskcc_solit_2014	26246	deceased	0.997315	0.33
P-0004862	msk_impact_2017	26245	censored	0.997315	0.33
P-0005619	msk_impact_2017	26244	deceased	0.997277	0.33
P-0007047	msk_impact_2017	26243	censored	0.997277	0.33
DS-bla-020	blca_mskcc_solit_2014	26242	deceased	0.997239	0.35
DS-bla-123	blca_mskcc_solit_2014	26241	deceased	0.997201	0.36
P-0001968	msk_impact_2017	26240	censored	0.997201	0.36
P-0002081	msk_impact_2017	26239	deceased	0.997163	0.36
P-0006520	msk_impact_2017	26238	censored	0.997163	0.36
P-0006769	msk_impact_2017	26237	censored	0.997163	0.36
P-0008953	msk_impact_2017	26236	deceased	0.997125	0.36
P-0011029	msk_impact_2017	26235	censored	0.997125	0.36
TCGA-L5-A88Y	esca_tcga_pan_can_atlas_2018	26234	censored	0.997125	0.36164
TCGA-AN-A0FW	brca_tcga_pan_can_atlas_2018	26233	censored	0.997125	0.36164
TCGA-EA-A97N	cesc_tcga_pan_can_atlas_2018	26232	censored	0.997125	0.36164
TCGA-HD-A4C1	hnsc_tcga_pan_can_atlas_2018	26231	censored	0.997125	0.36164
TCGA-B4-5843	kirc_tcga_pan_can_atlas_2018	26230	censored	0.997125	0.36164
TCGA-DD-A3A8	lihc_tcga_pan_can_atlas_2018	26229	deceased	0.997087	0.36164
TCGA-55-8506	luad_tcga_pan_can_atlas_2018	26228	censored	0.997087	0.36164
TCGA-24-2262	ov_tcga_pan_can_atlas_2018	26227	deceased	0.997049	0.36164
DS-bla-064	blca_mskcc_solit_2014	26226	deceased	0.997011	0.38
DS-bla-127	blca_mskcc_solit_2014	26225	censored	0.997011	0.39
P-0004067	msk_impact_2017	26224	deceased	0.996973	0.39
P-0004652	msk_impact_2017	26223	censored	0.996973	0.39
P-0005142	msk_impact_2017	26222	censored	0.996973	0.39
P-0005544	msk_impact_2017	26221	censored	0.996973	0.39
P-0005945	msk_impact_2017	26220	censored	0.996973	0.39
P-0006074	msk_impact_2017	26219	censored	0.996973	0.39
P-0006567	msk_impact_2017	26218	censored	0.996973	0.39
P-0006914	msk_impact_2017	26217	censored	0.996973	0.39
P-0008184	msk_impact_2017	26216	censored	0.996973	0.39
P-0008843	msk_impact_2017	26215	censored	0.996973	0.39
P-0009482	msk_impact_2017	26214	censored	0.996973	0.39
P-0009557	msk_impact_2017	26213	censored	0.996973	0.39
P-0011178	msk_impact_2017	26212	censored	0.996973	0.39
P-0011452	msk_impact_2017	26211	censored	0.996973	0.39
TCGA-WC-A884	uvm_tcga_pan_can_atlas_2018	26210	censored	0.996973	0.394516
TCGA-EK-A2PK	cesc_tcga_pan_can_atlas_2018	26209	censored	0.996973	0.394516
TCGA-14-3476	gbm_tcga_pan_can_atlas_2018	26208	deceased	0.996935	0.394516
TCGA-06-0201	gbm_tcga_pan_can_atlas_2018	26207	deceased	0.996897	0.394516
TCGA-DD-AADM	lihc_tcga_pan_can_atlas_2018	26206	deceased	0.996859	0.394516
TCGA-FV-A4ZQ	lihc_tcga_pan_can_atlas_2018	26205	censored	0.996859	0.394516
TCGA-37-3792	lusc_tcga_pan_can_atlas_2018	26204	censored	0.996859	0.394516
TCGA-37-4141	lusc_tcga_pan_can_atlas_2018	26203	censored	0.996859	0.394516
TCGA-51-4079	lusc_tcga_pan_can_atlas_2018	26202	deceased	0.996821	0.394516
TCGA-51-4080	lusc_tcga_pan_can_atlas_2018	26201	deceased	0.996783	0.394516
TCGA-US-A77G	paad_tcga_pan_can_atlas_2018	26200	deceased	0.996744	0.394516
TCGA-AX-A3GI	ucec_tcga_pan_can_atlas_2018	26199	censored	0.996744	0.394516
DS-bla-106	blca_mskcc_solit_2014	26198	deceased	0.996706	0.4
DS-bla-047	blca_mskcc_solit_2014	26197	deceased	0.996668	0.41
DS-bla-094	blca_mskcc_solit_2014	26196	deceased	0.99663	0.42
TCGA-XE-AAOL	tgct_tcga_pan_can_atlas_2018	26195	censored	0.99663	0.427393
TCGA-EK-A2PL	cesc_tcga_pan_can_atlas_2018	26194	censored	0.99663	0.427393
TCGA-EK-A2RK	cesc_tcga_pan_can_atlas_2018	26193	censored	0.99663	0.427393
TCGA-06-2569	gbm_tcga_pan_can_atlas_2018	26192	censored	0.99663	0.427393
TCGA-BP-4166	kirc_tcga_pan_can_atlas_2018	26191	censored	0.99663	0.427393
TCGA-F9-A97G	kirp_tcga_pan_can_atlas_2018	26190	censored	0.99663	0.427393
TCGA-NJ-A55O	luad_tcga_pan_can_atlas_2018	26189	censored	0.99663	0.427393
TCGA-37-3789	lusc_tcga_pan_can_atlas_2018	26188	censored	0.99663	0.427393
TCGA-NK-A7XE	lusc_tcga_pan_can_atlas_2018	26187	censored	0.99663	0.427393
TCGA-4E-A92E	ucec_tcga_pan_can_atlas_2018	26186	censored	0.99663	0.427393
DS-uttcc-043	utuc_mskcc_2015	26185	deceased	0.996592	0.43
DUOAC_2138	ampca_bcm_2016	26184	deceased	0.996554	0.43
DS-bla-105	blca_mskcc_solit_2014	26183	deceased	0.996516	0.43
P-0003416	msk_impact_2017	26182	censored	0.996516	0.43
P-0004802	msk_impact_2017	26181	deceased	0.996478	0.43
P-0004834	msk_impact_2017	26180	censored	0.996478	0.43
P-0007807	msk_impact_2017	26179	censored	0.996478	0.43
P-0008486	msk_impact_2017	26178	censored	0.996478	0.43
P-0008770	msk_impact_2017	26177	censored	0.996478	0.43
P-0010110	msk_impact_2017	26176	censored	0.996478	0.43
P-0011459	msk_impact_2017	26175	censored	0.996478	0.43
P-0011555	msk_impact_2017	26174	censored	0.996478	0.43
DS-bla-006	blca_mskcc_solit_2014	26173	deceased	0.99644	0.44
DS-bla-090	blca_mskcc_solit_2014	26172	censored	0.99644	0.44
DS-bla-008	blca_mskcc_solit_2014	26171	deceased	0.996402	0.46
P-0001308	msk_impact_2017	26170	censored	0.996402	0.46
P-0007316	msk_impact_2017	26169	censored	0.996402	0.46
P-0009857	msk_impact_2017	26168	deceased	0.996364	0.46
TCGA-BR-A4J9	stad_tcga_pan_can_atlas_2018	26167	censored	0.996364	0.460269
TCGA-XE-AANR	tgct_tcga_pan_can_atlas_2018	26166	censored	0.996364	0.460269
TCGA-ZB-A96M	thym_tcga_pan_can_atlas_2018	26165	censored	0.996364	0.460269
TCGA-C5-A1MJ	cesc_tcga_pan_can_atlas_2018	26164	deceased	0.996326	0.460269
TCGA-AM-5820	coadread_tcga_pan_can_atlas_2018	26163	censored	0.996326	0.460269
TCGA-CV-7414	hnsc_tcga_pan_can_atlas_2018	26162	deceased	0.996288	0.460269
TCGA-F7-A61W	hnsc_tcga_pan_can_atlas_2018	26161	censored	0.996288	0.460269
TCGA-B9-4117	kirp_tcga_pan_can_atlas_2018	26160	censored	0.996288	0.460269
TCGA-HT-8107	lgg_tcga_pan_can_atlas_2018	26159	censored	0.996288	0.460269
TCGA-DD-A11B	lihc_tcga_pan_can_atlas_2018	26158	deceased	0.99625	0.460269
TCGA-35-3615	luad_tcga_pan_can_atlas_2018	26157	censored	0.99625	0.460269
TCGA-BF-A1PV	skcm_tcga_pan_can_atlas_2018	26156	censored	0.99625	0.460269
DS-bla-124	blca_mskcc_solit_2014	26155	censored	0.99625	0.49
P-0000632	msk_impact_2017	26154	deceased	0.996212	0.49
P-0005196	msk_impact_2017	26153	deceased	0.996173	0.49
P-0006134	msk_impact_2017	26152	censored	0.996173	0.49
P-0006872	msk_impact_2017	26151	censored	0.996173	0.49
P-0007308	msk_impact_2017	26150	censored	0.996173	0.49
P-0008297	msk_impact_2017	26149	censored	0.996173	0.49
P-0009111	msk_impact_2017	26148	censored	0.996173	0.49
P-0009475	msk_impact_2017	26147	censored	0.996173	0.49
P-0009537	msk_impact_2017	26146	censored	0.996173	0.49
P-0010264	msk_impact_2017	26145	deceased	0.996135	0.49
P-0011062	msk_impact_2017	26144	censored	0.996135	0.49
P-0011126	msk_impact_2017	26143	censored	0.996135	0.49
P-0011323	msk_impact_2017	26142	censored	0.996135	0.49
P-0012001	msk_impact_2017	26141	deceased	0.996097	0.49
P-0012126	msk_impact_2017	26140	censored	0.996097	0.49
TCGA-GC-A4ZW	blca_tcga_pan_can_atlas_2018	26139	censored	0.996097	0.493145
TCGA-MB-A5YA	sarc_tcga_pan_can_atlas_2018	26138	censored	0.996097	0.493145
TCGA-EK-A3GK	cesc_tcga_pan_can_atlas_2018	26137	censored	0.996097	0.493145
TCGA-32-1976	gbm_tcga_pan_can_atlas_2018	26136	deceased	0.996059	0.493145
TCGA-HT-7860	lgg_tcga_pan_can_atlas_2018	26135	censored	0.996059	0.493145
TCGA-RC-A6M5	lihc_tcga_pan_can_atlas_2018	26134	censored	0.996059	0.493145
TCGA-NJ-A55A	luad_tcga_pan_can_atlas_2018	26133	censored	0.996059	0.493145
TCGA-77-7141	lusc_tcga_pan_can_atlas_2018	26132	censored	0.996059	0.493145
DS-bla-062	blca_mskcc_solit_2014	26131	deceased	0.996021	0.52
TCGA-BR-A4J4	stad_tcga_pan_can_atlas_2018	26130	censored	0.996021	0.526022
TCGA-IG-A50L	esca_tcga_pan_can_atlas_2018	26129	censored	0.996021	0.526022
TCGA-AN-A0G0	brca_tcga_pan_can_atlas_2018	26128	censored	0.996021	0.526022
TCGA-F4-6854	coadread_tcga_pan_can_atlas_2018	26127	censored	0.996021	0.526022
TCGA-06-0213	gbm_tcga_pan_can_atlas_2018	26126	deceased	0.995983	0.526022
TCGA-A3-3308	kirc_tcga_pan_can_atlas_2018	26125	censored	0.995983	0.526022
TCGA-B4-5835	kirc_tcga_pan_can_atlas_2018	26124	censored	0.995983	0.526022
TCGA-B8-5551	kirc_tcga_pan_can_atlas_2018	26123	censored	0.995983	0.526022
TCGA-DD-AAC8	lihc_tcga_pan_can_atlas_2018	26122	deceased	0.995945	0.526022
TCGA-04-1353	ov_tcga_pan_can_atlas_2018	26121	censored	0.995945	0.526022
TCGA-23-1809	ov_tcga_pan_can_atlas_2018	26120	censored	0.995945	0.526022
P-0005568	msk_impact_2017	26119	censored	0.995945	0.53
P-0006449	msk_impact_2017	26118	censored	0.995945	0.53
P-0009547	msk_impact_2017	26117	censored	0.995945	0.53
P-0010856	msk_impact_2017	26116	censored	0.995945	0.53
P-0012064	msk_impact_2017	26115	censored	0.995945	0.53
DS-bla-060	blca_mskcc_solit_2014	26114	deceased	0.995907	0.55
TCGA-E7-A5KE	blca_tcga_pan_can_atlas_2018	26113	censored	0.995907	0.558898
TCGA-3R-A8YX	sarc_tcga_pan_can_atlas_2018	26112	deceased	0.995868	0.558898
TCGA-BR-8285	stad_tcga_pan_can_atlas_2018	26111	deceased	0.99583	0.558898
TCGA-FP-8631	stad_tcga_pan_can_atlas_2018	26110	censored	0.99583	0.558898
TCGA-YU-A90Y	tgct_tcga_pan_can_atlas_2018	26109	deceased	0.995792	0.558898
TCGA-RQ-AAAT	dlbc_tcga_pan_can_atlas_2018	26108	censored	0.995792	0.558898
TCGA-DU-A7TJ	lgg_tcga_pan_can_atlas_2018	26107	censored	0.995792	0.558898
TCGA-22-4596	lusc_tcga_pan_can_atlas_2018	26106	deceased	0.995754	0.558898
TCGA-AW-A1PO	ucec_tcga_pan_can_atlas_2018	26105	censored	0.995754	0.558898
TCGA-AX-A3FW	ucec_tcga_pan_can_atlas_2018	26104	censored	0.995754	0.558898
TCGA-D1-A0ZR	ucec_tcga_pan_can_atlas_2018	26103	censored	0.995754	0.558898
DS-bla-004	blca_mskcc_solit_2014	26102	deceased	0.995716	0.56
P-0000152	msk_impact_2017	26101	censored	0.995716	0.56
P-0001898	msk_impact_2017	26100	deceased	0.995678	0.56
P-0002571	msk_impact_2017	26099	deceased	0.99564	0.56
P-0003860	msk_impact_2017	26098	censored	0.99564	0.56
P-0004202	msk_impact_2017	26097	censored	0.99564	0.56
P-0004370	msk_impact_2017	26096	censored	0.99564	0.56
P-0008026	msk_impact_2017	26095	deceased	0.995601	0.56
P-0009506	msk_impact_2017	26094	deceased	0.995563	0.56
P-0010163	msk_impact_2017	26093	censored	0.995563	0.56
P-0010821	msk_impact_2017	26092	censored	0.995563	0.56
DS-bla-108	blca_mskcc_solit_2014	26091	deceased	0.995525	0.57
AMPAC_722	ampca_bcm_2016	26090	deceased	0.995487	0.59
CAC_752	ampca_bcm_2016	26089	deceased	0.995449	0.59
P-0002153	msk_impact_2017	26088	deceased	0.995411	0.59
P-0004276	msk_impact_2017	26087	censored	0.995411	0.59
P-0005125	msk_impact_2017	26086	deceased	0.995373	0.59
P-0006559	msk_impact_2017	26085	censored	0.995373	0.59
P-0007847	msk_impact_2017	26084	censored	0.995373	0.59
P-0008229	msk_impact_2017	26083	deceased	0.995334	0.59
P-0010173	msk_impact_2017	26082	censored	0.995334	0.59
P-0012157	msk_impact_2017	26081	censored	0.995334	0.59
TCGA-EK-A2PM	cesc_tcga_pan_can_atlas_2018	26080	censored	0.995334	0.591774
TCGA-B0-4813	kirc_tcga_pan_can_atlas_2018	26079	deceased	0.995296	0.591774
TCGA-CZ-4856	kirc_tcga_pan_can_atlas_2018	26078	censored	0.995296	0.591774
TCGA-97-7938	luad_tcga_pan_can_atlas_2018	26077	deceased	0.995258	0.591774
P-0001506	msk_impact_2017	26076	deceased	0.99522	0.62
P-0003137	msk_impact_2017	26075	censored	0.99522	0.62
P-0006365	msk_impact_2017	26074	censored	0.99522	0.62
P-0007919	msk_impact_2017	26073	deceased	0.995182	0.62
P-0012272	msk_impact_2017	26072	censored	0.995182	0.62
TCGA-4Z-AA80	blca_tcga_pan_can_atlas_2018	26071	deceased	0.995143	0.624651
TCGA-EQ-5647	stad_tcga_pan_can_atlas_2018	26070	deceased	0.995105	0.624651
TCGA-VD-A8KG	uvm_tcga_pan_can_atlas_2018	26069	censored	0.995105	0.624651
TCGA-AN-A049	brca_tcga_pan_can_atlas_2018	26068	censored	0.995105	0.624651
TCGA-EP-A2KC	lihc_tcga_pan_can_atlas_2018	26067	deceased	0.995067	0.624651
TCGA-86-8672	luad_tcga_pan_can_atlas_2018	26066	deceased	0.995029	0.624651
DS-bla-096	blca_mskcc_solit_2014	26065	deceased	0.994991	0.64
TCGA-E7-A5KF	blca_tcga_pan_can_atlas_2018	26064	censored	0.994991	0.657527
TCGA-YC-A9TC	blca_tcga_pan_can_atlas_2018	26063	deceased	0.994953	0.657527
TCGA-BR-A4J6	stad_tcga_pan_can_atlas_2018	26062	censored	0.994953	0.657527
TCGA-NQ-A57I	meso_tcga_pan_can_atlas_2018	26061	deceased	0.994914	0.657527
TCGA-28-2502	gbm_tcga_pan_can_atlas_2018	26060	censored	0.994914	0.657527
TCGA-19-0962	gbm_tcga_pan_can_atlas_2018	26059	deceased	0.994876	0.657527
TCGA-5C-AAPD	lihc_tcga_pan_can_atlas_2018	26058	censored	0.994876	0.657527
TCGA-BW-A5NO	lihc_tcga_pan_can_atlas_2018	26057	censored	0.994876	0.657527
TCGA-D1-A165	ucec_tcga_pan_can_atlas_2018	26056	censored	0.994876	0.657527
P-0002039	msk_impact_2017	26055	censored	0.994876	0.66
P-0002609	msk_impact_2017	26054	censored	0.994876	0.66
P-0005477	msk_impact_2017	26053	censored	0.994876	0.66
P-0005724	msk_impact_2017	26052	censored	0.994876	0.66
P-0006456	msk_impact_2017	26051	censored	0.994876	0.66
P-0007642	msk_impact_2017	26050	deceased	0.994838	0.66
P-0008167	msk_impact_2017	26049	deceased	0.9948	0.66
P-0009018	msk_impact_2017	26048	censored	0.9948	0.66
P-0010802	msk_impact_2017	26047	censored	0.9948	0.66
P-0011041	msk_impact_2017	26046	censored	0.9948	0.66
P-0011208	msk_impact_2017	26045	censored	0.9948	0.66
P-0011439	msk_impact_2017	26044	deceased	0.994762	0.66
P-0000669	msk_impact_2017	26043	deceased	0.994723	0.69
P-0001530	msk_impact_2017	26042	deceased	0.994685	0.69
P-0002083	msk_impact_2017	26041	censored	0.994685	0.69
P-0003269	msk_impact_2017	26040	censored	0.994685	0.69
P-0004649	msk_impact_2017	26039	censored	0.994685	0.69
P-0004658	msk_impact_2017	26038	deceased	0.994647	0.69
P-0005697	msk_impact_2017	26037	censored	0.994647	0.69
P-0006022	msk_impact_2017	26036	censored	0.994647	0.69
P-0006063	msk_impact_2017	26035	censored	0.994647	0.69
P-0007577	msk_impact_2017	26034	censored	0.994647	0.69
P-0008128	msk_impact_2017	26033	censored	0.994647	0.69
P-0008994	msk_impact_2017	26032	censored	0.994647	0.69
P-0009624	msk_impact_2017	26031	censored	0.994647	0.69
P-0010951	msk_impact_2017	26030	censored	0.994647	0.69
P-0011061	msk_impact_2017	26029	censored	0.994647	0.69
P-0011112	msk_impact_2017	26028	censored	0.994647	0.69
TCGA-BR-8077	stad_tcga_pan_can_atlas_2018	26027	censored	0.994647	0.690403
TCGA-BR-8380	stad_tcga_pan_can_atlas_2018	26026	censored	0.994647	0.690403
TCGA-WD-A7RX	chol_tcga_pan_can_atlas_2018	26025	deceased	0.994609	0.690403
TCGA-E9-A244	brca_tcga_pan_can_atlas_2018	26024	censored	0.994609	0.690403
TCGA-ZJ-AAX4	cesc_tcga_pan_can_atlas_2018	26023	censored	0.994609	0.690403
TCGA-ZP-A9D1	lihc_tcga_pan_can_atlas_2018	26022	censored	0.994609	0.690403
TCGA-GF-A2C7	skcm_tcga_pan_can_atlas_2018	26021	censored	0.994609	0.690403
TCGA-RP-A694	skcm_tcga_pan_can_atlas_2018	26020	censored	0.994609	0.690403
TCGA-D1-A16R	ucec_tcga_pan_can_atlas_2018	26019	censored	0.994609	0.690403
T06	urcc_mskcc_2016	26018	deceased	0.994571	0.7
DS-bla-093	blca_mskcc_solit_2014	26017	censored	0.994571	0.72
P-0001750	msk_impact_2017	26016	deceased	0.994532	0.72
P-0002393	msk_impact_2017	26015	deceased	0.994494	0.72
P-0002545	msk_impact_2017	26014	censored	0.994494	0.72
P-0002788	msk_impact_2017	26013	deceased	0.994456	0.72
P-0003054	msk_impact_2017	26012	censored	0.994456	0.72
P-0003207	msk_impact_2017	26011	censored	0.994456	0.72
P-0003586	msk_impact_2017	26010	deceased	0.994418	0.72
P-0004301	msk_impact_2017	26009	censored	0.994418	0.72
P-0004737	msk_impact_2017	26008	deceased	0.994379	0.72
P-0005282	msk_impact_2017	26007	deceased	0.994341	0.72
P-0005505	msk_impact_2017	26006	censored	0.994341	0.72
P-0005867	msk_impact_2017	26005	censored	0.994341	0.72
P-0005921	msk_impact_2017	26004	censored	0.994341	0.72
P-0005933	msk_impact_2017	26003	censored	0.994341	0.72
P-0006661	msk_impact_2017	26002	censored	0.994341	0.72
P-0006776	msk_impact_2017	26001	censored	0.994341	0.72
P-0006843	msk_impact_2017	26000	censored	0.994341	0.72
P-0007832	msk_impact_2017	25999	censored	0.994341	0.72
P-0008965	msk_impact_2017	25998	deceased	0.994303	0.72
P-0012155	msk_impact_2017	25997	censored	0.994303	0.72
TCGA-HS-A5N8	sarc_tcga_pan_can_atlas_2018	25996	deceased	0.994265	0.72328
TCGA-RN-A68Q	sarc_tcga_pan_can_atlas_2018	25995	censored	0.994265	0.72328
TCGA-BR-A4J1	stad_tcga_pan_can_atlas_2018	25994	deceased	0.994227	0.72328
TCGA-08-0392	gbm_tcga_pan_can_atlas_2018	25993	deceased	0.994188	0.72328
TCGA-06-0219	gbm_tcga_pan_can_atlas_2018	25992	deceased	0.99415	0.72328
TCGA-RC-A6M4	lihc_tcga_pan_can_atlas_2018	25991	censored	0.99415	0.72328
TCGA-50-6673	luad_tcga_pan_can_atlas_2018	25990	deceased	0.994112	0.72328
TCGA-QT-A5XM	pcpg_tcga_pan_can_atlas_2018	25989	censored	0.994112	0.72328
TCGA-D1-A1NW	ucec_tcga_pan_can_atlas_2018	25988	censored	0.994112	0.72328
TCGA-HU-8610	stad_tcga_pan_can_atlas_2018	25987	censored	0.994112	0.756156
TCGA-CV-A463	hnsc_tcga_pan_can_atlas_2018	25986	deceased	0.994074	0.756156
TCGA-A4-8516	kirp_tcga_pan_can_atlas_2018	25985	censored	0.994074	0.756156
TCGA-E1-A7YU	lgg_tcga_pan_can_atlas_2018	25984	deceased	0.994035	0.756156
TCGA-HT-7680	lgg_tcga_pan_can_atlas_2018	25983	censored	0.994035	0.756156
TCGA-85-8287	lusc_tcga_pan_can_atlas_2018	25982	deceased	0.993997	0.756156
TCGA-24-1422	ov_tcga_pan_can_atlas_2018	25981	deceased	0.993959	0.756156
TCGA-HC-A4ZV	prad_tcga_pan_can_atlas_2018	25980	censored	0.993959	0.756156
P-0002894	msk_impact_2017	25979	deceased	0.99392	0.76
P-0010337	msk_impact_2017	25978	deceased	0.993882	0.76
P-0010485	msk_impact_2017	25977	censored	0.993882	0.76
P-0011011	msk_impact_2017	25976	censored	0.993882	0.76
P-0011201	msk_impact_2017	25975	censored	0.993882	0.76
MB-0627	brca_metabric	25974	censored	0.993882	0.766667
TCGA-ZQ-A9CR	stad_tcga_pan_can_atlas_2018	25973	deceased	0.993844	0.789032
TCGA-IG-A5B8	esca_tcga_pan_can_atlas_2018	25972	deceased	0.993806	0.789032
TCGA-E9-A5FL	brca_tcga_pan_can_atlas_2018	25971	censored	0.993806	0.789032
TCGA-14-1043	gbm_tcga_pan_can_atlas_2018	25970	deceased	0.993767	0.789032
TCGA-86-8074	luad_tcga_pan_can_atlas_2018	25969	censored	0.993767	0.789032
TCGA-22-5478	lusc_tcga_pan_can_atlas_2018	25968	deceased	0.993729	0.789032
TCGA-04-1519	ov_tcga_pan_can_atlas_2018	25967	censored	0.993729	0.789032
TCGA-24-2261	ov_tcga_pan_can_atlas_2018	25966	deceased	0.993691	0.789032
TCGA-VG-A8LO	ov_tcga_pan_can_atlas_2018	25965	deceased	0.993653	0.789032
TCGA-QT-A69Q	pcpg_tcga_pan_can_atlas_2018	25964	censored	0.993653	0.789032
P-0002904	msk_impact_2017	25963	censored	0.993653	0.79
P-0002956	msk_impact_2017	25962	censored	0.993653	0.79
P-0004449	msk_impact_2017	25961	censored	0.993653	0.79
P-0005862	msk_impact_2017	25960	censored	0.993653	0.79
P-0006182	msk_impact_2017	25959	censored	0.993653	0.79
P-0006779	msk_impact_2017	25958	censored	0.993653	0.79
ICGC_0434	panet_arcnet_2017	25957	deceased	0.993614	0.8
DS-uttcc-009	utuc_mskcc_2015	25956	censored	0.993614	0.82
P-0003292	msk_impact_2017	25955	censored	0.993614	0.82
P-0005006	msk_impact_2017	25954	deceased	0.993576	0.82
P-0005088	msk_impact_2017	25953	censored	0.993576	0.82
P-0005126	msk_impact_2017	25952	censored	0.993576	0.82
P-0007831	msk_impact_2017	25951	censored	0.993576	0.82
P-0008461	msk_impact_2017	25950	censored	0.993576	0.82
P-0008776	msk_impact_2017	25949	censored	0.993576	0.82
P-0008855	msk_impact_2017	25948	censored	0.993576	0.82
P-0009697	msk_impact_2017	25947	censored	0.993576	0.82
P-0009922	msk_impact_2017	25946	deceased	0.993538	0.82
P-0011132	msk_impact_2017	25945	censored	0.993538	0.82
TCGA-LP-A5U3	cesc_tcga_pan_can_atlas_2018	25944	censored	0.993538	0.821909
TCGA-24-2288	ov_tcga_pan_can_atlas_2018	25943	deceased	0.993499	0.821909
P-0004275	msk_impact_2017	25942	censored	0.993499	0.85
P-0006527	msk_impact_2017	25941	censored	0.993499	0.85
P-0007993	msk_impact_2017	25940	censored	0.993499	0.85
P-0009264	msk_impact_2017	25939	censored	0.993499	0.85
P-0009876	msk_impact_2017	25938	censored	0.993499	0.85
P-0010808	msk_impact_2017	25937	censored	0.993499	0.85
P-0011424	msk_impact_2017	25936	censored	0.993499	0.85
TCGA-IG-A3Y9	esca_tcga_pan_can_atlas_2018	25935	deceased	0.993461	0.854785
TCGA-YR-A95A	chol_tcga_pan_can_atlas_2018	25934	deceased	0.993423	0.854785
TCGA-E9-A245	brca_tcga_pan_can_atlas_2018	25933	censored	0.993423	0.854785
TCGA-41-2571	gbm_tcga_pan_can_atlas_2018	25932	deceased	0.993385	0.854785
TCGA-B8-5164	kirc_tcga_pan_can_atlas_2018	25931	censored	0.993385	0.854785
TCGA-RW-A685	pcpg_tcga_pan_can_atlas_2018	25930	censored	0.993385	0.854785
TCGA-EK-A2R7	cesc_tcga_pan_can_atlas_2018	25929	censored	0.993385	0.887662
TCGA-EK-A3GN	cesc_tcga_pan_can_atlas_2018	25928	censored	0.993385	0.887662
TCGA-LP-A4AW	cesc_tcga_pan_can_atlas_2018	25927	censored	0.993385	0.887662
TCGA-A4-7734	kirp_tcga_pan_can_atlas_2018	25926	censored	0.993385	0.887662
TCGA-G3-AAV4	lihc_tcga_pan_can_atlas_2018	25925	deceased	0.993346	0.887662
TCGA-TK-A8OK	prad_tcga_pan_can_atlas_2018	25924	censored	0.993346	0.887662
P-0002470	msk_impact_2017	25923	deceased	0.993308	0.89
P-0003460	msk_impact_2017	25922	deceased	0.99327	0.89
P-0003550	msk_impact_2017	25921	deceased	0.993231	0.89
P-0005308	msk_impact_2017	25920	censored	0.993231	0.89
P-0006145	msk_impact_2017	25919	censored	0.993231	0.89
P-0006205	msk_impact_2017	25918	deceased	0.993193	0.89
P-0008032	msk_impact_2017	25917	censored	0.993193	0.89
P-0008435	msk_impact_2017	25916	censored	0.993193	0.89
P-0010107	msk_impact_2017	25915	censored	0.993193	0.89
P-0010247	msk_impact_2017	25914	censored	0.993193	0.89
P-0010685	msk_impact_2017	25913	censored	0.993193	0.89
P-0010725	msk_impact_2017	25912	censored	0.993193	0.89
P-0011105	msk_impact_2017	25911	censored	0.993193	0.89
DS-bla-030	blca_mskcc_solit_2014	25910	deceased	0.993155	0.92
P-0001491	msk_impact_2017	25909	deceased	0.993116	0.92
P-0002798	msk_impact_2017	25908	deceased	0.993078	0.92
P-0003557	msk_impact_2017	25907	censored	0.993078	0.92
P-0003771	msk_impact_2017	25906	censored	0.993078	0.92
P-0004772	msk_impact_2017	25905	censored	0.993078	0.92
P-0005292	msk_impact_2017	25904	censored	0.993078	0.92
P-0005903	msk_impact_2017	25903	deceased	0.99304	0.92
P-0006079	msk_impact_2017	25902	deceased	0.993001	0.92
P-0006238	msk_impact_2017	25901	censored	0.993001	0.92
P-0009761	msk_impact_2017	25900	censored	0.993001	0.92
P-0010443	msk_impact_2017	25899	censored	0.993001	0.92
P-0010748	msk_impact_2017	25898	deceased	0.992963	0.92
P-0011073	msk_impact_2017	25897	censored	0.992963	0.92
P-0011342	msk_impact_2017	25896	deceased	0.992925	0.92
P-0011511	msk_impact_2017	25895	censored	0.992925	0.92
P-0012242	msk_impact_2017	25894	censored	0.992925	0.92
TCGA-E7-A7DU	blca_tcga_pan_can_atlas_2018	25893	censored	0.992925	0.920538
TCGA-VQ-A8DL	stad_tcga_pan_can_atlas_2018	25892	deceased	0.992886	0.920538
TCGA-AB-2934	laml_tcga_pan_can_atlas_2018	25891	censored	0.992886	0.920538
TCGA-AB-2840	laml_tcga_pan_can_atlas_2018	25890	deceased	0.992848	0.920538
TCGA-AA-A02O	coadread_tcga_pan_can_atlas_2018	25889	censored	0.992848	0.920538
TCGA-AM-5821	coadread_tcga_pan_can_atlas_2018	25888	censored	0.992848	0.920538
TCGA-14-1455	gbm_tcga_pan_can_atlas_2018	25887	deceased	0.99281	0.920538
TCGA-06-0750	gbm_tcga_pan_can_atlas_2018	25886	deceased	0.992771	0.920538
TCGA-55-A493	luad_tcga_pan_can_atlas_2018	25885	censored	0.992771	0.920538
TCGA-66-2755	lusc_tcga_pan_can_atlas_2018	25884	censored	0.992771	0.920538
TCGA-RM-A68W	pcpg_tcga_pan_can_atlas_2018	25883	censored	0.992771	0.920538
TCGA-CH-5761	prad_tcga_pan_can_atlas_2018	25882	censored	0.992771	0.920538
TCGA-FK-A3SG	thca_tcga_pan_can_atlas_2018	25881	censored	0.992771	0.920538
DS-bla-009	blca_mskcc_solit_2014	25880	deceased	0.992733	0.93
DS-bla-084	blca_mskcc_solit_2014	25879	censored	0.992733	0.95
P-0000500	msk_impact_2017	25878	deceased	0.992694	0.95
P-0001278	msk_impact_2017	25877	deceased	0.992656	0.95
P-0002448	msk_impact_2017	25876	censored	0.992656	0.95
P-0003057	msk_impact_2017	25875	deceased	0.992618	0.95
P-0004848	msk_impact_2017	25874	censored	0.992618	0.95
P-0004963	msk_impact_2017	25873	censored	0.992618	0.95
P-0005538	msk_impact_2017	25872	deceased	0.992579	0.95
P-0009997	msk_impact_2017	25871	censored	0.992579	0.95
P-0010397	msk_impact_2017	25870	deceased	0.992541	0.95
P-0010596	msk_impact_2017	25869	censored	0.992541	0.95
P-0011075	msk_impact_2017	25868	censored	0.992541	0.95
P-0011146	msk_impact_2017	25867	censored	0.992541	0.95
P-0011256	msk_impact_2017	25866	censored	0.992541	0.95
P-0011451	msk_impact_2017	25865	censored	0.992541	0.95
P-0011509	msk_impact_2017	25864	censored	0.992541	0.95
P-0011569	msk_impact_2017	25863	censored	0.992541	0.95
TCGA-BR-8366	stad_tcga_pan_can_atlas_2018	25862	censored	0.992541	0.953414
TCGA-AY-4071	coadread_tcga_pan_can_atlas_2018	25861	deceased	0.992503	0.953414
TCGA-14-0781	gbm_tcga_pan_can_atlas_2018	25860	deceased	0.992464	0.953414
TCGA-BP-5202	kirc_tcga_pan_can_atlas_2018	25859	censored	0.992464	0.953414
TCGA-BQ-5891	kirp_tcga_pan_can_atlas_2018	25858	censored	0.992464	0.953414
DS-bla-024	blca_mskcc_solit_2014	25857	deceased	0.992426	0.96
DS-bla-125	blca_mskcc_solit_2014	25856	censored	0.992426	0.96
DS-bla-126	blca_mskcc_solit_2014	25855	censored	0.992426	0.96
TCGA-CG-5720	stad_tcga_pan_can_atlas_2018	25854	deceased	0.992387	0.986291
TCGA-CG-5722	stad_tcga_pan_can_atlas_2018	25853	censored	0.992387	0.986291
TCGA-KN-8427	kich_tcga_pan_can_atlas_2018	25852	censored	0.992387	0.986291
TCGA-AB-2909	laml_tcga_pan_can_atlas_2018	25851	censored	0.992387	0.986291
TCGA-AB-2988	laml_tcga_pan_can_atlas_2018	25850	deceased	0.992349	0.986291
TCGA-AB-2972	laml_tcga_pan_can_atlas_2018	25849	deceased	0.992311	0.986291
TCGA-AB-2824	laml_tcga_pan_can_atlas_2018	25848	deceased	0.992272	0.986291
TCGA-A8-A08A	brca_tcga_pan_can_atlas_2018	25847	censored	0.992272	0.986291
TCGA-A8-A08R	brca_tcga_pan_can_atlas_2018	25846	censored	0.992272	0.986291
TCGA-A8-A09W	brca_tcga_pan_can_atlas_2018	25845	censored	0.992272	0.986291
TCGA-A8-A0A7	brca_tcga_pan_can_atlas_2018	25844	censored	0.992272	0.986291
TCGA-AG-3605	coadread_tcga_pan_can_atlas_2018	25843	censored	0.992272	0.986291
TCGA-AG-3727	coadread_tcga_pan_can_atlas_2018	25842	censored	0.992272	0.986291
TCGA-AG-3742	coadread_tcga_pan_can_atlas_2018	25841	censored	0.992272	0.986291
TCGA-AG-3878	coadread_tcga_pan_can_atlas_2018	25840	censored	0.992272	0.986291
TCGA-AA-3543	coadread_tcga_pan_can_atlas_2018	25839	censored	0.992272	0.986291
TCGA-AA-3818	coadread_tcga_pan_can_atlas_2018	25838	deceased	0.992234	0.986291
TCGA-AA-3856	coadread_tcga_pan_can_atlas_2018	25837	censored	0.992234	0.986291
TCGA-AA-A00R	coadread_tcga_pan_can_atlas_2018	25836	censored	0.992234	0.986291
TCGA-14-1794	gbm_tcga_pan_can_atlas_2018	25835	deceased	0.992195	0.986291
TCGA-41-3392	gbm_tcga_pan_can_atlas_2018	25834	deceased	0.992157	0.986291
TCGA-CR-7374	hnsc_tcga_pan_can_atlas_2018	25833	censored	0.992157	0.986291
TCGA-WQ-A9G7	lihc_tcga_pan_can_atlas_2018	25832	censored	0.992157	0.986291
TCGA-66-2744	lusc_tcga_pan_can_atlas_2018	25831	censored	0.992157	0.986291
TCGA-66-2756	lusc_tcga_pan_can_atlas_2018	25830	censored	0.992157	0.986291
TCGA-66-2763	lusc_tcga_pan_can_atlas_2018	25829	censored	0.992157	0.986291
TCGA-D1-A17C	ucec_tcga_pan_can_atlas_2018	25828	censored	0.992157	0.986291
P-0000583	msk_impact_2017	25827	deceased	0.992119	0.99
P-0002487	msk_impact_2017	25826	deceased	0.99208	0.99
P-0002655	msk_impact_2017	25825	censored	0.99208	0.99
P-0004689	msk_impact_2017	25824	censored	0.99208	0.99
P-0005226	msk_impact_2017	25823	deceased	0.992042	0.99
P-0005829	msk_impact_2017	25822	censored	0.992042	0.99
P-0007324	msk_impact_2017	25821	censored	0.992042	0.99
P-0008763	msk_impact_2017	25820	deceased	0.992003	0.99
P-0010356	msk_impact_2017	25819	censored	0.992003	0.99
P-0010368	msk_impact_2017	25818	deceased	0.991965	0.99
P-0010973	msk_impact_2017	25817	censored	0.991965	0.99
N742	nbl_amc_2012	25816	deceased	0.991927	1
NPC3D	npc_nusingapore	25815	censored	0.991927	1
NPC3F	npc_nusingapore	25814	censored	0.991927	1
NYU1162	plmeso_nyu_2015	25813	deceased	0.991888	1
S02279	sclc_ucologne_2015	25812	deceased	0.99185	1
S02401	sclc_ucologne_2015	25811	censored	0.99185	1
S02404	sclc_ucologne_2015	25810	deceased	0.991811	1
DS-bla-039	blca_mskcc_solit_2014	25809	deceased	0.991773	1
DS-bla-089	blca_mskcc_solit_2014	25808	censored	0.991773	1
DLBCL-LS951	dlbcl_dfci_2018	25807	deceased	0.991734	1
TARGET-30-PAPGJR	nbl_target_2018_pub	25806	deceased	0.991696	1
TARGET-30-PASBZV	nbl_target_2018_pub	25805	deceased	0.991658	1
TARGET-30-PAKGMY	nbl_target_2018_pub	25804	censored	0.991658	1
TARGET-30-PASUML	nbl_target_2018_pub	25803	deceased	0.991619	1
TARGET-30-PAKMVJ	nbl_target_2018_pub	25802	censored	0.991619	1
TARGET-30-PAPHGF	nbl_target_2018_pub	25801	deceased	0.991581	1
TARGET-30-PAUELT	nbl_target_2018_pub	25800	deceased	0.991542	1
TARGET-30-PASZKE	nbl_target_2018_pub	25799	deceased	0.991504	1
TARGET-30-PADLDT	nbl_target_2018_pub	25798	deceased	0.991465	1
TARGET-30-PASTWY	nbl_target_2018_pub	25797	deceased	0.991427	1
TARGET-30-PAUTKJ	nbl_target_2018_pub	25796	deceased	0.991389	1
TARGET-30-PAMVAG	nbl_target_2018_pub	25795	deceased	0.99135	1
TARGET-52-PAJPHJ	rt_target_2018_pub	25794	deceased	0.991312	1
TARGET-52-PASVDP	rt_target_2018_pub	25793	censored	0.991312	1
TARGET-52-PAUFVP	rt_target_2018_pub	25792	censored	0.991312	1
TARGET-52-PATXEE	rt_target_2018_pub	25791	deceased	0.991273	1
TARGET-52-PARUGK	rt_target_2018_pub	25790	censored	0.991273	1
TARGET-52-PAJLRA	rt_target_2018_pub	25789	deceased	0.991235	1
T23	urcc_mskcc_2016	25788	deceased	0.991196	1
TARGET-10-PARKLK	all_phase2_target_2018_pub	25787	censored	0.991196	1
TARGET-10-PAPECV	all_phase2_target_2018_pub	25786	censored	0.991196	1
TARGET-20-PAPUPC	aml_target_2018_pub	25785	deceased	0.991158	1
TARGET-20-PARNIL	aml_target_2018_pub	25784	deceased	0.991119	1
TARGET-20-PARRMF	aml_target_2018_pub	25783	deceased	0.991081	1
TARGET-20-PARSXZ	aml_target_2018_pub	25782	deceased	0.991043	1
TARGET-20-PARZGM	aml_target_2018_pub	25781	deceased	0.991004	1
TARGET-20-PASBBF	aml_target_2018_pub	25780	deceased	0.990966	1
TARGET-20-PASRRL	aml_target_2018_pub	25779	deceased	0.990927	1
TARGET-20-PASTWE	aml_target_2018_pub	25778	deceased	0.990889	1
TARGET-20-PASVVM	aml_target_2018_pub	25777	deceased	0.99085	1
TARGET-20-PASXWN	aml_target_2018_pub	25776	deceased	0.990812	1
TARGET-20-PATAWB	aml_target_2018_pub	25775	deceased	0.990773	1
TARGET-20-PATBXU	aml_target_2018_pub	25774	censored	0.990773	1
DS-bla-104	blca_mskcc_solit_2014	25773	deceased	0.990735	1.01
TCGA-CG-4306	stad_tcga_pan_can_atlas_2018	25772	deceased	0.990697	1.01917
TCGA-CG-5719	stad_tcga_pan_can_atlas_2018	25771	censored	0.990697	1.01917
TCGA-AB-2863	laml_tcga_pan_can_atlas_2018	25770	deceased	0.990658	1.01917
TCGA-AB-2813	laml_tcga_pan_can_atlas_2018	25769	deceased	0.99062	1.01917
TCGA-AB-2977	laml_tcga_pan_can_atlas_2018	25768	deceased	0.990581	1.01917
TCGA-AB-2908	laml_tcga_pan_can_atlas_2018	25767	deceased	0.990543	1.01917
TCGA-AB-2998	laml_tcga_pan_can_atlas_2018	25766	deceased	0.990504	1.01917
TCGA-AB-2810	laml_tcga_pan_can_atlas_2018	25765	deceased	0.990466	1.01917
TCGA-AB-2952	laml_tcga_pan_can_atlas_2018	25764	deceased	0.990427	1.01917
TCGA-AB-2947	laml_tcga_pan_can_atlas_2018	25763	censored	0.990427	1.01917
TCGA-AB-2923	laml_tcga_pan_can_atlas_2018	25762	deceased	0.990389	1.01917
TCGA-A8-A06Q	brca_tcga_pan_can_atlas_2018	25761	censored	0.990389	1.01917
TCGA-A8-A06Z	brca_tcga_pan_can_atlas_2018	25760	censored	0.990389	1.01917
TCGA-A8-A09C	brca_tcga_pan_can_atlas_2018	25759	censored	0.990389	1.01917
TCGA-A8-A09N	brca_tcga_pan_can_atlas_2018	25758	censored	0.990389	1.01917
TCGA-AG-3586	coadread_tcga_pan_can_atlas_2018	25757	censored	0.990389	1.01917
TCGA-AG-3883	coadread_tcga_pan_can_atlas_2018	25756	censored	0.990389	1.01917
TCGA-AG-3896	coadread_tcga_pan_can_atlas_2018	25755	censored	0.990389	1.01917
TCGA-AG-4007	coadread_tcga_pan_can_atlas_2018	25754	censored	0.990389	1.01917
TCGA-AG-A01J	coadread_tcga_pan_can_atlas_2018	25753	censored	0.990389	1.01917
TCGA-AG-A020	coadread_tcga_pan_can_atlas_2018	25752	censored	0.990389	1.01917
TCGA-AA-3494	coadread_tcga_pan_can_atlas_2018	25751	censored	0.990389	1.01917
TCGA-AA-3496	coadread_tcga_pan_can_atlas_2018	25750	censored	0.990389	1.01917
TCGA-AA-3514	coadread_tcga_pan_can_atlas_2018	25749	censored	0.990389	1.01917
TCGA-AA-3518	coadread_tcga_pan_can_atlas_2018	25748	censored	0.990389	1.01917
TCGA-AA-3821	coadread_tcga_pan_can_atlas_2018	25747	censored	0.990389	1.01917
TCGA-AA-A01Q	coadread_tcga_pan_can_atlas_2018	25746	censored	0.990389	1.01917
TCGA-AA-A01S	coadread_tcga_pan_can_atlas_2018	25745	censored	0.990389	1.01917
TCGA-AA-A01V	coadread_tcga_pan_can_atlas_2018	25744	censored	0.990389	1.01917
TCGA-GJ-A6C0	lihc_tcga_pan_can_atlas_2018	25743	deceased	0.990351	1.01917
TCGA-66-2753	lusc_tcga_pan_can_atlas_2018	25742	censored	0.990351	1.01917
TCGA-66-2766	lusc_tcga_pan_can_atlas_2018	25741	censored	0.990351	1.01917
TCGA-25-1312	ov_tcga_pan_can_atlas_2018	25740	deceased	0.990312	1.01917
TCGA-25-2392	ov_tcga_pan_can_atlas_2018	25739	deceased	0.990274	1.01917
TCGA-FB-AAQ3	paad_tcga_pan_can_atlas_2018	25738	deceased	0.990235	1.01917
TCGA-CH-5740	prad_tcga_pan_can_atlas_2018	25737	censored	0.990235	1.01917
TCGA-CH-5748	prad_tcga_pan_can_atlas_2018	25736	censored	0.990235	1.01917
TCGA-CH-5753	prad_tcga_pan_can_atlas_2018	25735	censored	0.990235	1.01917
TCGA-CH-5764	prad_tcga_pan_can_atlas_2018	25734	censored	0.990235	1.01917
TCGA-CH-5766	prad_tcga_pan_can_atlas_2018	25733	censored	0.990235	1.01917
P-0003716	msk_impact_2017	25732	censored	0.990235	1.02
P-0004211	msk_impact_2017	25731	censored	0.990235	1.02
P-0005256	msk_impact_2017	25730	deceased	0.990197	1.02
P-0008016	msk_impact_2017	25729	censored	0.990197	1.02
P-0010605	msk_impact_2017	25728	deceased	0.990158	1.02
P-0012302	msk_impact_2017	25727	censored	0.990158	1.02
SU2C-1013	mixed_allen_2018	25726	deceased	0.99012	1.05
P-0001504	msk_impact_2017	25725	censored	0.99012	1.05
P-0004699	msk_impact_2017	25724	deceased	0.990081	1.05
P-0005710	msk_impact_2017	25723	censored	0.990081	1.05
P-0006012	msk_impact_2017	25722	censored	0.990081	1.05
P-0007020	msk_impact_2017	25721	deceased	0.990043	1.05
P-0012125	msk_impact_2017	25720	censored	0.990043	1.05
P-0012190	msk_impact_2017	25719	censored	0.990043	1.05
TCGA-JV-A5VF	sarc_tcga_pan_can_atlas_2018	25718	deceased	0.990004	1.05204
TCGA-CV-A45V	hnsc_tcga_pan_can_atlas_2018	25717	deceased	0.989966	1.05204
TCGA-GL-A4EM	kirp_tcga_pan_can_atlas_2018	25716	censored	0.989966	1.05204
TCGA-QR-A6GY	pcpg_tcga_pan_can_atlas_2018	25715	censored	0.989966	1.05204
TCGA-RW-A684	pcpg_tcga_pan_can_atlas_2018	25714	censored	0.989966	1.05204
TCGA-FK-A3SD	thca_tcga_pan_can_atlas_2018	25713	censored	0.989966	1.05204
TCGA-D1-A1O7	ucec_tcga_pan_can_atlas_2018	25712	censored	0.989966	1.05204
DS-bla-095	blca_mskcc_solit_2014	25711	censored	0.989966	1.06
P-0003236	msk_impact_2017	25710	censored	0.989966	1.08
P-0004088	msk_impact_2017	25709	censored	0.989966	1.08
P-0006637	msk_impact_2017	25708	censored	0.989966	1.08
P-0009200	msk_impact_2017	25707	deceased	0.989927	1.08
TCGA-06-2557	gbm_tcga_pan_can_atlas_2018	25706	deceased	0.989889	1.08492
TCGA-19-2621	gbm_tcga_pan_can_atlas_2018	25705	deceased	0.98985	1.08492
TCGA-93-A4JO	luad_tcga_pan_can_atlas_2018	25704	deceased	0.989812	1.08492
TCGA-04-1341	ov_tcga_pan_can_atlas_2018	25703	censored	0.989812	1.08492
TCGA-HZ-A77Q	paad_tcga_pan_can_atlas_2018	25702	censored	0.989812	1.08492
DS-bla-081	blca_mskcc_solit_2014	25701	censored	0.989812	1.09
ACYC-MSKCC_11_17815	acyc_mskcc_2013	25700	censored	0.989812	1.1
TCGA-BR-8487	stad_tcga_pan_can_atlas_2018	25699	censored	0.989812	1.1178
TCGA-AC-A8OQ	brca_tcga_pan_can_atlas_2018	25698	censored	0.989812	1.1178
TCGA-E9-A1RD	brca_tcga_pan_can_atlas_2018	25697	censored	0.989812	1.1178
TCGA-DG-A2KH	cesc_tcga_pan_can_atlas_2018	25696	censored	0.989812	1.1178
TCGA-FU-A770	cesc_tcga_pan_can_atlas_2018	25695	censored	0.989812	1.1178
TCGA-14-1396	gbm_tcga_pan_can_atlas_2018	25694	deceased	0.989773	1.1178
TCGA-BC-A10Z	lihc_tcga_pan_can_atlas_2018	25693	deceased	0.989735	1.1178
TCGA-34-7107	lusc_tcga_pan_can_atlas_2018	25692	deceased	0.989696	1.1178
CAC_753	ampca_bcm_2016	25691	deceased	0.989658	1.12
P-0004488	msk_impact_2017	25690	deceased	0.989619	1.12
P-0004497	msk_impact_2017	25689	censored	0.989619	1.12
P-0007689	msk_impact_2017	25688	deceased	0.989581	1.12
P-0008948	msk_impact_2017	25687	deceased	0.989542	1.12
P-0009309	msk_impact_2017	25686	censored	0.989542	1.12
P-0010398	msk_impact_2017	25685	censored	0.989542	1.12
P-0010609	msk_impact_2017	25684	censored	0.989542	1.12
P-0011289	msk_impact_2017	25683	censored	0.989542	1.12
P-0012108	msk_impact_2017	25682	censored	0.989542	1.12
DS-bla-053	blca_mskcc_solit_2014	25681	deceased	0.989503	1.14
DS-bla-086	blca_mskcc_solit_2014	25680	censored	0.989503	1.14
P-0002533	msk_impact_2017	25679	deceased	0.989465	1.15
P-0003936	msk_impact_2017	25678	censored	0.989465	1.15
P-0004903	msk_impact_2017	25677	censored	0.989465	1.15
P-0005537	msk_impact_2017	25676	censored	0.989465	1.15
P-0006178	msk_impact_2017	25675	censored	0.989465	1.15
P-0006615	msk_impact_2017	25674	deceased	0.989426	1.15
P-0009440	msk_impact_2017	25673	censored	0.989426	1.15
P-0011125	msk_impact_2017	25672	deceased	0.989388	1.15
P-0011130	msk_impact_2017	25671	censored	0.989388	1.15
TCGA-KQ-A41S	blca_tcga_pan_can_atlas_2018	25670	censored	0.989388	1.15067
TCGA-DX-AATS	sarc_tcga_pan_can_atlas_2018	25669	deceased	0.989349	1.15067
TCGA-BR-A4PF	stad_tcga_pan_can_atlas_2018	25668	censored	0.989349	1.15067
TCGA-14-1453	gbm_tcga_pan_can_atlas_2018	25667	deceased	0.989311	1.15067
TCGA-B9-4617	kirp_tcga_pan_can_atlas_2018	25666	censored	0.989311	1.15067
TCGA-91-6849	luad_tcga_pan_can_atlas_2018	25665	censored	0.989311	1.15067
TCGA-85-7843	lusc_tcga_pan_can_atlas_2018	25664	censored	0.989311	1.15067
TCGA-QR-A708	pcpg_tcga_pan_can_atlas_2018	25663	censored	0.989311	1.15067
DS-bla-088	blca_mskcc_solit_2014	25662	censored	0.989311	1.16
DS-bla-109	blca_mskcc_solit_2014	25661	censored	0.989311	1.16
P-0003108	msk_impact_2017	25660	deceased	0.989272	1.18
P-0004498	msk_impact_2017	25659	censored	0.989272	1.18
P-0005074	msk_impact_2017	25658	deceased	0.989234	1.18
P-0005235	msk_impact_2017	25657	deceased	0.989195	1.18
P-0006719	msk_impact_2017	25656	censored	0.989195	1.18
P-0007619	msk_impact_2017	25655	deceased	0.989157	1.18
P-0007634	msk_impact_2017	25654	censored	0.989157	1.18
P-0009752	msk_impact_2017	25653	censored	0.989157	1.18
P-0010124	msk_impact_2017	25652	censored	0.989157	1.18
TCGA-32-1980	gbm_tcga_pan_can_atlas_2018	25651	deceased	0.989118	1.18355
TCGA-B8-5162	kirc_tcga_pan_can_atlas_2018	25650	censored	0.989118	1.18355
TCGA-F9-A8NY	kirp_tcga_pan_can_atlas_2018	25649	censored	0.989118	1.18355
TCGA-2Y-A9HA	lihc_tcga_pan_can_atlas_2018	25648	deceased	0.989079	1.18355
TCGA-91-8499	luad_tcga_pan_can_atlas_2018	25647	censored	0.989079	1.18355
TCGA-24-1471	ov_tcga_pan_can_atlas_2018	25646	censored	0.989079	1.18355
TCGA-61-2016	ov_tcga_pan_can_atlas_2018	25645	deceased	0.989041	1.18355
TCGA-W2-A7HA	pcpg_tcga_pan_can_atlas_2018	25644	censored	0.989041	1.18355
TCGA-AX-A3G8	ucec_tcga_pan_can_atlas_2018	25643	censored	0.989041	1.18355
TCGA-E7-A7DV	blca_tcga_pan_can_atlas_2018	25642	censored	0.989041	1.21643
TCGA-28-1753	gbm_tcga_pan_can_atlas_2018	25641	censored	0.989041	1.21643
TCGA-DU-6400	lgg_tcga_pan_can_atlas_2018	25640	deceased	0.989002	1.21643
TCGA-30-1867	ov_tcga_pan_can_atlas_2018	25639	deceased	0.988964	1.21643
TCGA-RW-A688	pcpg_tcga_pan_can_atlas_2018	25638	censored	0.988964	1.21643
Pat43	mixed_allen_2018	25637	deceased	0.988925	1.22
DS-bla-012	blca_mskcc_solit_2014	25636	censored	0.988925	1.22
DS-bla-049	blca_mskcc_solit_2014	25635	deceased	0.988887	1.22
P-0002340	msk_impact_2017	25634	deceased	0.988848	1.22
P-0002549	msk_impact_2017	25633	deceased	0.988809	1.22
P-0003839	msk_impact_2017	25632	deceased	0.988771	1.22
P-0005595	msk_impact_2017	25631	censored	0.988771	1.22
P-0005830	msk_impact_2017	25630	censored	0.988771	1.22
P-0005948	msk_impact_2017	25629	censored	0.988771	1.22
P-0006264	msk_impact_2017	25628	censored	0.988771	1.22
P-0006353	msk_impact_2017	25627	deceased	0.988732	1.22
P-0008912	msk_impact_2017	25626	deceased	0.988694	1.22
P-0009304	msk_impact_2017	25625	censored	0.988694	1.22
P-0009684	msk_impact_2017	25624	censored	0.988694	1.22
P-0010712	msk_impact_2017	25623	censored	0.988694	1.22
P-0011335	msk_impact_2017	25622	censored	0.988694	1.22
P-0011462	msk_impact_2017	25621	censored	0.988694	1.22
MB-0880	brca_metabric	25620	censored	0.988694	1.23333
TCGA-B4-5834	kirc_tcga_pan_can_atlas_2018	25619	censored	0.988694	1.2493
TCGA-73-4677	luad_tcga_pan_can_atlas_2018	25618	deceased	0.988655	1.2493
TCGA-QR-A6GS	pcpg_tcga_pan_can_atlas_2018	25617	censored	0.988655	1.2493
TCGA-HC-A6HX	prad_tcga_pan_can_atlas_2018	25616	censored	0.988655	1.2493
TCGA-FY-A2QD	thca_tcga_pan_can_atlas_2018	25615	censored	0.988655	1.2493
P-0005499	msk_impact_2017	25614	censored	0.988655	1.25
P-0009505	msk_impact_2017	25613	deceased	0.988616	1.25
P-0012316	msk_impact_2017	25612	censored	0.988616	1.25
MB-0125	brca_metabric	25611	censored	0.988616	1.26667
DS-bla-087	blca_mskcc_solit_2014	25610	censored	0.988616	1.27
SU2C-1025	mixed_allen_2018	25609	deceased	0.988578	1.28
DS-bla-076	blca_mskcc_solit_2014	25608	censored	0.988578	1.28
P-0001692	msk_impact_2017	25607	censored	0.988578	1.28
P-0003073	msk_impact_2017	25606	deceased	0.988539	1.28
P-0007183	msk_impact_2017	25605	censored	0.988539	1.28
P-0008390	msk_impact_2017	25604	deceased	0.988501	1.28
TCGA-YS-A95B	meso_tcga_pan_can_atlas_2018	25603	deceased	0.988462	1.28218
TCGA-08-0352	gbm_tcga_pan_can_atlas_2018	25602	deceased	0.988423	1.28218
TCGA-P5-A5F6	lgg_tcga_pan_can_atlas_2018	25601	censored	0.988423	1.28218
TCGA-QR-A702	pcpg_tcga_pan_can_atlas_2018	25600	censored	0.988423	1.28218
TCGA-EB-A3HV	skcm_tcga_pan_can_atlas_2018	25599	censored	0.988423	1.28218
TCGA-D1-A17F	ucec_tcga_pan_can_atlas_2018	25598	censored	0.988423	1.28218
ICGC_0501	panet_arcnet_2017	25597	censored	0.988423	1.3
P-0000591	msk_impact_2017	25596	censored	0.988423	1.31
P-0002297	msk_impact_2017	25595	censored	0.988423	1.31
P-0002509	msk_impact_2017	25594	deceased	0.988385	1.31
P-0002709	msk_impact_2017	25593	deceased	0.988346	1.31
P-0004653	msk_impact_2017	25592	censored	0.988346	1.31
P-0005305	msk_impact_2017	25591	censored	0.988346	1.31
P-0006563	msk_impact_2017	25590	censored	0.988346	1.31
P-0006796	msk_impact_2017	25589	deceased	0.988308	1.31
P-0008287	msk_impact_2017	25588	censored	0.988308	1.31
P-0008933	msk_impact_2017	25587	deceased	0.988269	1.31
P-0011333	msk_impact_2017	25586	censored	0.988269	1.31
P-0012002	msk_impact_2017	25585	censored	0.988269	1.31
TCGA-VD-A8KF	uvm_tcga_pan_can_atlas_2018	25584	deceased	0.98823	1.31505
TCGA-Z6-A9VB	esca_tcga_pan_can_atlas_2018	25583	censored	0.98823	1.31505
TCGA-AC-A8OR	brca_tcga_pan_can_atlas_2018	25582	censored	0.98823	1.31505
TCGA-14-0813	gbm_tcga_pan_can_atlas_2018	25581	deceased	0.988192	1.34793
TCGA-CW-6087	kirc_tcga_pan_can_atlas_2018	25580	deceased	0.988153	1.34793
TCGA-56-8503	lusc_tcga_pan_can_atlas_2018	25579	censored	0.988153	1.34793
TCGA-IB-A6UG	paad_tcga_pan_can_atlas_2018	25578	deceased	0.988114	1.34793
P-0001301	msk_impact_2017	25577	censored	0.988114	1.35
P-0002069	msk_impact_2017	25576	deceased	0.988076	1.35
P-0004169	msk_impact_2017	25575	deceased	0.988037	1.35
P-0004972	msk_impact_2017	25574	censored	0.988037	1.35
P-0005530	msk_impact_2017	25573	censored	0.988037	1.35
P-0009272	msk_impact_2017	25572	censored	0.988037	1.35
DS-bla-058	blca_mskcc_solit_2014	25571	deceased	0.987998	1.36
DS-bla-005	blca_mskcc_solit_2014	25570	deceased	0.98796	1.37
DS-bla-120	blca_mskcc_solit_2014	25569	censored	0.98796	1.37
luad_mskcc_2015_25	mixed_allen_2018	25568	censored	0.98796	1.38
DS-bla-019	blca_mskcc_solit_2014	25567	deceased	0.987921	1.38
DS-bla-079	blca_mskcc_solit_2014	25566	censored	0.987921	1.38
P-0003486	msk_impact_2017	25565	deceased	0.987883	1.38
P-0004705	msk_impact_2017	25564	censored	0.987883	1.38
P-0006966	msk_impact_2017	25563	censored	0.987883	1.38
P-0007166	msk_impact_2017	25562	censored	0.987883	1.38
P-0007747	msk_impact_2017	25561	deceased	0.987844	1.38
P-0010555	msk_impact_2017	25560	censored	0.987844	1.38
TCGA-IE-A4EK	sarc_tcga_pan_can_atlas_2018	25559	censored	0.987844	1.38081
TCGA-SB-A76C	tgct_tcga_pan_can_atlas_2018	25558	censored	0.987844	1.38081
TCGA-L5-A4OQ	esca_tcga_pan_can_atlas_2018	25557	deceased	0.987805	1.38081
TCGA-14-1395	gbm_tcga_pan_can_atlas_2018	25556	deceased	0.987767	1.38081
TCGA-B0-4698	kirc_tcga_pan_can_atlas_2018	25555	deceased	0.987728	1.38081
TCGA-85-7710	lusc_tcga_pan_can_atlas_2018	25554	censored	0.987728	1.38081
ACYC-MSKCC_002237	acyc_mskcc_2013	25553	censored	0.987728	1.4
P-0000300	msk_impact_2017	25552	censored	0.987728	1.41
P-0001846	msk_impact_2017	25551	deceased	0.987689	1.41
P-0003660	msk_impact_2017	25550	censored	0.987689	1.41
P-0007040	msk_impact_2017	25549	censored	0.987689	1.41
P-0007203	msk_impact_2017	25548	censored	0.987689	1.41
P-0012180	msk_impact_2017	25547	censored	0.987689	1.41
TCGA-ZJ-AAXA	cesc_tcga_pan_can_atlas_2018	25546	censored	0.987689	1.41368
TCGA-AZ-4323	coadread_tcga_pan_can_atlas_2018	25545	deceased	0.987651	1.41368
TCGA-AS-3778	kirc_tcga_pan_can_atlas_2018	25544	censored	0.987651	1.41368
TCGA-B0-4690	kirc_tcga_pan_can_atlas_2018	25543	deceased	0.987612	1.41368
TCGA-QR-A70N	pcpg_tcga_pan_can_atlas_2018	25542	censored	0.987612	1.41368
TCGA-SQ-A6I4	pcpg_tcga_pan_can_atlas_2018	25541	censored	0.987612	1.41368
TCGA-D1-A1NS	ucec_tcga_pan_can_atlas_2018	25540	censored	0.987612	1.41368
MB-0374	brca_metabric	25539	censored	0.987612	1.43333
TCGA-VD-AA8N	uvm_tcga_pan_can_atlas_2018	25538	censored	0.987612	1.44656
TCGA-EK-A2R8	cesc_tcga_pan_can_atlas_2018	25537	censored	0.987612	1.44656
TCGA-4W-AA9S	gbm_tcga_pan_can_atlas_2018	25536	censored	0.987612	1.44656
TCGA-DD-A73E	lihc_tcga_pan_can_atlas_2018	25535	censored	0.987612	1.44656
TCGA-91-A4BC	luad_tcga_pan_can_atlas_2018	25534	censored	0.987612	1.44656
TCGA-99-8032	luad_tcga_pan_can_atlas_2018	25533	censored	0.987612	1.44656
TCGA-61-1895	ov_tcga_pan_can_atlas_2018	25532	censored	0.987612	1.44656
TCGA-HC-A6AS	prad_tcga_pan_can_atlas_2018	25531	censored	0.987612	1.44656
P-0000829	msk_impact_2017	25530	censored	0.987612	1.45
P-0002445	msk_impact_2017	25529	censored	0.987612	1.45
P-0004656	msk_impact_2017	25528	censored	0.987612	1.45
P-0005253	msk_impact_2017	25527	deceased	0.987573	1.45
P-0007229	msk_impact_2017	25526	deceased	0.987535	1.45
P-0007790	msk_impact_2017	25525	deceased	0.987496	1.45
P-0007918	msk_impact_2017	25524	deceased	0.987457	1.45
P-0010975	msk_impact_2017	25523	deceased	0.987419	1.45
DS-bla-099	blca_mskcc_solit_2014	25522	deceased	0.98738	1.47
TCGA-BR-A4CS	stad_tcga_pan_can_atlas_2018	25521	deceased	0.987341	1.47944
TCGA-FU-A3TX	cesc_tcga_pan_can_atlas_2018	25520	censored	0.987341	1.47944
TCGA-42-2593	ov_tcga_pan_can_atlas_2018	25519	deceased	0.987302	1.47944
P-0004659	msk_impact_2017	25518	deceased	0.987264	1.48
P-0005649	msk_impact_2017	25517	censored	0.987264	1.48
P-0007093	msk_impact_2017	25516	censored	0.987264	1.48
P-0010903	msk_impact_2017	25515	deceased	0.987225	1.48
U044	chol_nus_2012	25514	deceased	0.987186	1.5
PCNSL_1	pcnsl_mayo_2015	25513	deceased	0.987148	1.5
HNSCC-296	mixed_allen_2018	25512	deceased	0.987109	1.51
DS-bla-083	blca_mskcc_solit_2014	25511	censored	0.987109	1.51
P-0000653	msk_impact_2017	25510	deceased	0.98707	1.51
P-0001154	msk_impact_2017	25509	censored	0.98707	1.51
P-0004166	msk_impact_2017	25508	deceased	0.987032	1.51
P-0007752	msk_impact_2017	25507	deceased	0.986993	1.51
P-0008291	msk_impact_2017	25506	censored	0.986993	1.51
P-0008378	msk_impact_2017	25505	deceased	0.986954	1.51
P-0009327	msk_impact_2017	25504	deceased	0.986916	1.51
P-0009491	msk_impact_2017	25503	deceased	0.986877	1.51
P-0011015	msk_impact_2017	25502	censored	0.986877	1.51
TCGA-H4-A2HO	blca_tcga_pan_can_atlas_2018	25501	censored	0.986877	1.51231
TCGA-HU-8238	stad_tcga_pan_can_atlas_2018	25500	censored	0.986877	1.51231
TCGA-EK-A2PG	cesc_tcga_pan_can_atlas_2018	25499	censored	0.986877	1.51231
TCGA-5R-AAAM	lihc_tcga_pan_can_atlas_2018	25498	deceased	0.986838	1.51231
TCGA-D1-A17N	ucec_tcga_pan_can_atlas_2018	25497	censored	0.986838	1.51231
DS-bla-025	blca_mskcc_solit_2014	25496	censored	0.986838	1.52
DS-bla-078	blca_mskcc_solit_2014	25495	deceased	0.986799	1.54
TCGA-VR-A8ET	esca_tcga_pan_can_atlas_2018	25494	deceased	0.986761	1.54519
TCGA-F4-6704	coadread_tcga_pan_can_atlas_2018	25493	censored	0.986761	1.54519
TCGA-06-6699	gbm_tcga_pan_can_atlas_2018	25492	censored	0.986761	1.54519
TCGA-28-1755	gbm_tcga_pan_can_atlas_2018	25491	deceased	0.986722	1.54519
TCGA-33-4589	lusc_tcga_pan_can_atlas_2018	25490	deceased	0.986683	1.54519
DS-bla-055	blca_mskcc_solit_2014	25489	censored	0.986683	1.55
P-0000428	msk_impact_2017	25488	censored	0.986683	1.55
P-0004502	msk_impact_2017	25487	deceased	0.986645	1.55
P-0005826	msk_impact_2017	25486	censored	0.986645	1.55
P-0006052	msk_impact_2017	25485	censored	0.986645	1.55
P-0008816	msk_impact_2017	25484	deceased	0.986606	1.55
P-0009605	msk_impact_2017	25483	censored	0.986606	1.55
P-0010057	msk_impact_2017	25482	censored	0.986606	1.55
P-0011081	msk_impact_2017	25481	deceased	0.986567	1.55
TCGA-26-5139	gbm_tcga_pan_can_atlas_2018	25480	censored	0.986567	1.57806
TCGA-55-8616	luad_tcga_pan_can_atlas_2018	25479	censored	0.986567	1.57806
TCGA-QR-A6ZZ	pcpg_tcga_pan_can_atlas_2018	25478	censored	0.986567	1.57806
TCGA-HC-8264	prad_tcga_pan_can_atlas_2018	25477	censored	0.986567	1.57806
TCGA-D1-A17A	ucec_tcga_pan_can_atlas_2018	25476	censored	0.986567	1.57806
P-0002567	msk_impact_2017	25475	censored	0.986567	1.58
P-0003786	msk_impact_2017	25474	censored	0.986567	1.58
P-0004241	msk_impact_2017	25473	censored	0.986567	1.58
P-0005261	msk_impact_2017	25472	deceased	0.986528	1.58
P-0005461	msk_impact_2017	25471	censored	0.986528	1.58
P-0005901	msk_impact_2017	25470	censored	0.986528	1.58
P-0006352	msk_impact_2017	25469	censored	0.986528	1.58
P-0007491	msk_impact_2017	25468	deceased	0.98649	1.58
DS-bla-017	blca_mskcc_solit_2014	25467	censored	0.98649	1.59
P-0002087	msk_impact_2017	25466	censored	0.98649	1.61
P-0003502	msk_impact_2017	25465	deceased	0.986451	1.61
P-0004131	msk_impact_2017	25464	deceased	0.986412	1.61
P-0006228	msk_impact_2017	25463	deceased	0.986373	1.61
P-0008327	msk_impact_2017	25462	censored	0.986373	1.61
P-0009834	msk_impact_2017	25461	censored	0.986373	1.61
P-0011074	msk_impact_2017	25460	censored	0.986373	1.61
TCGA-VD-AA8T	uvm_tcga_pan_can_atlas_2018	25459	censored	0.986373	1.61094
TCGA-D8-A27P	brca_tcga_pan_can_atlas_2018	25458	censored	0.986373	1.61094
TCGA-5M-AAT4	coadread_tcga_pan_can_atlas_2018	25457	deceased	0.986335	1.61094
TCGA-81-5910	gbm_tcga_pan_can_atlas_2018	25456	deceased	0.986296	1.61094
TCGA-WB-A81R	pcpg_tcga_pan_can_atlas_2018	25455	censored	0.986296	1.61094
TCGA-HC-A6AN	prad_tcga_pan_can_atlas_2018	25454	censored	0.986296	1.61094
DS-bla-010	blca_mskcc_solit_2014	25453	censored	0.986296	1.62
Pat15	mixed_allen_2018	25452	deceased	0.986257	1.64
P-0000380	msk_impact_2017	25451	deceased	0.986218	1.64
P-0001927	msk_impact_2017	25450	censored	0.986218	1.64
P-0006351	msk_impact_2017	25449	censored	0.986218	1.64
P-0006593	msk_impact_2017	25448	censored	0.986218	1.64
P-0006866	msk_impact_2017	25447	censored	0.986218	1.64
P-0007010	msk_impact_2017	25446	deceased	0.98618	1.64
P-0009921	msk_impact_2017	25445	censored	0.98618	1.64
P-0012394	msk_impact_2017	25444	deceased	0.986141	1.64
TCGA-X7-A8M3	thym_tcga_pan_can_atlas_2018	25443	censored	0.986141	1.64382
TCGA-W5-AA2Q	chol_tcga_pan_can_atlas_2018	25442	censored	0.986141	1.64382
TCGA-EK-A2RM	cesc_tcga_pan_can_atlas_2018	25441	censored	0.986141	1.64382
TCGA-HT-8010	lgg_tcga_pan_can_atlas_2018	25440	censored	0.986141	1.64382
TCGA-NJ-A4YP	luad_tcga_pan_can_atlas_2018	25439	censored	0.986141	1.64382
TCGA-AJ-A3EJ	ucec_tcga_pan_can_atlas_2018	25438	deceased	0.986102	1.64382
5115030	prad_su2c_2019	25437	censored	0.986102	1.67543
TCGA-AC-A6NO	brca_tcga_pan_can_atlas_2018	25436	censored	0.986102	1.67669
TCGA-B2-4098	kirc_tcga_pan_can_atlas_2018	25435	deceased	0.986063	1.67669
TCGA-FY-A76V	thca_tcga_pan_can_atlas_2018	25434	censored	0.986063	1.67669
DS-bla-063	blca_mskcc_solit_2014	25433	censored	0.986063	1.68
P-0001373	msk_impact_2017	25432	censored	0.986063	1.68
P-0001723	msk_impact_2017	25431	censored	0.986063	1.68
P-0002753	msk_impact_2017	25430	deceased	0.986025	1.68
P-0005285	msk_impact_2017	25429	deceased	0.985986	1.68
P-0006632	msk_impact_2017	25428	deceased	0.985947	1.68
P-0010806	msk_impact_2017	25427	censored	0.985947	1.68
T68	urcc_mskcc_2016	25426	deceased	0.985908	1.7
TCGA-VQ-A91U	stad_tcga_pan_can_atlas_2018	25425	deceased	0.98587	1.70957
TCGA-AN-A04D	brca_tcga_pan_can_atlas_2018	25424	censored	0.98587	1.70957
TCGA-VS-A9UJ	cesc_tcga_pan_can_atlas_2018	25423	deceased	0.985831	1.70957
TCGA-UB-A7MD	lihc_tcga_pan_can_atlas_2018	25422	deceased	0.985792	1.70957
TCGA-39-5028	lusc_tcga_pan_can_atlas_2018	25421	deceased	0.985753	1.70957
ESCC-246T	escc_icgc	25420	deceased	0.985714	1.71
P-0001130	msk_impact_2017	25419	deceased	0.985676	1.71
P-0001893	msk_impact_2017	25418	censored	0.985676	1.71
P-0001912	msk_impact_2017	25417	deceased	0.985637	1.71
P-0003202	msk_impact_2017	25416	censored	0.985637	1.71
P-0008591	msk_impact_2017	25415	deceased	0.985598	1.71
P-0008910	msk_impact_2017	25414	censored	0.985598	1.71
P-0011298	msk_impact_2017	25413	deceased	0.985559	1.71
P-0011578	msk_impact_2017	25412	censored	0.985559	1.71
DS-bla-082	blca_mskcc_solit_2014	25411	censored	0.985559	1.72
DS-bla-003	blca_mskcc_solit_2014	25410	censored	0.985559	1.74
P-0000895	msk_impact_2017	25409	deceased	0.98552	1.74
P-0001696	msk_impact_2017	25408	censored	0.98552	1.74
P-0004765	msk_impact_2017	25407	censored	0.98552	1.74
P-0005976	msk_impact_2017	25406	deceased	0.985482	1.74
P-0007226	msk_impact_2017	25405	deceased	0.985443	1.74
P-0007551	msk_impact_2017	25404	censored	0.985443	1.74
P-0008839	msk_impact_2017	25403	censored	0.985443	1.74
P-0011129	msk_impact_2017	25402	deceased	0.985404	1.74
P-0011341	msk_impact_2017	25401	censored	0.985404	1.74
TCGA-EK-A2RJ	cesc_tcga_pan_can_atlas_2018	25400	censored	0.985404	1.74245
TCGA-08-0345	gbm_tcga_pan_can_atlas_2018	25399	deceased	0.985365	1.74245
TCGA-B8-A54G	kirc_tcga_pan_can_atlas_2018	25398	censored	0.985365	1.74245
TCGA-22-1011	lusc_tcga_pan_can_atlas_2018	25397	deceased	0.985327	1.74245
TCGA-57-1585	ov_tcga_pan_can_atlas_2018	25396	deceased	0.985288	1.74245
TCGA-D1-A101	ucec_tcga_pan_can_atlas_2018	25395	censored	0.985288	1.74245
TCGA-H5-A2HR	ucec_tcga_pan_can_atlas_2018	25394	censored	0.985288	1.74245
DS-bla-007	blca_mskcc_solit_2014	25393	censored	0.985288	1.76
MB-0148	brca_metabric	25392	censored	0.985288	1.76667
TCGA-AN-A04C	brca_tcga_pan_can_atlas_2018	25391	censored	0.985288	1.77532
TCGA-19-5955	gbm_tcga_pan_can_atlas_2018	25390	deceased	0.985249	1.77532
TCGA-HC-A631	prad_tcga_pan_can_atlas_2018	25389	censored	0.985249	1.77532
TCGA-D1-A17Q	ucec_tcga_pan_can_atlas_2018	25388	censored	0.985249	1.77532
luad_mskcc_2015_33	mixed_allen_2018	25387	censored	0.985249	1.78
luad_mskcc_2015_13	mixed_allen_2018	25386	censored	0.985249	1.78
P-0000043	msk_impact_2017	25385	censored	0.985249	1.78
P-0000455	msk_impact_2017	25384	censored	0.985249	1.78
P-0004060	msk_impact_2017	25383	deceased	0.98521	1.78
P-0005304	msk_impact_2017	25382	deceased	0.985171	1.78
P-0006193	msk_impact_2017	25381	deceased	0.985132	1.78
P-0006807	msk_impact_2017	25380	deceased	0.985094	1.78
P-0008028	msk_impact_2017	25379	censored	0.985094	1.78
P-0008840	msk_impact_2017	25378	censored	0.985094	1.78
P-0010843	msk_impact_2017	25377	censored	0.985094	1.78
Pt14	skcm_ucla_2016	25376	censored	0.985094	1.8
VT023	skcm_vanderbilt_mskcc_2015	25375	deceased	0.985055	1.8
TCGA-K4-A6FZ	blca_tcga_pan_can_atlas_2018	25374	censored	0.985055	1.8082
TCGA-HT-A616	lgg_tcga_pan_can_atlas_2018	25373	censored	0.985055	1.8082
TCGA-56-8622	lusc_tcga_pan_can_atlas_2018	25372	censored	0.985055	1.8082
TCGA-04-1335	ov_tcga_pan_can_atlas_2018	25371	deceased	0.985016	1.8082
TCGA-QT-A5XL	pcpg_tcga_pan_can_atlas_2018	25370	censored	0.985016	1.8082
AMPAC_123	ampca_bcm_2016	25369	deceased	0.984977	1.81
P-0002166	msk_impact_2017	25368	deceased	0.984938	1.81
P-0002207	msk_impact_2017	25367	deceased	0.9849	1.81
P-0002712	msk_impact_2017	25366	censored	0.9849	1.81
P-0003934	msk_impact_2017	25365	censored	0.9849	1.81
P-0007050	msk_impact_2017	25364	censored	0.9849	1.81
P-0008657	msk_impact_2017	25363	censored	0.9849	1.81
P-0008850	msk_impact_2017	25362	censored	0.9849	1.81
P-0009374	msk_impact_2017	25361	deceased	0.984861	1.81
P-0010144	msk_impact_2017	25360	deceased	0.984822	1.81
P-0010392	msk_impact_2017	25359	censored	0.984822	1.81
P-0010525	msk_impact_2017	25358	censored	0.984822	1.81
P-0011131	msk_impact_2017	25357	censored	0.984822	1.81
1115550	prad_su2c_2019	25356	censored	0.984822	1.83968
P-0000397	msk_impact_2017	25355	deceased	0.984783	1.84
P-0001726	msk_impact_2017	25354	censored	0.984783	1.84
P-0003045	msk_impact_2017	25353	deceased	0.984744	1.84
P-0004213	msk_impact_2017	25352	deceased	0.984705	1.84
P-0004554	msk_impact_2017	25351	censored	0.984705	1.84
P-0005910	msk_impact_2017	25350	censored	0.984705	1.84
P-0006175	msk_impact_2017	25349	deceased	0.984666	1.84
P-0007049	msk_impact_2017	25348	censored	0.984666	1.84
P-0007063	msk_impact_2017	25347	censored	0.984666	1.84
P-0008555	msk_impact_2017	25346	censored	0.984666	1.84
P-0009243	msk_impact_2017	25345	deceased	0.984628	1.84
P-0009255	msk_impact_2017	25344	censored	0.984628	1.84
P-0010518	msk_impact_2017	25343	deceased	0.984589	1.84
P-0011398	msk_impact_2017	25342	censored	0.984589	1.84
TCGA-CU-A5W6	blca_tcga_pan_can_atlas_2018	25341	deceased	0.98455	1.84108
TCGA-S5-A6DX	blca_tcga_pan_can_atlas_2018	25340	deceased	0.984511	1.84108
TCGA-QQ-A5V2	sarc_tcga_pan_can_atlas_2018	25339	censored	0.984511	1.84108
TCGA-CV-7102	hnsc_tcga_pan_can_atlas_2018	25338	deceased	0.984472	1.84108
TCGA-MT-A67D	hnsc_tcga_pan_can_atlas_2018	25337	censored	0.984472	1.84108
TCGA-ED-A8O6	lihc_tcga_pan_can_atlas_2018	25336	deceased	0.984433	1.84108
TCGA-G3-A7M9	lihc_tcga_pan_can_atlas_2018	25335	deceased	0.984395	1.84108
DS-bla-065	blca_mskcc_solit_2014	25334	censored	0.984395	1.85
P-0000521	msk_impact_2017	25333	deceased	0.984356	1.87
P-0004615	msk_impact_2017	25332	deceased	0.984317	1.87
P-0005621	msk_impact_2017	25331	censored	0.984317	1.87
P-0007572	msk_impact_2017	25330	censored	0.984317	1.87
P-0009270	msk_impact_2017	25329	censored	0.984317	1.87
P-0009448	msk_impact_2017	25328	censored	0.984317	1.87
P-0009559	msk_impact_2017	25327	deceased	0.984278	1.87
P-0011388	msk_impact_2017	25326	censored	0.984278	1.87
TCGA-XF-A8HH	blca_tcga_pan_can_atlas_2018	25325	deceased	0.984239	1.87395
TCGA-VQ-A8PM	stad_tcga_pan_can_atlas_2018	25324	deceased	0.9842	1.87395
TCGA-LK-A4O2	meso_tcga_pan_can_atlas_2018	25323	deceased	0.984161	1.87395
TCGA-EK-A2RE	cesc_tcga_pan_can_atlas_2018	25322	censored	0.984161	1.87395
TCGA-06-A5U1	gbm_tcga_pan_can_atlas_2018	25321	deceased	0.984122	1.87395
luad_mskcc_2015_24	mixed_allen_2018	25320	censored	0.984122	1.88
luad_mskcc_2015_23	mixed_allen_2018	25319	censored	0.984122	1.88
luad_mskcc_2015_32	mixed_allen_2018	25318	censored	0.984122	1.88
luad_mskcc_2015_26	mixed_allen_2018	25317	censored	0.984122	1.88
DS-bla-034	blca_mskcc_solit_2014	25316	deceased	0.984084	1.89
TCGA-X7-A8D8	thym_tcga_pan_can_atlas_2018	25315	censored	0.984084	1.90683
TCGA-FA-A6HN	dlbc_tcga_pan_can_atlas_2018	25314	deceased	0.984045	1.90683
TCGA-QH-A6X9	lgg_tcga_pan_can_atlas_2018	25313	censored	0.984045	1.90683
TCGA-L9-A5IP	luad_tcga_pan_can_atlas_2018	25312	deceased	0.984006	1.90683
TCGA-D1-A15Z	ucec_tcga_pan_can_atlas_2018	25311	deceased	0.983967	1.90683
P-0001007	msk_impact_2017	25310	deceased	0.983928	1.91
P-0001211	msk_impact_2017	25309	deceased	0.983889	1.91
P-0001594	msk_impact_2017	25308	censored	0.983889	1.91
P-0003499	msk_impact_2017	25307	deceased	0.98385	1.91
P-0004815	msk_impact_2017	25306	deceased	0.983811	1.91
P-0005299	msk_impact_2017	25305	censored	0.983811	1.91
P-0005550	msk_impact_2017	25304	censored	0.983811	1.91
P-0005741	msk_impact_2017	25303	deceased	0.983773	1.91
P-0007398	msk_impact_2017	25302	deceased	0.983734	1.91
P-0008375	msk_impact_2017	25301	deceased	0.983695	1.91
P-0008552	msk_impact_2017	25300	deceased	0.983656	1.91
P-0008796	msk_impact_2017	25299	deceased	0.983617	1.91
TCGA-C4-A0F0	blca_tcga_pan_can_atlas_2018	25298	censored	0.983617	1.9397
TCGA-AB-2901	laml_tcga_pan_can_atlas_2018	25297	censored	0.983617	1.9397
TCGA-AB-2936	laml_tcga_pan_can_atlas_2018	25296	censored	0.983617	1.9397
TCGA-E9-A248	brca_tcga_pan_can_atlas_2018	25295	censored	0.983617	1.9397
TCGA-AG-A026	coadread_tcga_pan_can_atlas_2018	25294	deceased	0.983578	1.9397
TCGA-CZ-5468	kirc_tcga_pan_can_atlas_2018	25293	deceased	0.983539	1.9397
TCGA-39-5030	lusc_tcga_pan_can_atlas_2018	25292	deceased	0.9835	1.9397
CAC_1815	ampca_bcm_2016	25291	deceased	0.983461	1.94
P-0001209	msk_impact_2017	25290	censored	0.983461	1.94
P-0001555	msk_impact_2017	25289	deceased	0.983423	1.94
P-0005506	msk_impact_2017	25288	deceased	0.983384	1.94
P-0007837	msk_impact_2017	25287	deceased	0.983345	1.94
P-0009477	msk_impact_2017	25286	deceased	0.983306	1.94
P-0009696	msk_impact_2017	25285	deceased	0.983267	1.94
P-0011394	msk_impact_2017	25284	censored	0.983267	1.94
P-0012071	msk_impact_2017	25283	censored	0.983267	1.94
P-0012322	msk_impact_2017	25282	censored	0.983267	1.94
HNSCC-266	mixed_allen_2018	25281	deceased	0.983228	1.97
P-0003478	msk_impact_2017	25280	deceased	0.983189	1.97
P-0005860	msk_impact_2017	25279	deceased	0.98315	1.97
P-0009847	msk_impact_2017	25278	censored	0.98315	1.97
P-0009849	msk_impact_2017	25277	censored	0.98315	1.97
P-0011192	msk_impact_2017	25276	censored	0.98315	1.97
5115609	prad_su2c_2019	25275	censored	0.98315	1.97109
TCGA-14-1795	gbm_tcga_pan_can_atlas_2018	25274	deceased	0.983111	1.97258
TCGA-91-6830	luad_tcga_pan_can_atlas_2018	25273	censored	0.983111	1.97258
TCGA-66-2785	lusc_tcga_pan_can_atlas_2018	25272	censored	0.983111	1.97258
TCGA-CH-5744	prad_tcga_pan_can_atlas_2018	25271	censored	0.983111	1.97258
DS-bla-011	blca_mskcc_solit_2014	25270	censored	0.983111	1.99
N159	nbl_amc_2012	25269	deceased	0.983073	2
N700	nbl_amc_2012	25268	deceased	0.983034	2
NPC051D	npc_nusingapore	25267	censored	0.983034	2
NPC35F	npc_nusingapore	25266	censored	0.983034	2
NYU321	plmeso_nyu_2015	25265	deceased	0.982995	2
S02241	sclc_ucologne_2015	25264	deceased	0.982956	2
S02243	sclc_ucologne_2015	25263	deceased	0.982917	2
PGM64	egc_tmucih_2015	25262	censored	0.982917	2
ICGC_0500	panet_arcnet_2017	25261	censored	0.982917	2
PCNSL_7	pcnsl_mayo_2015	25260	deceased	0.982878	2
PCNSL_20	pcnsl_mayo_2015	25259	deceased	0.982839	2
PIP13-95124	mixed_pipseq_2017	25258	deceased	0.9828	2
PIP14-57679	mixed_pipseq_2017	25257	deceased	0.982761	2
SJEWS001319	es_iocurie_2014	25256	censored	0.982761	2
MSK_LX382	lung_msk_pdx	25255	deceased	0.982722	2
MSK_LX374	lung_msk_pdx	25254	deceased	0.982683	2
TARGET-30-PARTZW	nbl_target_2018_pub	25253	deceased	0.982645	2
TARGET-30-PALJPX	nbl_target_2018_pub	25252	deceased	0.982606	2
TARGET-30-PAUTLP	nbl_target_2018_pub	25251	deceased	0.982567	2
TARGET-30-PAIEFC	nbl_target_2018_pub	25250	deceased	0.982528	2
VT003p	skcm_vanderbilt_mskcc_2015	25249	deceased	0.982489	2
TARGET-52-PAJNFZ	rt_target_2018_pub	25248	deceased	0.98245	2
TARGET-52-PATXKA	rt_target_2018_pub	25247	deceased	0.982411	2
TARGET-52-PASCDH	rt_target_2018_pub	25246	censored	0.982411	2
TARGET-50-PALCTR	wt_target_2018_pub	25245	deceased	0.982372	2
MB-5525	brca_metabric	25244	censored	0.982372	2
TARGET-10-PANWJS	all_phase2_target_2018_pub	25243	censored	0.982372	2
TARGET-10-PAPBYM	all_phase2_target_2018_pub	25242	censored	0.982372	2
TARGET-10-PAPCNP	all_phase2_target_2018_pub	25241	censored	0.982372	2
TARGET-10-PAPDBX	all_phase2_target_2018_pub	25240	censored	0.982372	2
TARGET-10-PAPFIX	all_phase2_target_2018_pub	25239	censored	0.982372	2
TARGET-10-PARACE	all_phase2_target_2018_pub	25238	censored	0.982372	2
TARGET-10-PARAPT	all_phase2_target_2018_pub	25237	censored	0.982372	2
TARGET-10-PARBRX	all_phase2_target_2018_pub	25236	censored	0.982372	2
TARGET-10-PARCKV	all_phase2_target_2018_pub	25235	censored	0.982372	2
TARGET-10-PARJXW	all_phase2_target_2018_pub	25234	censored	0.982372	2
TARGET-10-PARMWZ	all_phase2_target_2018_pub	25233	censored	0.982372	2
TARGET-10-PASKGG	all_phase2_target_2018_pub	25232	censored	0.982372	2
TARGET-10-PATVDA	all_phase2_target_2018_pub	25231	censored	0.982372	2
TARGET-20-PAPZTU	aml_target_2018_pub	25230	deceased	0.982333	2
TARGET-20-PARJHP	aml_target_2018_pub	25229	deceased	0.982294	2
TARGET-20-PASVWW	aml_target_2018_pub	25228	censored	0.982294	2
TCGA-VQ-A923	stad_tcga_pan_can_atlas_2018	25227	deceased	0.982255	2.00546
TCGA-AB-2865	laml_tcga_pan_can_atlas_2018	25226	deceased	0.982216	2.00546
TCGA-AB-2935	laml_tcga_pan_can_atlas_2018	25225	deceased	0.982177	2.00546
TCGA-AB-2919	laml_tcga_pan_can_atlas_2018	25224	censored	0.982177	2.00546
TCGA-AB-2850	laml_tcga_pan_can_atlas_2018	25223	deceased	0.982139	2.00546
TCGA-AG-3594	coadread_tcga_pan_can_atlas_2018	25222	deceased	0.9821	2.00546
TCGA-AA-3666	coadread_tcga_pan_can_atlas_2018	25221	deceased	0.982061	2.00546
TCGA-AA-3930	coadread_tcga_pan_can_atlas_2018	25220	deceased	0.982022	2.00546
TCGA-AA-3952	coadread_tcga_pan_can_atlas_2018	25219	deceased	0.981983	2.00546
TCGA-AA-3966	coadread_tcga_pan_can_atlas_2018	25218	censored	0.981983	2.00546
TCGA-AA-A02H	coadread_tcga_pan_can_atlas_2018	25217	deceased	0.981944	2.00546
TCGA-CK-6748	coadread_tcga_pan_can_atlas_2018	25216	censored	0.981944	2.00546
TCGA-GK-A6C7	kirc_tcga_pan_can_atlas_2018	25215	censored	0.981944	2.00546
TCGA-66-2737	lusc_tcga_pan_can_atlas_2018	25214	censored	0.981944	2.00546
TCGA-66-2754	lusc_tcga_pan_can_atlas_2018	25213	censored	0.981944	2.00546
TCGA-66-2765	lusc_tcga_pan_can_atlas_2018	25212	censored	0.981944	2.00546
TCGA-66-2767	lusc_tcga_pan_can_atlas_2018	25211	censored	0.981944	2.00546
TCGA-66-2768	lusc_tcga_pan_can_atlas_2018	25210	censored	0.981944	2.00546
TCGA-66-2777	lusc_tcga_pan_can_atlas_2018	25209	censored	0.981944	2.00546
TCGA-85-8355	lusc_tcga_pan_can_atlas_2018	25208	censored	0.981944	2.00546
TCGA-98-A53B	lusc_tcga_pan_can_atlas_2018	25207	deceased	0.981905	2.00546
TCGA-04-1337	ov_tcga_pan_can_atlas_2018	25206	deceased	0.981866	2.00546
TCGA-25-1317	ov_tcga_pan_can_atlas_2018	25205	deceased	0.981827	2.00546
TCGA-61-1995	ov_tcga_pan_can_atlas_2018	25204	censored	0.981827	2.00546
TCGA-FZ-5920	paad_tcga_pan_can_atlas_2018	25203	deceased	0.981788	2.00546
TCGA-HC-A632	prad_tcga_pan_can_atlas_2018	25202	censored	0.981788	2.00546
DS-bla-059	blca_mskcc_solit_2014	25201	censored	0.981788	2.01
DS-bla-107	blca_mskcc_solit_2014	25200	deceased	0.981749	2.01
P-0002027	msk_impact_2017	25199	deceased	0.98171	2.01
P-0003928	msk_impact_2017	25198	censored	0.98171	2.01
P-0004650	msk_impact_2017	25197	censored	0.98171	2.01
P-0005850	msk_impact_2017	25196	censored	0.98171	2.01
P-0007994	msk_impact_2017	25195	deceased	0.981671	2.01
DS-bla-102	blca_mskcc_solit_2014	25194	censored	0.981671	2.02
TCGA-C4-A0F7	blca_tcga_pan_can_atlas_2018	25193	deceased	0.981632	2.03833
TCGA-AB-2809	laml_tcga_pan_can_atlas_2018	25192	deceased	0.981593	2.03833
TCGA-12-5301	gbm_tcga_pan_can_atlas_2018	25191	deceased	0.981554	2.03833
TCGA-14-0867	gbm_tcga_pan_can_atlas_2018	25190	deceased	0.981515	2.03833
TCGA-P3-A6T4	hnsc_tcga_pan_can_atlas_2018	25189	deceased	0.981476	2.03833
TCGA-BP-5173	kirc_tcga_pan_can_atlas_2018	25188	deceased	0.981437	2.03833
TCGA-IA-A40Y	kirp_tcga_pan_can_atlas_2018	25187	censored	0.981437	2.03833
TCGA-S9-A7J2	lgg_tcga_pan_can_atlas_2018	25186	censored	0.981437	2.03833
TCGA-TQ-A7RI	lgg_tcga_pan_can_atlas_2018	25185	censored	0.981437	2.03833
TCGA-05-5715	luad_tcga_pan_can_atlas_2018	25184	censored	0.981437	2.03833
TCGA-64-5775	luad_tcga_pan_can_atlas_2018	25183	deceased	0.981398	2.03833
TCGA-CH-5754	prad_tcga_pan_can_atlas_2018	25182	censored	0.981398	2.03833
TCGA-CH-5769	prad_tcga_pan_can_atlas_2018	25181	censored	0.981398	2.03833
TCGA-GF-A6C8	skcm_tcga_pan_can_atlas_2018	25180	censored	0.981398	2.03833
P-0000935	msk_impact_2017	25179	deceased	0.981359	2.04
P-0003075	msk_impact_2017	25178	deceased	0.98132	2.04
P-0006506	msk_impact_2017	25177	censored	0.98132	2.04
P-0009852	msk_impact_2017	25176	censored	0.98132	2.04
P-0009911	msk_impact_2017	25175	deceased	0.981281	2.04
P-0010676	msk_impact_2017	25174	censored	0.981281	2.04
luad_mskcc_2015_27	mixed_allen_2018	25173	censored	0.981281	2.07
P-0002078	msk_impact_2017	25172	deceased	0.981242	2.07
P-0003031	msk_impact_2017	25171	deceased	0.981203	2.07
P-0003307	msk_impact_2017	25170	censored	0.981203	2.07
P-0004891	msk_impact_2017	25169	deceased	0.981164	2.07
P-0005173	msk_impact_2017	25168	deceased	0.981125	2.07
P-0009269	msk_impact_2017	25167	censored	0.981125	2.07
P-0012086	msk_impact_2017	25166	censored	0.981125	2.07
P-0012318	msk_impact_2017	25165	censored	0.981125	2.07
TCGA-RY-A843	lgg_tcga_pan_can_atlas_2018	25164	censored	0.981125	2.07121
TCGA-D1-A1O0	ucec_tcga_pan_can_atlas_2018	25163	censored	0.981125	2.07121
W039	chol_nus_2012	25162	deceased	0.981086	2.1
P-0000569	msk_impact_2017	25161	censored	0.981086	2.1
P-0000602	msk_impact_2017	25160	deceased	0.981047	2.1
P-0001163	msk_impact_2017	25159	deceased	0.981008	2.1
P-0001928	msk_impact_2017	25158	censored	0.981008	2.1
P-0009468	msk_impact_2017	25157	censored	0.981008	2.1
P-0011377	msk_impact_2017	25156	censored	0.981008	2.1
TCGA-GD-A3OP	blca_tcga_pan_can_atlas_2018	25155	censored	0.981008	2.10409
TCGA-XF-A9T6	blca_tcga_pan_can_atlas_2018	25154	censored	0.981008	2.10409
TCGA-HU-A4H0	stad_tcga_pan_can_atlas_2018	25153	censored	0.981008	2.10409
TCGA-VD-A8KK	uvm_tcga_pan_can_atlas_2018	25152	censored	0.981008	2.10409
TCGA-Z6-A8JE	esca_tcga_pan_can_atlas_2018	25151	censored	0.981008	2.10409
TCGA-OK-A5Q2	brca_tcga_pan_can_atlas_2018	25150	censored	0.981008	2.10409
TCGA-06-0649	gbm_tcga_pan_can_atlas_2018	25149	deceased	0.980969	2.10409
TCGA-CV-7255	hnsc_tcga_pan_can_atlas_2018	25148	deceased	0.98093	2.10409
DS-bla-002	blca_mskcc_solit_2014	25147	censored	0.98093	2.11
DS-bla-038	blca_mskcc_solit_2014	25146	censored	0.98093	2.12
DS-bla-117	blca_mskcc_solit_2014	25145	censored	0.98093	2.13
TCGA-DK-A1A5	blca_tcga_pan_can_atlas_2018	25144	deceased	0.980891	2.13696
TCGA-CV-6934	hnsc_tcga_pan_can_atlas_2018	25143	deceased	0.980852	2.13696
TCGA-B0-4706	kirc_tcga_pan_can_atlas_2018	25142	deceased	0.980813	2.13696
TCGA-G3-AAV6	lihc_tcga_pan_can_atlas_2018	25141	deceased	0.980774	2.13696
TCGA-KR-A7K0	lihc_tcga_pan_can_atlas_2018	25140	deceased	0.980735	2.13696
TCGA-59-2355	ov_tcga_pan_can_atlas_2018	25139	deceased	0.980696	2.13696
Pat50	mixed_allen_2018	25138	deceased	0.980657	2.14
P-0001336	msk_impact_2017	25137	deceased	0.980618	2.14
P-0002286	msk_impact_2017	25136	censored	0.980618	2.14
P-0002695	msk_impact_2017	25135	deceased	0.980579	2.14
P-0002950	msk_impact_2017	25134	censored	0.980579	2.14
P-0005756	msk_impact_2017	25133	deceased	0.98054	2.14
P-0007067	msk_impact_2017	25132	deceased	0.980501	2.14
P-0011242	msk_impact_2017	25131	deceased	0.980462	2.14
P-0011321	msk_impact_2017	25130	censored	0.980462	2.14
DS-uttcc-062	utuc_mskcc_2015	25129	deceased	0.980423	2.16
TCGA-2J-AAB1	paad_tcga_pan_can_atlas_2018	25128	deceased	0.980384	2.16984
P-0004286	msk_impact_2017	25127	deceased	0.980345	2.17
P-0004799	msk_impact_2017	25126	censored	0.980345	2.17
P-0007291	msk_impact_2017	25125	censored	0.980345	2.17
Pat168	mixed_allen_2018	25124	deceased	0.980306	2.2
P-0000779	msk_impact_2017	25123	censored	0.980306	2.2
P-0005878	msk_impact_2017	25122	censored	0.980306	2.2
P-0008943	msk_impact_2017	25121	deceased	0.980267	2.2
P-0011319	msk_impact_2017	25120	deceased	0.980228	2.2
TCGA-GD-A6C6	blca_tcga_pan_can_atlas_2018	25119	censored	0.980228	2.20272
TCGA-BR-8295	stad_tcga_pan_can_atlas_2018	25118	deceased	0.980189	2.20272
TCGA-06-0142	gbm_tcga_pan_can_atlas_2018	25117	deceased	0.98015	2.20272
TCGA-AT-A5NU	kirp_tcga_pan_can_atlas_2018	25116	censored	0.98015	2.20272
TCGA-GJ-A9DB	lihc_tcga_pan_can_atlas_2018	25115	deceased	0.980111	2.20272
TCGA-31-1959	ov_tcga_pan_can_atlas_2018	25114	censored	0.980111	2.20272
TCGA-HC-A6AL	prad_tcga_pan_can_atlas_2018	25113	censored	0.980111	2.20272
TCGA-DF-A2KN	ucec_tcga_pan_can_atlas_2018	25112	censored	0.980111	2.20272
TCGA-E7-A4XJ	blca_tcga_pan_can_atlas_2018	25111	deceased	0.980072	2.23559
TCGA-XF-A9T3	blca_tcga_pan_can_atlas_2018	25110	censored	0.980072	2.23559
TCGA-VD-A8KN	uvm_tcga_pan_can_atlas_2018	25109	censored	0.980072	2.23559
TCGA-14-0787	gbm_tcga_pan_can_atlas_2018	25108	deceased	0.980033	2.23559
TCGA-B0-5096	kirc_tcga_pan_can_atlas_2018	25107	deceased	0.979994	2.23559
TCGA-36-2543	ov_tcga_pan_can_atlas_2018	25106	deceased	0.979955	2.23559
DS-bla-022	blca_mskcc_solit_2014	25105	censored	0.979955	2.24
P-0000709	msk_impact_2017	25104	censored	0.979955	2.24
P-0002017	msk_impact_2017	25103	deceased	0.979916	2.24
P-0003171	msk_impact_2017	25102	deceased	0.979877	2.24
P-0005020	msk_impact_2017	25101	censored	0.979877	2.24
P-0006051	msk_impact_2017	25100	censored	0.979877	2.24
P-0006967	msk_impact_2017	25099	censored	0.979877	2.24
P-0007574	msk_impact_2017	25098	deceased	0.979838	2.24
P-0010008	msk_impact_2017	25097	deceased	0.979799	2.24
P-0010947	msk_impact_2017	25096	deceased	0.97976	2.24
P-0011334	msk_impact_2017	25095	deceased	0.979721	2.24
P-0011561	msk_impact_2017	25094	deceased	0.979682	2.24
P-0012150	msk_impact_2017	25093	deceased	0.979643	2.24
TCGA-FD-A6TF	blca_tcga_pan_can_atlas_2018	25092	deceased	0.979604	2.26847
TCGA-BA-A6DG	hnsc_tcga_pan_can_atlas_2018	25091	deceased	0.979565	2.26847
TCGA-B0-4849	kirc_tcga_pan_can_atlas_2018	25090	deceased	0.979526	2.26847
P-0000561	msk_impact_2017	25089	censored	0.979526	2.27
P-0003181	msk_impact_2017	25088	deceased	0.979486	2.27
P-0006609	msk_impact_2017	25087	censored	0.979486	2.27
P-0007026	msk_impact_2017	25086	deceased	0.979447	2.27
P-0007408	msk_impact_2017	25085	censored	0.979447	2.27
P-0009625	msk_impact_2017	25084	censored	0.979447	2.27
P-0010357	msk_impact_2017	25083	deceased	0.979408	2.27
OSCJM-PT12-478	hnsc_mdanderson_2013	25082	deceased	0.979369	2.3
P-0001165	msk_impact_2017	25081	deceased	0.97933	2.3
P-0004167	msk_impact_2017	25080	censored	0.97933	2.3
P-0006450	msk_impact_2017	25079	deceased	0.979291	2.3
P-0006457	msk_impact_2017	25078	censored	0.979291	2.3
P-0007396	msk_impact_2017	25077	censored	0.979291	2.3
P-0008759	msk_impact_2017	25076	deceased	0.979252	2.3
P-0010615	msk_impact_2017	25075	censored	0.979252	2.3
P-0010755	msk_impact_2017	25074	deceased	0.979213	2.3
P-0011438	msk_impact_2017	25073	deceased	0.979174	2.3
P-0012047	msk_impact_2017	25072	censored	0.979174	2.3
P-0012089	msk_impact_2017	25071	censored	0.979174	2.3
MB-6092	brca_metabric	25070	deceased	0.979135	2.3
TCGA-R6-A8WC	esca_tcga_pan_can_atlas_2018	25069	censored	0.979135	2.30134
TCGA-AC-A8OS	brca_tcga_pan_can_atlas_2018	25068	censored	0.979135	2.30134
TCGA-P5-A5EZ	lgg_tcga_pan_can_atlas_2018	25067	censored	0.979135	2.30134
TCGA-92-8065	lusc_tcga_pan_can_atlas_2018	25066	censored	0.979135	2.30134
TCGA-QT-A5XO	pcpg_tcga_pan_can_atlas_2018	25065	censored	0.979135	2.30134
P-0000925	msk_impact_2017	25064	deceased	0.979096	2.33
P-0003255	msk_impact_2017	25063	deceased	0.979057	2.33
P-0004647	msk_impact_2017	25062	deceased	0.979018	2.33
P-0004790	msk_impact_2017	25061	deceased	0.978979	2.33
P-0007986	msk_impact_2017	25060	censored	0.978979	2.33
P-0010351	msk_impact_2017	25059	deceased	0.97894	2.33
TCGA-EK-A2RN	cesc_tcga_pan_can_atlas_2018	25058	censored	0.97894	2.33422
TCGA-26-6174	gbm_tcga_pan_can_atlas_2018	25057	censored	0.97894	2.33422
TCGA-06-0145	gbm_tcga_pan_can_atlas_2018	25056	deceased	0.978901	2.33422
TCGA-QR-A70G	pcpg_tcga_pan_can_atlas_2018	25055	censored	0.978901	2.33422
TCGA-HC-A6AP	prad_tcga_pan_can_atlas_2018	25054	censored	0.978901	2.33422
TCGA-DO-A2HM	thca_tcga_pan_can_atlas_2018	25053	censored	0.978901	2.33422
TCGA-D1-A17T	ucec_tcga_pan_can_atlas_2018	25052	censored	0.978901	2.33422
HNSCC-287	mixed_allen_2018	25051	deceased	0.978862	2.34
TCGA-BH-A0HL	brca_tcga_pan_can_atlas_2018	25050	censored	0.978862	2.3671
TCGA-P5-A5EY	lgg_tcga_pan_can_atlas_2018	25049	censored	0.978862	2.3671
TCGA-P5-A780	lgg_tcga_pan_can_atlas_2018	25048	censored	0.978862	2.3671
TCGA-E6-A2P8	ucec_tcga_pan_can_atlas_2018	25047	deceased	0.978822	2.3671
P-0000961	msk_impact_2017	25046	deceased	0.978783	2.37
P-0003161	msk_impact_2017	25045	deceased	0.978744	2.37
P-0004591	msk_impact_2017	25044	deceased	0.978705	2.37
P-0004695	msk_impact_2017	25043	deceased	0.978666	2.37
P-0006243	msk_impact_2017	25042	censored	0.978666	2.37
P-0010069	msk_impact_2017	25041	censored	0.978666	2.37
TCGA-CZ-5467	kirc_tcga_pan_can_atlas_2018	25040	deceased	0.978627	2.39997
TCGA-F9-A7VF	kirp_tcga_pan_can_atlas_2018	25039	censored	0.978627	2.39997
TCGA-DU-6542	lgg_tcga_pan_can_atlas_2018	25038	censored	0.978627	2.39997
NR9445	mixed_allen_2018	25037	censored	0.978627	2.4
P-0002021	msk_impact_2017	25036	censored	0.978627	2.4
P-0003676	msk_impact_2017	25035	deceased	0.978588	2.4
P-0003912	msk_impact_2017	25034	deceased	0.978549	2.4
P-0004505	msk_impact_2017	25033	censored	0.978549	2.4
P-0004935	msk_impact_2017	25032	deceased	0.97851	2.4
P-0005039	msk_impact_2017	25031	deceased	0.978471	2.4
P-0005698	msk_impact_2017	25030	censored	0.978471	2.4
P-0006583	msk_impact_2017	25029	deceased	0.978432	2.4
P-0011151	msk_impact_2017	25028	deceased	0.978393	2.4
P-0011235	msk_impact_2017	25027	deceased	0.978353	2.4
MB-0117	brca_metabric	25026	censored	0.978353	2.4
BLCA-003	mixed_allen_2018	25025	deceased	0.978314	2.43
P-0002022	msk_impact_2017	25024	censored	0.978314	2.43
P-0004267	msk_impact_2017	25023	deceased	0.978275	2.43
P-0004969	msk_impact_2017	25022	deceased	0.978236	2.43
P-0006321	msk_impact_2017	25021	deceased	0.978197	2.43
P-0007526	msk_impact_2017	25020	deceased	0.978158	2.43
P-0008191	msk_impact_2017	25019	censored	0.978158	2.43
P-0011030	msk_impact_2017	25018	deceased	0.978119	2.43
9115104	prad_su2c_2019	25017	censored	0.978119	2.43101
TCGA-C5-A1MK	cesc_tcga_pan_can_atlas_2018	25016	deceased	0.97808	2.43285
TCGA-HT-A74H	lgg_tcga_pan_can_atlas_2018	25015	censored	0.97808	2.43285
TCGA-MP-A4TC	luad_tcga_pan_can_atlas_2018	25014	deceased	0.978041	2.43285
TCGA-61-1740	ov_tcga_pan_can_atlas_2018	25013	deceased	0.978002	2.43285
TCGA-30-1855	ov_tcga_pan_can_atlas_2018	25012	deceased	0.977962	2.46573
TCGA-J8-A42S	thca_tcga_pan_can_atlas_2018	25011	censored	0.977962	2.46573
P-0006474	msk_impact_2017	25010	censored	0.977962	2.47
P-0006515	msk_impact_2017	25009	deceased	0.977923	2.47
P-0007006	msk_impact_2017	25008	censored	0.977923	2.47
P-0007981	msk_impact_2017	25007	deceased	0.977884	2.47
P-0008976	msk_impact_2017	25006	deceased	0.977845	2.47
P-0010309	msk_impact_2017	25005	deceased	0.977806	2.47
P-0010854	msk_impact_2017	25004	deceased	0.977767	2.47
P-0012303	msk_impact_2017	25003	censored	0.977767	2.47
TCGA-5N-A9KI	blca_tcga_pan_can_atlas_2018	25002	deceased	0.977728	2.4986
TCGA-VQ-A8PF	stad_tcga_pan_can_atlas_2018	25001	deceased	0.977689	2.4986
TCGA-UT-A88G	meso_tcga_pan_can_atlas_2018	25000	deceased	0.97765	2.4986
TCGA-KN-8432	kich_tcga_pan_can_atlas_2018	24999	censored	0.97765	2.4986
TCGA-BH-A0HO	brca_tcga_pan_can_atlas_2018	24998	censored	0.97765	2.4986
TCGA-AH-6547	coadread_tcga_pan_can_atlas_2018	24997	deceased	0.97761	2.4986
TCGA-02-0055	gbm_tcga_pan_can_atlas_2018	24996	deceased	0.977571	2.4986
TCGA-CV-6961	hnsc_tcga_pan_can_atlas_2018	24995	deceased	0.977532	2.4986
TCGA-HT-8108	lgg_tcga_pan_can_atlas_2018	24994	censored	0.977532	2.4986
TCGA-13-0755	ov_tcga_pan_can_atlas_2018	24993	deceased	0.977493	2.4986
PCNSL_29	pcnsl_mayo_2015	24992	deceased	0.977454	2.5
P-0000481	msk_impact_2017	24991	deceased	0.977415	2.5
P-0002659	msk_impact_2017	24990	censored	0.977415	2.5
P-0003826	msk_impact_2017	24989	deceased	0.977376	2.5
P-0005572	msk_impact_2017	24988	deceased	0.977337	2.5
P-0005827	msk_impact_2017	24987	deceased	0.977298	2.5
P-0010784	msk_impact_2017	24986	deceased	0.977258	2.5
VT016m1	skcm_vanderbilt_mskcc_2015	24985	deceased	0.977219	2.5
ACYC-MSKCC_3492	acyc_mskcc_2013	24984	censored	0.977219	2.5
MB-0522	brca_metabric	24983	censored	0.977219	2.5
DS-bla-036	blca_mskcc_solit_2014	24982	censored	0.977219	2.52
Pat166	mixed_allen_2018	24981	deceased	0.97718	2.53
P-0002616	msk_impact_2017	24980	deceased	0.977141	2.53
P-0003174	msk_impact_2017	24979	censored	0.977141	2.53
P-0005294	msk_impact_2017	24978	censored	0.977141	2.53
P-0005838	msk_impact_2017	24977	censored	0.977141	2.53
P-0006267	msk_impact_2017	24976	censored	0.977141	2.53
P-0008146	msk_impact_2017	24975	censored	0.977141	2.53
P-0009532	msk_impact_2017	24974	deceased	0.977102	2.53
P-0011128	msk_impact_2017	24973	deceased	0.977063	2.53
TCGA-IP-7968	stad_tcga_pan_can_atlas_2018	24972	censored	0.977063	2.53148
TCGA-28-1747	gbm_tcga_pan_can_atlas_2018	24971	deceased	0.977024	2.53148
TCGA-76-4934	gbm_tcga_pan_can_atlas_2018	24970	deceased	0.976985	2.53148
TCGA-D6-6824	hnsc_tcga_pan_can_atlas_2018	24969	censored	0.976985	2.53148
TCGA-B0-4693	kirc_tcga_pan_can_atlas_2018	24968	deceased	0.976945	2.53148
TCGA-QH-A65S	lgg_tcga_pan_can_atlas_2018	24967	censored	0.976945	2.53148
MB-5373	brca_metabric	24966	censored	0.976945	2.53333
MB-5475	brca_metabric	24965	deceased	0.976906	2.53333
DS-bla-052	blca_mskcc_solit_2014	24964	censored	0.976906	2.55
P-0002456	msk_impact_2017	24963	deceased	0.976867	2.56
P-0002543	msk_impact_2017	24962	censored	0.976867	2.56
P-0006092	msk_impact_2017	24961	censored	0.976867	2.56
P-0010722	msk_impact_2017	24960	deceased	0.976828	2.56
TCGA-SC-A6LP	meso_tcga_pan_can_atlas_2018	24959	deceased	0.976789	2.56436
TCGA-AQ-A54N	brca_tcga_pan_can_atlas_2018	24958	censored	0.976789	2.56436
TCGA-BH-A0DS	brca_tcga_pan_can_atlas_2018	24957	censored	0.976789	2.56436
TCGA-E9-A1R3	brca_tcga_pan_can_atlas_2018	24956	censored	0.976789	2.56436
TCGA-06-A6S1	gbm_tcga_pan_can_atlas_2018	24955	deceased	0.97675	2.56436
DS-bla-057	blca_mskcc_solit_2014	24954	censored	0.97675	2.59
TCGA-L5-A88V	esca_tcga_pan_can_atlas_2018	24953	censored	0.97675	2.59723
TCGA-HN-A2NL	brca_tcga_pan_can_atlas_2018	24952	censored	0.97675	2.59723
TCGA-DD-A11A	lihc_tcga_pan_can_atlas_2018	24951	censored	0.97675	2.59723
TCGA-91-6835	luad_tcga_pan_can_atlas_2018	24950	censored	0.97675	2.59723
TCGA-EE-A29L	skcm_tcga_pan_can_atlas_2018	24949	deceased	0.976711	2.59723
TCGA-J8-A4HW	thca_tcga_pan_can_atlas_2018	24948	censored	0.976711	2.59723
Pat67	mixed_allen_2018	24947	deceased	0.976671	2.6
P-0001292	msk_impact_2017	24946	deceased	0.976632	2.6
P-0003078	msk_impact_2017	24945	deceased	0.976593	2.6
P-0003472	msk_impact_2017	24944	censored	0.976593	2.6
P-0005130	msk_impact_2017	24943	censored	0.976593	2.6
P-0007099	msk_impact_2017	24942	deceased	0.976554	2.6
P-0007309	msk_impact_2017	24941	deceased	0.976515	2.6
P-0007486	msk_impact_2017	24940	deceased	0.976476	2.6
P-0009649	msk_impact_2017	24939	deceased	0.976437	2.6
P-0011186	msk_impact_2017	24938	deceased	0.976397	2.6
P-0011352	msk_impact_2017	24937	deceased	0.976358	2.6
DB-1159	skcm_vanderbilt_mskcc_2015	24936	deceased	0.976319	2.6
BL007	blca_mskcc_solit_2012	24935	deceased	0.97628	2.6
DS-bla-051	blca_mskcc_solit_2014	24934	censored	0.97628	2.61
DS-bla-071	blca_mskcc_solit_2014	24933	deceased	0.976241	2.61
P-0001787	msk_impact_2017	24932	deceased	0.976202	2.63
P-0002780	msk_impact_2017	24931	deceased	0.976162	2.63
P-0003321	msk_impact_2017	24930	deceased	0.976123	2.63
P-0006257	msk_impact_2017	24929	censored	0.976123	2.63
P-0007815	msk_impact_2017	24928	deceased	0.976084	2.63
P-0012313	msk_impact_2017	24927	censored	0.976084	2.63
TCGA-IG-A3YB	esca_tcga_pan_can_atlas_2018	24926	censored	0.976084	2.63011
TCGA-LL-A6FQ	brca_tcga_pan_can_atlas_2018	24925	censored	0.976084	2.63011
TCGA-34-2596	lusc_tcga_pan_can_atlas_2018	24924	deceased	0.976045	2.63011
TCGA-2J-AAB8	paad_tcga_pan_can_atlas_2018	24923	censored	0.976045	2.63011
TCGA-D1-A16F	ucec_tcga_pan_can_atlas_2018	24922	censored	0.976045	2.63011
DS-bla-115	blca_mskcc_solit_2014	24921	deceased	0.976006	2.65
Pat135	mixed_allen_2018	24920	deceased	0.975967	2.66
P-0003172	msk_impact_2017	24919	deceased	0.975928	2.66
P-0004500	msk_impact_2017	24918	deceased	0.975888	2.66
P-0008809	msk_impact_2017	24917	censored	0.975888	2.66
P-0009471	msk_impact_2017	24916	censored	0.975888	2.66
P-0010333	msk_impact_2017	24915	censored	0.975888	2.66
TCGA-BL-A13J	blca_tcga_pan_can_atlas_2018	24914	deceased	0.975849	2.66298
TCGA-BR-8289	stad_tcga_pan_can_atlas_2018	24913	deceased	0.97581	2.66298
TCGA-VQ-A94P	stad_tcga_pan_can_atlas_2018	24912	deceased	0.975771	2.66298
TCGA-NF-A4X2	ucs_tcga_pan_can_atlas_2018	24911	censored	0.975771	2.66298
TCGA-L5-A8NF	esca_tcga_pan_can_atlas_2018	24910	deceased	0.975732	2.66298
TCGA-Z6-AAPN	esca_tcga_pan_can_atlas_2018	24909	censored	0.975732	2.66298
TCGA-DS-A0VL	cesc_tcga_pan_can_atlas_2018	24908	censored	0.975732	2.66298
TCGA-20-1687	ov_tcga_pan_can_atlas_2018	24907	censored	0.975732	2.66298
TCGA-EB-A44O	skcm_tcga_pan_can_atlas_2018	24906	censored	0.975732	2.66298
TCGA-ET-A2N4	thca_tcga_pan_can_atlas_2018	24905	censored	0.975732	2.66298
TCGA-FD-A62N	blca_tcga_pan_can_atlas_2018	24904	censored	0.975732	2.69586
TCGA-VQ-A8PJ	stad_tcga_pan_can_atlas_2018	24903	deceased	0.975692	2.69586
TCGA-WC-A88A	uvm_tcga_pan_can_atlas_2018	24902	deceased	0.975653	2.69586
TCGA-76-6193	gbm_tcga_pan_can_atlas_2018	24901	deceased	0.975614	2.69586
TCGA-06-0119	gbm_tcga_pan_can_atlas_2018	24900	deceased	0.975575	2.69586
TCGA-06-0747	gbm_tcga_pan_can_atlas_2018	24899	deceased	0.975536	2.69586
TCGA-06-0749	gbm_tcga_pan_can_atlas_2018	24898	deceased	0.975497	2.69586
TCGA-CN-A642	hnsc_tcga_pan_can_atlas_2018	24897	deceased	0.975457	2.69586
TCGA-HT-A614	lgg_tcga_pan_can_atlas_2018	24896	censored	0.975457	2.69586
TCGA-92-7340	lusc_tcga_pan_can_atlas_2018	24895	censored	0.975457	2.69586
TCGA-AJ-A8CT	ucec_tcga_pan_can_atlas_2018	24894	censored	0.975457	2.69586
P-0001819	msk_impact_2017	24893	deceased	0.975418	2.7
P-0002507	msk_impact_2017	24892	deceased	0.975379	2.7
P-0003294	msk_impact_2017	24891	censored	0.975379	2.7
P-0003619	msk_impact_2017	24890	deceased	0.97534	2.7
P-0004135	msk_impact_2017	24889	deceased	0.975301	2.7
P-0005024	msk_impact_2017	24888	deceased	0.975261	2.7
P-0011147	msk_impact_2017	24887	deceased	0.975222	2.7
ACYC-MSKCC_80872	acyc_mskcc_2013	24886	censored	0.975222	2.7
5115410	prad_su2c_2019	24885	censored	0.975222	2.72668
TCGA-C5-A7X8	cesc_tcga_pan_can_atlas_2018	24884	censored	0.975222	2.72874
TCGA-06-5418	gbm_tcga_pan_can_atlas_2018	24883	deceased	0.975183	2.72874
TCGA-68-7755	lusc_tcga_pan_can_atlas_2018	24882	censored	0.975183	2.72874
TCGA-13-0724	ov_tcga_pan_can_atlas_2018	24881	deceased	0.975144	2.72874
TCGA-KK-A8IB	prad_tcga_pan_can_atlas_2018	24880	censored	0.975144	2.72874
P-0003911	msk_impact_2017	24879	deceased	0.975105	2.73
P-0006160	msk_impact_2017	24878	deceased	0.975065	2.73
P-0006679	msk_impact_2017	24877	deceased	0.975026	2.73
P-0007176	msk_impact_2017	24876	censored	0.975026	2.73
P-0007561	msk_impact_2017	24875	deceased	0.974987	2.73
P-0007622	msk_impact_2017	24874	deceased	0.974948	2.73
P-0008570	msk_impact_2017	24873	censored	0.974948	2.73
P-0010067	msk_impact_2017	24872	censored	0.974948	2.73
P-0011285	msk_impact_2017	24871	censored	0.974948	2.73
6115116	prad_su2c_2019	24870	deceased	0.974909	2.75953
Pat148	mixed_allen_2018	24869	deceased	0.97487	2.76
NR4083	mixed_allen_2018	24868	censored	0.97487	2.76
P-0003008	msk_impact_2017	24867	censored	0.97487	2.76
P-0003980	msk_impact_2017	24866	deceased	0.97483	2.76
P-0004007	msk_impact_2017	24865	censored	0.97483	2.76
P-0004794	msk_impact_2017	24864	deceased	0.974791	2.76
P-0005165	msk_impact_2017	24863	censored	0.974791	2.76
P-0005562	msk_impact_2017	24862	censored	0.974791	2.76
P-0006019	msk_impact_2017	24861	censored	0.974791	2.76
P-0006202	msk_impact_2017	24860	deceased	0.974752	2.76
P-0006326	msk_impact_2017	24859	censored	0.974752	2.76
P-0007522	msk_impact_2017	24858	censored	0.974752	2.76
P-0007865	msk_impact_2017	24857	deceased	0.974713	2.76
P-0007977	msk_impact_2017	24856	deceased	0.974673	2.76
P-0008919	msk_impact_2017	24855	censored	0.974673	2.76
P-0009205	msk_impact_2017	24854	censored	0.974673	2.76
P-0009271	msk_impact_2017	24853	deceased	0.974634	2.76
P-0009601	msk_impact_2017	24852	deceased	0.974595	2.76
P-0011199	msk_impact_2017	24851	censored	0.974595	2.76
P-0011402	msk_impact_2017	24850	deceased	0.974556	2.76
P-0012359	msk_impact_2017	24849	censored	0.974556	2.76
TCGA-K4-A4AB	blca_tcga_pan_can_atlas_2018	24848	censored	0.974556	2.76161
TCGA-YS-AA4M	meso_tcga_pan_can_atlas_2018	24847	deceased	0.974517	2.76161
TCGA-ZN-A9VW	meso_tcga_pan_can_atlas_2018	24846	deceased	0.974477	2.76161
TCGA-AR-A24P	brca_tcga_pan_can_atlas_2018	24845	censored	0.974477	2.76161
TCGA-BQ-5894	kirp_tcga_pan_can_atlas_2018	24844	censored	0.974477	2.76161
TCGA-DU-7309	lgg_tcga_pan_can_atlas_2018	24843	censored	0.974477	2.76161
TCGA-95-8494	luad_tcga_pan_can_atlas_2018	24842	censored	0.974477	2.76161
TCGA-MN-A4N5	luad_tcga_pan_can_atlas_2018	24841	censored	0.974477	2.76161
TCGA-98-8020	lusc_tcga_pan_can_atlas_2018	24840	deceased	0.974438	2.76161
TCGA-23-1032	ov_tcga_pan_can_atlas_2018	24839	deceased	0.974399	2.76161
TCGA-23-2641	ov_tcga_pan_can_atlas_2018	24838	censored	0.974399	2.76161
TCGA-DE-A7U5	thca_tcga_pan_can_atlas_2018	24837	censored	0.974399	2.76161
DS-bla-029	blca_mskcc_solit_2014	24836	censored	0.974399	2.78
P-0002103	msk_impact_2017	24835	deceased	0.97436	2.79
P-0003511	msk_impact_2017	24834	censored	0.97436	2.79
P-0007091	msk_impact_2017	24833	deceased	0.97432	2.79
P-0007140	msk_impact_2017	24832	censored	0.97432	2.79
P-0011390	msk_impact_2017	24831	censored	0.97432	2.79
P-0012310	msk_impact_2017	24830	deceased	0.974281	2.79
TCGA-18-4086	lusc_tcga_pan_can_atlas_2018	24829	deceased	0.974242	2.79449
ACYC-MSKCC_148632	acyc_mskcc_2013	24828	censored	0.974242	2.8
BL078	blca_mskcc_solit_2012	24827	deceased	0.974203	2.8
BL079	blca_mskcc_solit_2012	24826	deceased	0.974163	2.8
TCGA-VD-AA8P	uvm_tcga_pan_can_atlas_2018	24825	censored	0.974163	2.82737
TCGA-28-1756	gbm_tcga_pan_can_atlas_2018	24824	censored	0.974163	2.82737
TCGA-02-0033	gbm_tcga_pan_can_atlas_2018	24823	deceased	0.974124	2.82737
TCGA-UF-A71A	hnsc_tcga_pan_can_atlas_2018	24822	deceased	0.974085	2.82737
Pat157	mixed_allen_2018	24821	deceased	0.974046	2.83
P-0000334	msk_impact_2017	24820	deceased	0.974006	2.83
P-0002277	msk_impact_2017	24819	censored	0.974006	2.83
P-0003884	msk_impact_2017	24818	deceased	0.973967	2.83
P-0004556	msk_impact_2017	24817	censored	0.973967	2.83
P-0005160	msk_impact_2017	24816	deceased	0.973928	2.83
P-0005387	msk_impact_2017	24815	censored	0.973928	2.83
P-0006969	msk_impact_2017	24814	censored	0.973928	2.83
P-0007376	msk_impact_2017	24813	censored	0.973928	2.83
P-0009917	msk_impact_2017	24812	deceased	0.973889	2.83
P-0010055	msk_impact_2017	24811	censored	0.973889	2.83
P-0011367	msk_impact_2017	24810	censored	0.973889	2.83
P-0011551	msk_impact_2017	24809	censored	0.973889	2.83
P-0012357	msk_impact_2017	24808	censored	0.973889	2.83
DS-bla-116	blca_mskcc_solit_2014	24807	censored	0.973889	2.85
P-0002970	msk_impact_2017	24806	deceased	0.973849	2.86
P-0005257	msk_impact_2017	24805	deceased	0.97381	2.86
P-0006514	msk_impact_2017	24804	censored	0.97381	2.86
P-0006882	msk_impact_2017	24803	censored	0.97381	2.86
P-0007643	msk_impact_2017	24802	deceased	0.973771	2.86
P-0008462	msk_impact_2017	24801	deceased	0.973732	2.86
P-0009379	msk_impact_2017	24800	deceased	0.973692	2.86
P-0010842	msk_impact_2017	24799	censored	0.973692	2.86
P-0012091	msk_impact_2017	24798	censored	0.973692	2.86
TCGA-27-2526	gbm_tcga_pan_can_atlas_2018	24797	deceased	0.973653	2.86024
TCGA-CC-5260	lihc_tcga_pan_can_atlas_2018	24796	deceased	0.973614	2.86024
TCGA-95-7562	luad_tcga_pan_can_atlas_2018	24795	deceased	0.973575	2.86024
MB-0156	brca_metabric	24794	censored	0.973575	2.86667
P-0005571	msk_impact_2017	24793	censored	0.973575	2.89
P-0005805	msk_impact_2017	24792	deceased	0.973535	2.89
P-0006301	msk_impact_2017	24791	censored	0.973535	2.89
P-0006885	msk_impact_2017	24790	censored	0.973535	2.89
P-0008677	msk_impact_2017	24789	censored	0.973535	2.89
TCGA-ZF-AA4N	blca_tcga_pan_can_atlas_2018	24788	deceased	0.973496	2.89312
TCGA-R6-A8W8	esca_tcga_pan_can_atlas_2018	24787	deceased	0.973457	2.89312
TCGA-14-0862	gbm_tcga_pan_can_atlas_2018	24786	deceased	0.973418	2.89312
TCGA-NC-A5HL	lusc_tcga_pan_can_atlas_2018	24785	deceased	0.973378	2.89312
TCGA-RW-A8AZ	pcpg_tcga_pan_can_atlas_2018	24784	deceased	0.973339	2.89312
5115359	prad_su2c_2019	24783	deceased	0.9733	2.92378
TCGA-C4-A0F1	blca_tcga_pan_can_atlas_2018	24782	censored	0.9733	2.926
TCGA-AB-2853	laml_tcga_pan_can_atlas_2018	24781	deceased	0.97326	2.926
TCGA-CQ-5326	hnsc_tcga_pan_can_atlas_2018	24780	deceased	0.973221	2.926
TCGA-90-7767	lusc_tcga_pan_can_atlas_2018	24779	censored	0.973221	2.926
TCGA-20-1686	ov_tcga_pan_can_atlas_2018	24778	censored	0.973221	2.926
TCGA-RW-A67X	pcpg_tcga_pan_can_atlas_2018	24777	censored	0.973221	2.926
Pat45	mixed_allen_2018	24776	deceased	0.973182	2.93
P-0000621	msk_impact_2017	24775	deceased	0.973143	2.93
P-0000808	msk_impact_2017	24774	deceased	0.973103	2.93
P-0003063	msk_impact_2017	24773	deceased	0.973064	2.93
P-0004493	msk_impact_2017	24772	censored	0.973064	2.93
P-0005643	msk_impact_2017	24771	deceased	0.973025	2.93
TCGA-XF-AAMT	blca_tcga_pan_can_atlas_2018	24770	deceased	0.972985	2.95887
TCGA-AB-2927	laml_tcga_pan_can_atlas_2018	24769	deceased	0.972946	2.95887
TCGA-AB-2924	laml_tcga_pan_can_atlas_2018	24768	censored	0.972946	2.95887
TCGA-AN-A04A	brca_tcga_pan_can_atlas_2018	24767	censored	0.972946	2.95887
TCGA-PN-A8MA	cesc_tcga_pan_can_atlas_2018	24766	censored	0.972946	2.95887
TCGA-AA-A02E	coadread_tcga_pan_can_atlas_2018	24765	deceased	0.972907	2.95887
TCGA-UF-A7JV	hnsc_tcga_pan_can_atlas_2018	24764	deceased	0.972868	2.95887
TCGA-HT-7692	lgg_tcga_pan_can_atlas_2018	24763	censored	0.972868	2.95887
TCGA-25-2401	ov_tcga_pan_can_atlas_2018	24762	deceased	0.972828	2.95887
TCGA-AX-A2HK	ucec_tcga_pan_can_atlas_2018	24761	deceased	0.972789	2.95887
Pat175	mixed_allen_2018	24760	deceased	0.97275	2.96
P-0004006	msk_impact_2017	24759	deceased	0.97271	2.96
P-0008270	msk_impact_2017	24758	censored	0.97271	2.96
P-0009196	msk_impact_2017	24757	deceased	0.972671	2.96
P-0011217	msk_impact_2017	24756	censored	0.972671	2.96
P-0012106	msk_impact_2017	24755	deceased	0.972632	2.96
P-0012153	msk_impact_2017	24754	censored	0.972632	2.96
P-0012161	msk_impact_2017	24753	censored	0.972632	2.96
P-0000432	msk_impact_2017	24752	deceased	0.972593	2.99
P-0001390	msk_impact_2017	24751	censored	0.972593	2.99
P-0002410	msk_impact_2017	24750	deceased	0.972553	2.99
P-0002671	msk_impact_2017	24749	deceased	0.972514	2.99
P-0004709	msk_impact_2017	24748	deceased	0.972475	2.99
P-0005315	msk_impact_2017	24747	censored	0.972475	2.99
P-0005612	msk_impact_2017	24746	deceased	0.972435	2.99
P-0006309	msk_impact_2017	24745	censored	0.972435	2.99
P-0008389	msk_impact_2017	24744	censored	0.972435	2.99
P-0009087	msk_impact_2017	24743	censored	0.972435	2.99
P-0009146	msk_impact_2017	24742	censored	0.972435	2.99
P-0009215	msk_impact_2017	24741	censored	0.972435	2.99
[truncated: 24,740 more rows]

## Sheet: Table S2 
MESO					BLCA					LGG
barcode	age	time	status	geneExp	barcode	age	time	status	geneExp	barcode	age	time	status	geneExp
TCGA-3H-AB3K	64	4.69863	1	10.7124	TCGA-2F-A9KO	63	1.85753	0	11.0343	TCGA-CS-4938	31	0.391781	0	9.77645
TCGA-3H-AB3L	60	0.989041	1	10.1649	TCGA-2F-A9KP	66	0.99726	1	9.91992	TCGA-CS-4941	67	0.641096	1	9.57889
TCGA-3H-AB3M	53	2.42466	1	10.6728	TCGA-2F-A9KQ	69	7	0	10.502	TCGA-CS-4942	44	3.65753	1	9.73799
TCGA-3H-AB3O	58	3.56712	1	10.1994	TCGA-2F-A9KR	59	8.62466	0	10.9417	TCGA-CS-4943	37	1.31781	0	10.4294
TCGA-3H-AB3S	69	1.05479	1	10.8771	TCGA-2F-A9KT	83	8.19452	0	10.9062	TCGA-CS-4944	50	0.884932	0	9.84853
TCGA-3H-AB3T	79	1.13425	1	9.23139	TCGA-2F-A9KW	67	0.40274	0	9.45987	TCGA-CS-5393	39	2.34795	0	10.4116
TCGA-3H-AB3X	62	2.2	0	11.0637	TCGA-4Z-AA7M	65	1.10959	0	10.7749	TCGA-CS-5394	40	0.00821918	0	9.67282
TCGA-3U-A98D	80	0.342466	0	10.4517	TCGA-4Z-AA7N	65	1.79452	0	10.3188	TCGA-CS-5395	43	1.75068	1	9.23699
TCGA-3U-A98E	71	3.90685	0	11.3696	TCGA-4Z-AA7O	64	1.09315	0	10.6509	TCGA-CS-5396	53	0.830137	0	10.3435
TCGA-3U-A98F	73	1.26849	0	10.231	TCGA-4Z-AA7Q	79	1.39726	1	10.0579	TCGA-CS-5397	54	0.531507	1	9.69515
TCGA-3U-A98G	71	1.3726	0	10.2252	TCGA-4Z-AA7R	73	1.35068	0	9.69638	TCGA-CS-6186	58	1.47397	1	9.86
TCGA-3U-A98H	57	3.15068	0	11.0535	TCGA-4Z-AA7S	66	2.91507	1	10.0744	TCGA-CS-6188	48	1.9863	0	9.40905
TCGA-3U-A98I	68	1.20274	0	10.1578	TCGA-4Z-AA7W	55	2.03288	0	9.67995	TCGA-CS-6290	31	1.49589	0	9.95731
TCGA-3U-A98J	55	1.32877	0	11.1251	TCGA-4Z-AA7Y	60	3.99726	0	10.3095	TCGA-CS-6665	51	1.03562	0	10.1745
TCGA-LK-A4NW	60	1.49589	1	9.95758	TCGA-4Z-AA80	73	0.0520548	1	9.54451	TCGA-CS-6666	22	0.706849	0	10.0817
TCGA-LK-A4NY	66	0.460274	1	10.9151	TCGA-4Z-AA81	80	1.94521	0	10.7959	TCGA-CS-6667	39	0.630137	0	10.28
TCGA-LK-A4NZ	75	0.668493	1	11.0047	TCGA-4Z-AA82	59	4.2137	0	9.59818	TCGA-CS-6668	57	0.668493	0	10.33
TCGA-LK-A4O0	81	0.506849	1	9.58711	TCGA-4Z-AA83	52	5.32329	0	10.0495	TCGA-CS-6669	26	0.616438	0	9.51419
TCGA-LK-A4O2	56	0.156164	1	9.76354	TCGA-4Z-AA84	61	1.26027	0	9.74288	TCGA-CS-6670	43	0.550685	0	9.64887
TCGA-LK-A4O4	69	2.6	1	9.42144	TCGA-4Z-AA86	66	0.739726	0	10.1804	TCGA-DB-5270	38	8.15616	0	9.55868
TCGA-LK-A4O5	68	1.01644	0	11.0917	TCGA-4Z-AA87	72	0.665753	0	9.93035	TCGA-DB-5273	33	4.95616	0	10.0867
TCGA-LK-A4O6	66	0.134247	0	10.5064	TCGA-4Z-AA89	60	2.81918	0	10.7518	TCGA-DB-5274	37	4.72877	0	10.2909
TCGA-LK-A4O7	64	0.29589	0	10.6851	TCGA-5N-A9KI	76	0.208219	1	10.556	TCGA-DB-5275	36	3.99452	0	10.3987
TCGA-MQ-A4KX	55	6.73699	1	10.2387	TCGA-5N-A9KM	73	1.45205	1	10.3191	TCGA-DB-5276	32	4.36986	0	9.78645
TCGA-MQ-A4LC	54	7.64384	1	11.3792	TCGA-BL-A0C8	73	1.06575	0	9.99636	TCGA-DB-5277	34	3.88767	0	11.1388
TCGA-MQ-A4LI	60	1.56712	1	10.3695	TCGA-BL-A13I	57	0.610959	1	9.84754	TCGA-DB-5278	17	4.18082	0	10.0601
TCGA-MQ-A4LJ	53	1.94247	1	10.0226	TCGA-BL-A13J	65	0.221918	1	10.4875	TCGA-DB-5279	59	3.70959	0	9.4787
TCGA-MQ-A4LM	67	0.432877	1	9.58402	TCGA-BL-A3JM	62	0.561644	1	9.9838	TCGA-DB-5280	43	1.10685	0	10.221
TCGA-MQ-A4LP	67	1.44384	1	9.88932	TCGA-BL-A5ZZ	80	0.539726	0	9.7435	TCGA-DB-5281	61	4.42192	0	9.84338
TCGA-MQ-A4LV	63	0.293151	1	10.0034	TCGA-BT-A0S7	75	0.547945	1	10.4287	TCGA-DB-A4X9	33	2.50685	0	9.90265
TCGA-MQ-A6BL	78	0.912329	1	10.5348	TCGA-BT-A0YX	70	0.994521	0	10.3629	TCGA-DB-A4XA	30	0.857534	0	9.67434
TCGA-MQ-A6BN	73	2.07397	1	10.9527	TCGA-BT-A20J	75	1.5863	1	10.1582	TCGA-DB-A4XB	38	1.06027	0	10.5746
TCGA-MQ-A6BQ	58	3.60548	0	11.4167	TCGA-BT-A20N	72	2.17808	1	9.81156	TCGA-DB-A4XC	26	2.30137	0	10.3887
TCGA-MQ-A6BR	55	4.31507	0	10.3446	TCGA-BT-A20O	75	1.0137	1	10.208	TCGA-DB-A4XD	32	2.25205	0	10.4007
TCGA-MQ-A6BS	55	1.13425	0	10.1237	TCGA-BT-A20P	81	1.49041	1	10.5827	TCGA-DB-A4XE	27	1.56986	0	10.1837
TCGA-NQ-A57I	71	0.0191781	0	10.3229	TCGA-BT-A20Q	73	1.62466	1	10.6449	TCGA-DB-A4XF	41	1.53151	0	10.5011
TCGA-NQ-A638	66	-0.0219178	0	11.148	TCGA-BT-A20R	79	0.421918	1	9.65608	TCGA-DB-A4XG	34	6.07945	0	10.07
TCGA-SC-A6LM	64	2.4137	1	10.2139	TCGA-BT-A20T	63	1.2411	1	10.6326	TCGA-DB-A4XH	53	1.04932	0	10.1037
TCGA-SC-A6LN	76	0.547945	0	9.25244	TCGA-BT-A20U	70	1.24658	1	10.0479	TCGA-DB-A64L	67	0.917808	0	10.0846
TCGA-SC-A6LP	58	0.213699	1	9.55337	TCGA-BT-A20V	59	0.421918	1	9.59101	TCGA-DB-A64O	59	1.56986	0	9.5455
TCGA-SC-A6LQ	60	0.813699	1	11.0461	TCGA-BT-A20W	71	0.69589	1	10.2859	TCGA-DB-A64P	40	1.4	0	9.80806
TCGA-SC-A6LR	73	1.43562	0	10.5195	TCGA-BT-A20X	56	0.687671	1	9.49951	TCGA-DB-A64Q	31	0.49863	0	10.1422
TCGA-SC-AA5Z	54	1.32603	0	10.1383	TCGA-BT-A2LA	54	0.493151	0	8.85561	TCGA-DB-A64R	24	1.33973	0	10.2897
TCGA-SH-A7BC	66	1.99178	1	10.0641	TCGA-BT-A2LB	73	0.465753	0	10.3364	TCGA-DB-A64S	20	1.28493	0	10.1513
TCGA-SH-A7BD	68	1.25753	1	9.71575	TCGA-BT-A2LD	78	0.30411	0	9.85832	TCGA-DB-A64U	38	2.31781	0	10.2376
TCGA-SH-A7BH	65	0.665753	1	8.5	TCGA-BT-A3PH	76	0.389041	1	10.2377	TCGA-DB-A64V	54	1.2274	0	10.1782
TCGA-SH-A9CT	67	0.70137	0	10.3043	TCGA-BT-A3PJ	76	0.090411	0	9.71304	TCGA-DB-A64W	65	1.13699	0	10.1484
TCGA-SH-A9CU	60	0.780822	0	10.2613	TCGA-BT-A3PK	80	0.172603	0	10.1175	TCGA-DB-A64X	56	0.909589	0	10.0973
TCGA-TS-A7OU	56	4.58904	1	11.1407	TCGA-BT-A42C	64	1.15342	0	9.78908	TCGA-DB-A75K	55	0.616438	0	10.3269
TCGA-TS-A7OY	62	0.69863	1	10.2916	TCGA-BT-A42E	74	0.832877	0	9.79684	TCGA-DB-A75L	36	0.536986	0	10.3702
TCGA-TS-A7OZ	67	2.31233	1	10.1937	TCGA-BT-A42F	64	1.0411	0	9.5359	TCGA-DB-A75M	47	0.857534	0	10.859
TCGA-TS-A7P0	42	3.45479	1	10.9642	TCGA-C4-A0EZ	69	0.747945	1	9.92984	TCGA-DB-A75O	29	2.56164	0	9.98403
TCGA-TS-A7P1	52	1.54247	1	10.4324	TCGA-C4-A0F0	60	0.161644	0	9.15747	TCGA-DB-A75P	25	0.317808	0	9.61514
TCGA-TS-A7P3	57	1.88767	1	10.3004	TCGA-C4-A0F1	71	0.243836	0	10.4703	TCGA-DH-5140	38	1.66301	1	9.87166
TCGA-TS-A7P6	61	0.775342	1	9.41371	TCGA-C4-A0F6	82	0.167123	0	10.1652	TCGA-DH-5141	32	2.65205	0	9.24537
TCGA-TS-A7P7	62	1.61918	1	10.031	TCGA-C4-A0F7	77	0.169863	1	9.61511	TCGA-DH-5142	29	2.52603	0	10.3626
TCGA-TS-A7P8	80	1.25205	1	10.2054	TCGA-CF-A1HR	62	0.0383562	0	10.0635	TCGA-DH-5143	30	1.2	0	9.60905
TCGA-TS-A7PB	62	2.69041	1	10.8164	TCGA-CF-A1HS	75	0.0356164	0	10.5183	TCGA-DH-5144	56	0.668493	0	10.3422
TCGA-TS-A8AF	69	0.980822	1	10.7913	TCGA-CF-A27C	52	0.0575342	0	10.9206	TCGA-DH-A669	70	2.51781	1	9.35229
TCGA-TS-A8AI	58	0.89863	1	10.0685	TCGA-CF-A3MF	34	0	0	11.5181	TCGA-DH-A66B	52	2.46849	0	10.23
TCGA-TS-A8AS	77	2.17808	1	9.6857	TCGA-CF-A3MG	48	0	0	10.2013	TCGA-DH-A66D	43	1.31233	0	10.0271
TCGA-TS-A8AY	48	1.28493	1	10.0656	TCGA-CF-A3MH	75	0	0	10.4345	TCGA-DH-A66F	49	0.649315	0	9.8474
TCGA-UD-AABY	50	2.30959	1	10.0955	TCGA-CF-A3MI	62	0	0	10.7511	TCGA-DH-A66G	49	0.320548	0	9.82211
TCGA-UD-AABZ	46	0.539726	1	10.5831	TCGA-CF-A47S	41	0.0109589	0	10.6788	TCGA-DH-A7UR	59	4.52055	0	10.0344
TCGA-UD-AAC1	71	2.16164	1	10.3388	TCGA-CF-A47T	58	0.00547945	0	10.7513	TCGA-DH-A7US	50	0.852055	0	10.2338
TCGA-UD-AAC4	65	1.96986	1	10.6936	TCGA-CF-A47V	52	0.00821918	0	10.8957	TCGA-DH-A7UT	30	0.547945	0	10.1725
TCGA-UD-AAC5	66	0.693151	1	10.1024	TCGA-CF-A47W	42	0.00547945	0	10.7579	TCGA-DH-A7UU	43	0.287671	0	9.93492
TCGA-UD-AAC6	67	1.24932	1	11.0887	TCGA-CF-A47X	60	0.00821918	0	10.7876	TCGA-DH-A7UV	49	0.517808	0	10.3559
TCGA-UD-AAC7	47	1.11233	1	10.1524	TCGA-CF-A47Y	55	0.00821918	0	11.1112	TCGA-DU-5847	34	1.50137	0	9.10923
TCGA-UT-A88C	62	1.58082	0	10.2653	TCGA-CF-A5U8	59	0	0	10.7669	TCGA-DU-5849	48	1.2137	0	9.57058
TCGA-UT-A88D	66	1.21644	0	10.5382	TCGA-CF-A5UA	67	0	0	10.4229	TCGA-DU-5851	40	1.45479	0	9.76479
TCGA-UT-A88E	74	1.18904	1	11.3018	TCGA-CF-A7I0	54	0	0	10.7165	TCGA-DU-5852	61	0.561644	1	9.76736
TCGA-UT-A88G	73	0.208219	1	9.46877	TCGA-CF-A8HX	55	-0.0958904	0	11.3337	TCGA-DU-5853	29	1.11507	0	10.752
TCGA-UT-A97Y	81	0.394521	1	10.1711	TCGA-CF-A8HY	59	-0.0575342	0	11.0167	TCGA-DU-5854	57	0.70411	0	9.72527
TCGA-XT-AASU	60	0.389041	1	9.67074	TCGA-CF-A9FF	52	-0.0739726	0	10.7194	TCGA-DU-5855	49	0.567123	0	10.2999
TCGA-YS-A95B	28	0.106849	1	9.9909	TCGA-CF-A9FH	85	-0.175342	0	10.2886	TCGA-DU-5870	34	15.1945	0	10.1531
TCGA-YS-A95C	54	0.364384	1	10.9297	TCGA-CF-A9FL	85	0.230137	0	10.5513	TCGA-DU-5871	37	1.57808	0	9.87942
TCGA-YS-AA4M	66	0.230137	1	10.3494	TCGA-CF-A9FM	50	0.0246575	0	10.6325	TCGA-DU-5872	43	1.45753	0	9.96502
TCGA-ZN-A9VO	36	0.715068	0	10.4897	TCGA-CU-A0YN	60	1.07671	1	10.3974	TCGA-DU-5874	62	1.26301	0	9.97142
TCGA-ZN-A9VP	51	0.624658	0	10.4734	TCGA-CU-A0YO	84	0.408219	1	10.1985	TCGA-DU-6392	35	17.5973	0	9.47377
TCGA-ZN-A9VQ	61	1.36712	0	10.0581	TCGA-CU-A0YR	83	0.6	0	10.0217	TCGA-DU-6393	66	4.34247	1	10.3863
TCGA-ZN-A9VS	67	2.80822	0	11.1665	TCGA-CU-A3KJ	75	0.454795	0	9.45366	TCGA-DU-6394	53	1.86849	1	9.65404
TCGA-ZN-A9VU	70	2.02466	0	10.8364	TCGA-CU-A3QU	58	0.432877	0	10.2479	TCGA-DU-6395	31	4.08493	1	9.96872
TCGA-ZN-A9VV	68	3.5589	0	10.2656	TCGA-CU-A3YL	67	0.676712	0	11.1249	TCGA-DU-6396	31	6.26301	1	10.9291
TCGA-ZN-A9VW	61	0.230137	1	10.2844	TCGA-CU-A5W6	70	0.153425	1	10.2177	TCGA-DU-6397	45	3.83836	1	10.0141
					TCGA-CU-A72E	76	0.778082	0	10.3062	TCGA-DU-6399	54	5.47945	1	9.84716
					TCGA-DK-A1A3	60	0.210959	0	9.54215	TCGA-DU-6400	66	0.10137	1	9.44966
					TCGA-DK-A1A5	79	0.178082	1	9.43603	TCGA-DU-6401	31	7.28767	1	10.136
					TCGA-DK-A1A6	53	2.61644	0	9.70431	TCGA-DU-6402	52	0.586301	1	9.43724
					TCGA-DK-A1A7	67	0.747945	0	10.5763	TCGA-DU-6403	60	0.969863	1	10.0999
					TCGA-DK-A1AA	57	0.586301	0	10.6134	TCGA-DU-6404	24	11.1452	1	9.32097
					TCGA-DK-A1AB	74	0.742466	0	10.8493	TCGA-DU-6405	51	1.65753	1	9.72376
					TCGA-DK-A1AC	72	9.90959	0	9.88897	TCGA-DU-6406	59	1.40274	1	9.50085
					TCGA-DK-A1AD	69	8.3726	0	10.7496	TCGA-DU-6407	35	7.87671	1	10.3517
					TCGA-DK-A1AE	84	0.59726	0	10.1921	TCGA-DU-6408	23	9.50685	1	9.95348
					TCGA-DK-A1AF	84	0.487671	0	10.1428	TCGA-DU-6410	56	0.663014	0	10.3644
					TCGA-DK-A1AG	65	0.553425	0	11.0263	TCGA-DU-6542	25	0.2	0	10.5798
					TCGA-DK-A2HX	80	0.150685	0	10.8101	TCGA-DU-7006	60	0.956164	1	9.89538
					TCGA-DK-A2I1	73	0.882192	0	10.1783	TCGA-DU-7007	33	5.24658	1	10.56
					TCGA-DK-A2I2	63	0.649315	1	9.74813	TCGA-DU-7008	41	13.0192	0	10.1623
					TCGA-DK-A2I4	79	10.3205	0	10.3777	TCGA-DU-7009	32	11.5233	0	9.97293
					TCGA-DK-A2I6	81	6.27945	0	8.90044	TCGA-DU-7010	58	1.24932	1	9.42913
					TCGA-DK-A3IK	87	0.183562	0	10.8846	TCGA-DU-7011	25	8.76712	1	10.0389
					TCGA-DK-A3IL	79	0.331507	0	10.9207	TCGA-DU-7012	74	0.545205	1	9.73675
					TCGA-DK-A3IM	76	0.652055	0	9.92619	TCGA-DU-7013	59	0.736986	1	9.69553
					TCGA-DK-A3IN	72	0.684932	1	9.80728	TCGA-DU-7014	59	9.78356	1	10.8118
					TCGA-DK-A3IQ	74	0.873973	0	10.3847	TCGA-DU-7015	41	7.56438	0	10.4605
					TCGA-DK-A3IS	68	3.15342	0	10.649	TCGA-DU-7018	57	2.55616	1	9.94218
					TCGA-DK-A3IT	62	0.460274	0	10.2431	TCGA-DU-7019	39	2.19178	0	10.0068
					TCGA-DK-A3IU	58	0.964384	0	11.1225	TCGA-DU-7290	45	0.863014	1	9.13419
					TCGA-DK-A3IV	60	0.805479	1	10.789	TCGA-DU-7292	69	0.663014	1	8.89741
					TCGA-DK-A3WW	57	0.690411	0	10.1816	TCGA-DU-7294	53	7.86027	0	10.1302
					TCGA-DK-A3WX	67	0.879452	1	9.25125	TCGA-DU-7298	38	1.57808	1	9.89223
					TCGA-DK-A3WY	67	10.9288	0	10.3808	TCGA-DU-7299	33	3.66849	1	10.0139
					TCGA-DK-A3X1	78	3.41918	0	10.7412	TCGA-DU-7300	53	5.16712	1	9.64602
					TCGA-DK-A3X2	85	1.49863	1	10.3486	TCGA-DU-7301	53	2.1589	1	9.06714
					TCGA-DK-A6AV	82	5.34795	0	10.0359	TCGA-DU-7302	48	5.02466	0	9.78001
					TCGA-DK-A6AW	70	3.46301	0	10.5045	TCGA-DU-7304	43	1.94247	1	9.98076
					TCGA-DK-A6B0	61	5.3863	0	10.7121	TCGA-DU-7306	67	3.49863	0	9.58917
					TCGA-DK-A6B1	67	5.6137	0	10.4594	TCGA-DU-7309	41	0.230137	0	9.68
					TCGA-DK-A6B2	70	1.30685	0	10.2961	TCGA-DU-8158	57	0.424658	1	9.41697
					TCGA-DK-A6B5	45	2.69041	0	10.9353	TCGA-DU-8161	63	1.97808	1	10.0449
					TCGA-DK-A6B6	57	1.76986	0	9.98153	TCGA-DU-8162	61	0.331507	0	9.50905
					TCGA-DK-AA6L	48	3.1863	1	10.773	TCGA-DU-8163	29	0.539726	0	10.0656
					TCGA-DK-AA6M	64	3.56438	0	9.75543	TCGA-DU-8164	51	0.553425	0	9.99208
					TCGA-DK-AA6P	72	1.25205	0	10.6795	TCGA-DU-8165	60	0.506849	0	9.39857
					TCGA-DK-AA6Q	61	1.13151	1	10.1016	TCGA-DU-8166	29	0.186301	0	10.1371
					TCGA-DK-AA6R	68	12.8329	0	10.2323	TCGA-DU-8167	69	0.268493	0	9.97628
					TCGA-DK-AA6S	60	12.7945	0	10.3259	TCGA-DU-8168	55	0.29589	0	10.2339
					TCGA-DK-AA6T	63	1.03014	0	10.6318	TCGA-DU-A5TP	33	1.1863	0	9.97154
					TCGA-DK-AA6U	64	0.873973	0	10.2022	TCGA-DU-A5TR	51	1.04932	0	10.1529
					TCGA-DK-AA6W	78	0.720548	0	10.0603	TCGA-DU-A5TS	42	1.26027	0	9.8444
					TCGA-DK-AA6X	63	0.627397	0	10.7436	TCGA-DU-A5TT	70	0.413699	0	9.74318
					TCGA-DK-AA71	71	1.13699	0	11.1197	TCGA-DU-A5TU	62	0.30411	0	10.5582
					TCGA-DK-AA74	75	3.62466	0	9.46238	TCGA-DU-A5TW	33	0.471233	0	10.328
					TCGA-DK-AA75	82	0.931507	1	10.1476	TCGA-DU-A5TY	46	1.01644	0	10.1515
					TCGA-DK-AA76	64	1.00274	0	10.7072	TCGA-DU-A6S2	37	0.720548	0	10.0164
					TCGA-DK-AA77	61	0.884932	0	10.5352	TCGA-DU-A6S3	60	0.224658	0	9.96748
					TCGA-E5-A2PC	61	3.03562	0	10.1853	TCGA-DU-A6S6	35	6.49863	0	9.71287
					TCGA-E5-A4TZ	64	1.27945	1	10.3932	TCGA-DU-A6S7	27	0.60274	0	10.5801
					TCGA-E5-A4U1	72	2.18082	0	11.0702	TCGA-DU-A6S8	74	0.49863	0	10.2532
					TCGA-E7-A3X6	70	0	0	9.76264	TCGA-DU-A76K	87	0.950685	1	9.45134
					TCGA-E7-A3Y1	57	0.00821918	0	11.0759	TCGA-DU-A76L	54	2.23014	1	9.94358
					TCGA-E7-A4IJ	56	0.0410959	0	9.96802	TCGA-DU-A76O	30	0.594521	0	10.198
					TCGA-E7-A4XJ	66	0.0438356	0	10.5357	TCGA-DU-A76R	51	1.77534	1	9.74764
					TCGA-E7-A519	72	0	0	10.991	TCGA-DU-A7T6	73	1.49863	1	9.79955
					TCGA-E7-A541	66	0.0493151	0	10.2694	TCGA-DU-A7T8	35	10.3753	0	9.66609
					TCGA-E7-A5KE	78	0.0465753	0	8.96745	TCGA-DU-A7TA	32	6.49041	0	10.2646
					TCGA-E7-A5KF	67	0.0547945	0	10.6426	TCGA-DU-A7TB	56	3.52603	0	10.1609
					TCGA-E7-A677	81	0.115068	0	10.2609	TCGA-DU-A7TC	32	1.9589	0	9.80974
					TCGA-E7-A678	55	0.0684932	0	11.0023	TCGA-DU-A7TD	52	0.624658	1	9.75769
					TCGA-E7-A6MD	66	0.353425	0	10.0847	TCGA-DU-A7TG	40	3.70137	1	9.56792
					TCGA-E7-A6ME	75	0.0465753	0	9.96723	TCGA-DU-A7TI	32	3.2411	1	10.3046
					TCGA-E7-A6MF	37	0.112329	0	10.6828	TCGA-DU-A7TJ	55	0.0465753	0	9.81885
					TCGA-E7-A7DU	73	0.0767123	0	11.3774	TCGA-E1-5302	41	4.17808	1	9.9382
					TCGA-E7-A7DV	44	0.10137	0	9.46434	TCGA-E1-5303	38	5.62192	1	9.73236
					TCGA-E7-A7PW	63	0.0520548	0	10.7311	TCGA-E1-5304	42	3.4274	1	9.99159
					TCGA-E7-A7XN	66	0.0383562	0	10.0697	TCGA-E1-5305	34	6.66575	1	9.94477
					TCGA-E7-A85H	64	0.0547945	0	9.75562	TCGA-E1-5307	62	4.8274	1	10.2649
					TCGA-E7-A8O7	52	0.0520548	0	10.4682	TCGA-E1-5311	31	11.189	1	10.2559
					TCGA-E7-A8O8	59	0.0356164	0	11.0317	TCGA-E1-5318	42	6.51781	1	10.0518
					TCGA-E7-A97P	73	0.0356164	0	10.0196	TCGA-E1-5319	48	7.96438	1	9.88973
					TCGA-E7-A97Q	60	0.224658	0	11.1394	TCGA-E1-5322	38	10.8986	1	10.4247
					TCGA-FD-A3B3	74	0.734247	0	9.98966	TCGA-E1-A7YD	57	1.19178	1	9.28041
					TCGA-FD-A3B4	55	0.693151	0	10.1904	TCGA-E1-A7YE	32	2.4274	1	9.58764
					TCGA-FD-A3B5	86	0.745205	1	9.65651	TCGA-E1-A7YH	47	7.76712	1	10.2864
					TCGA-FD-A3B6	75	0.572603	0	9.68478	TCGA-E1-A7YI	33	0.30411	1	10.0883
					TCGA-FD-A3B7	66	0.334247	1	10.2024	TCGA-E1-A7YJ	55	1.62192	1	9.96197
					TCGA-FD-A3B8	56	0.920548	0	9.8028	TCGA-E1-A7YK	52	1.03562	1	10.4449
					TCGA-FD-A3N5	69	0.745205	0	10.1328	TCGA-E1-A7YL	46	1.34795	1	9.13249
					TCGA-FD-A3N6	43	0.663014	0	10.4945	TCGA-E1-A7YM	63	1.77534	1	9.93389
					TCGA-FD-A3NA	60	2.66849	0	9.89534	TCGA-E1-A7YN	63	1.99178	1	10.0982
					TCGA-FD-A3SJ	59	2.02466	1	11.1069	TCGA-E1-A7YO	45	6.25205	1	10.1274
					TCGA-FD-A3SL	60	0.915068	0	9.70864	TCGA-E1-A7YQ	58	4.32329	1	9.73663
					TCGA-FD-A3SM	70	0.509589	0	10.6756	TCGA-E1-A7YS	71	1.27671	1	10.284
					TCGA-FD-A3SN	79	0.569863	0	10.4951	TCGA-E1-A7YU	42	0.0630137	1	10.4537
					TCGA-FD-A3SO	68	0.460274	1	10.3534	TCGA-E1-A7YV	26	2.70411	1	10.6557
					TCGA-FD-A3SP	60	0.380822	0	9.95232	TCGA-E1-A7YW	28	3.06849	1	10.3789
					TCGA-FD-A3SQ	62	3.89863	1	10.455	TCGA-E1-A7YY	27	12.1781	1	9.19711
					TCGA-FD-A3SR	68	1.64932	1	10.1632	TCGA-E1-A7Z2	58	1.09041	1	9.51611
					TCGA-FD-A3SS	66	0.164384	0	10.2683	TCGA-E1-A7Z3	31	6.12329	1	9.6583
					TCGA-FD-A43N	76	0.657534	0	10.4231	TCGA-E1-A7Z4	35	12.0877	1	10.2971
					TCGA-FD-A43P	74	0.342466	0	9.6089	TCGA-E1-A7Z6	41	2.69589	1	9.92387
					TCGA-FD-A43S	71	0.479452	0	10.1912	TCGA-EZ-7264	47	0.438356	0	10.2495
					TCGA-FD-A43U	70	0.569863	0	10.1297	TCGA-F6-A8O3	34	0.0191781	0	9.81469
					TCGA-FD-A43X	84	0.30137	0	10.8985	TCGA-F6-A8O4	44	0.0164384	0	9.87197
					TCGA-FD-A43Y	65	0.665753	0	10.201	TCGA-FG-5962	54	2.15616	0	9.23803
					TCGA-FD-A5BR	57	1.11507	0	10.2614	TCGA-FG-5963	23	1.49863	0	9.60103
					TCGA-FD-A5BS	68	3.09589	0	10.5557	TCGA-FG-5964	62	1.03562	0	9.51193
					TCGA-FD-A5BT	84	0.89863	1	10.0042	TCGA-FG-5965	39	2.68219	0	10.0683
					TCGA-FD-A5BU	76	0.572603	0	9.99912	TCGA-FG-6688	59	0.605479	0	9.86869
					TCGA-FD-A5BV	47	0.446575	1	10.0321	TCGA-FG-6689	30	0.520548	0	10.1284
					TCGA-FD-A5BX	82	0.473973	1	9.75735	TCGA-FG-6690	70	0.391781	0	10.2292
					TCGA-FD-A5BY	63	0.569863	0	10.5107	TCGA-FG-6691	23	0.282192	0	10.2595
					TCGA-FD-A5BZ	77	2.28767	1	9.6858	TCGA-FG-6692	63	0.345205	0	9.23651
					TCGA-FD-A5C0	61	0.572603	0	10.1274	TCGA-FG-7634	28	1.27945	0	10.1142
					TCGA-FD-A5C1	61	4.13973	0	9.44593	TCGA-FG-7636	48	0.339726	0	10.1175
					TCGA-FD-A62N	69	0.221918	0	9.51484	TCGA-FG-7637	49	2.19726	0	10.4148
					TCGA-FD-A62O	74	0.40274	0	10.6939	TCGA-FG-7638	31	0.638356	0	9.71852
					TCGA-FD-A62P	76	0.523288	1	10.4377	TCGA-FG-7641	31	0.775342	0	9.5466
					TCGA-FD-A62S	60	0.531507	0	9.908	TCGA-FG-7643	49	0.0739726	0	9.63084
					TCGA-FD-A6TA	58	4.22192	0	10.3879	TCGA-FG-8181	23	0.290411	0	9.42618
					TCGA-FD-A6TB	82	1.06849	0	10.0514	TCGA-FG-8182	35	0.276712	0	10.3184
					TCGA-FD-A6TC	79	0.512329	0	10.3514	TCGA-FG-8185	37	0.191781	0	10.5274
					TCGA-FD-A6TD	77	0.558904	0	10.1114	TCGA-FG-8186	42	0.331507	0	9.77164
					TCGA-FD-A6TE	54	0.342466	0	11.1298	TCGA-FG-8187	31	0.589041	0	9.99676
					TCGA-FD-A6TF	80	0.172603	0	9.94765	TCGA-FG-8188	41	0.265753	0	9.93139
					TCGA-FD-A6TG	73	0.221918	0	10.0852	TCGA-FG-8189	33	0.989041	0	9.34496
					TCGA-FD-A6TH	63	0.183562	0	10.159	TCGA-FG-8191	30	0.545205	0	10.2132
					TCGA-FD-A6TI	73	0.334247	0	9.82755	TCGA-FG-A4MT	27	2.03836	0	10.3001
					TCGA-FD-A6TK	60	0.90411	0	10.677	TCGA-FG-A4MU	58	0.0493151	0	9.65707
					TCGA-FJ-A3Z7	76	1.26575	0	10.312	TCGA-FG-A4MW	63	0.438356	0	9.57616
					TCGA-FJ-A3Z9	72	0.594521	0	10.8953	TCGA-FG-A4MX	47	0.309589	0	10.7612
					TCGA-FJ-A3ZE	65	0.290411	0	11.0954	TCGA-FG-A4MY	44	0.805479	0	10.3089
					TCGA-FJ-A3ZF	73	0.339726	0	9.9541	TCGA-FG-A60J	47	0.586301	0	9.049
					TCGA-FJ-A871	49	0.745205	1	9.87794	TCGA-FG-A60K	34	0.553425	0	10.2065
					TCGA-FT-A3EE	80	0.271233	1	10.0023	TCGA-FG-A60L	34	0.586301	0	9.65735
					TCGA-FT-A61P	76	0.539726	0	10.3642	TCGA-FG-A6IZ	60	0.350685	0	9.33908
					TCGA-G2-A2EC	58	1.14521	0	10.2974	TCGA-FG-A6J1	44	0.339726	0	10.0845
					TCGA-G2-A2EF	50	4.1589	0	10.3351	TCGA-FG-A6J3	52	0.882192	0	9.76673
					TCGA-G2-A2EJ	56	2.20822	0	10.2684	TCGA-FG-A70Y	20	2.37808	0	10.0937
					TCGA-G2-A2EK	57	0.473973	0	11.2538	TCGA-FG-A70Z	53	0.89863	0	9.27163
					TCGA-G2-A2EL	77	2.24384	1	10.9536	TCGA-FG-A710	50	1.91233	0	10.2256
					TCGA-G2-A2EO	69	2.73151	0	9.92332	TCGA-FG-A711	33	3.6411	0	10.3278
					TCGA-G2-A2ES	85	1.43836	0	9.01952	TCGA-FG-A713	74	0.435616	0	9.73879
					TCGA-G2-A3IB	66	0.586301	0	10.1598	TCGA-FG-A87N	37	0.619178	0	10.5382
					TCGA-G2-A3IE	51	1.67671	1	9.72278	TCGA-FG-A87Q	61	0.476712	0	9.39585
					TCGA-G2-A3VY	66	0.0712329	0	10.3166	TCGA-FN-7833	25	0.0109589	0	10.4361
					TCGA-G2-AA3B	75	4.38904	0	11.2589	TCGA-HT-7467	54	0.00821918	0	9.67576
					TCGA-G2-AA3C	66	0.578082	1	9.89804	TCGA-HT-7468	30	0.4	0	10.2787
					TCGA-G2-AA3D	60	4.86301	0	11.0818	TCGA-HT-7469	30	0.652055	0	9.22762
					TCGA-G2-AA3F	77	1.62192	0	9.93481	TCGA-HT-7470	37	0.734247	0	9.75712
					TCGA-GC-A3BM	70	0.241096	0	9.86582	TCGA-HT-7471	37	0.0109589	0	9.16303
					TCGA-GC-A3I6	45	0.186301	0	10.1875	TCGA-HT-7472	38	0.00273973	0	10.1565
					TCGA-GC-A3OO	79	0.109589	0	10.9316	TCGA-HT-7473	28	1.37808	0	9.82952
					TCGA-GC-A3RB	54	0.375342	0	9.80611	TCGA-HT-7474	52	0.312329	0	9.67942
					TCGA-GC-A3RC	59	0.115068	0	11.0635	TCGA-HT-7475	67	1.22192	0	10.063
					TCGA-GC-A3RD	83	0.0958904	0	10.6532	TCGA-HT-7476	26	0.545205	0	9.59139
					TCGA-GC-A3WC	80	0.210959	0	11.1103	TCGA-HT-7477	62	2.02192	0	10.1992
					TCGA-GC-A3YS	61	0.0931507	0	9.81958	TCGA-HT-7478	36	0.531507	0	10.2443
					TCGA-GC-A4ZW	71	0.0410959	0	9.76639	TCGA-HT-7479	44	0.0356164	0	9.98136
					TCGA-GC-A6I1	90	0.221918	0	9.17262	TCGA-HT-7480	33	6.11233	0	10.1027
					TCGA-GC-A6I3	90	0.0958904	0	10.3637	TCGA-HT-7481	39	4.93151	0	9.79339
					TCGA-GD-A2C5	53	0.643836	0	10.3463	TCGA-HT-7482	18	4.50411	0	9.65597
					TCGA-GD-A3OP	84	0.175342	0	10.5152	TCGA-HT-7483	14	12.8493	0	10.2702
					TCGA-GD-A3OQ	48	0.260274	0	10.3028	TCGA-HT-7485	42	0.334247	0	9.95993
					TCGA-GD-A3OS	54	0.484932	0	9.95863	TCGA-HT-7601	30	0.257534	0	10.1991
					TCGA-GD-A6C6	64	0.183562	0	9.57977	TCGA-HT-7602	21	2.48767	0	9.82695
					TCGA-GD-A76B	86	0.613699	0	10.4029	TCGA-HT-7603	29	1.93151	0	9.74753
					TCGA-GU-A42P	72	0.534247	0	10.7448	TCGA-HT-7604	50	8.99452	0	10.8422
					TCGA-GU-A42Q	67	0.632877	0	9.55148	TCGA-HT-7605	38	0.380822	0	9.7172
					TCGA-GU-A42R	68	0.268493	0	10.7111	TCGA-HT-7606	30	1.4411	0	10.0756
					TCGA-GU-A762	87	0.169863	0	10.0765	TCGA-HT-7607	61	0.263014	1	9.63289
					TCGA-GU-A763	72	1.71233	0	10.7442	TCGA-HT-7608	61	1.83836	0	9.64431
					TCGA-GU-A764	66	0.616438	0	10.0986	TCGA-HT-7609	34	3.83288	0	10.3917
					TCGA-GU-A766	62	0.468493	0	9.51551	TCGA-HT-7610	25	4.67397	0	10.1198
					TCGA-GU-A767	81	0.394521	1	10.7171	TCGA-HT-7611	36	4.8	0	9.30953
					TCGA-GU-AATO	75	0.887671	1	10.7047	TCGA-HT-7616	75	0.0191781	1	10.1487
					TCGA-GU-AATP	74	1.67671	0	10.3777	TCGA-HT-7620	40	1.18904	0	9.96495
					TCGA-GU-AATQ	68	0.583562	1	10.5074	TCGA-HT-7676	26	0.0136986	0	10.2743
					TCGA-GV-A3JV	66	0.367123	0	9.71099	TCGA-HT-7677	53	1.35342	0	10.3981
					TCGA-GV-A3JW	74	0.534247	0	10.4895	TCGA-HT-7680	32	0.0630137	0	9.55062
					TCGA-GV-A3JX	59	0.512329	0	10.1796	TCGA-HT-7681	29	3.72329	0	9.57306
					TCGA-GV-A3JZ	55	0.473973	0	10.3696	TCGA-HT-7684	58	0.50411	0	9.52137
					TCGA-GV-A3QF	79	0.635616	0	10.7512	TCGA-HT-7686	29	3.56164	0	10.1521
					TCGA-GV-A3QH	67	0.649315	0	10.3679	TCGA-HT-7687	74	0	0	10.1958
					TCGA-GV-A3QI	47	0.345205	0	10.5982	TCGA-HT-7688	59	2.6411	0	10.044
					TCGA-GV-A3QK	56	0.556164	0	10.4083	TCGA-HT-7689	58	0.342466	0	9.51879
					TCGA-GV-A40E	75	0.534247	0	9.68371	TCGA-HT-7690	29	0.00821918	0	9.77909
					TCGA-GV-A40G	77	0.443836	0	10.387	TCGA-HT-7691	31	0.00821918	0	9.53238
					TCGA-GV-A6ZA	54	0.961644	0	10.54	TCGA-HT-7692	43	0.246575	0	9.93394
					TCGA-H4-A2HO	53	0.126027	0	10.6533	TCGA-HT-7693	51	1.46027	0	10.221
					TCGA-H4-A2HQ	64	0.561644	0	10.9071	TCGA-HT-7694	60	0.575342	0	9.40834
					TCGA-HQ-A2OE	69	3.21644	0	9.08338	TCGA-HT-7695	29	1.21096	0	9.85474
					TCGA-HQ-A2OF	52	0.254795	0	10.2159	TCGA-HT-7854	62	0.8	0	9.64318
					TCGA-HQ-A5ND	78	0.750685	1	9.26428	TCGA-HT-7855	39	0.323288	0	10.5068
					TCGA-HQ-A5NE	57	0.684932	0	10.0268	TCGA-HT-7856	35	3.25753	0	9.31105
					TCGA-K4-A3WS	66	0.728767	0	10.1977	TCGA-HT-7857	24	0.0191781	0	9.9355
					TCGA-K4-A3WU	87	0.287671	0	10.3096	TCGA-HT-7858	28	4.21918	0	10.1876
					TCGA-K4-A3WV	77	0.389041	0	9.73428	TCGA-HT-7860	60	0.0410959	0	9.7436
					TCGA-K4-A4AB	76	0.208219	0	10.8668	TCGA-HT-7873	29	0.816438	0	10.4125
					TCGA-K4-A4AC	83	0.539726	0	9.04911	TCGA-HT-7874	41	3.09589	0	9.50356
					TCGA-K4-A54R	59	0.876712	0	10.7718	TCGA-HT-7875	56	0.0273973	0	9.82604
					TCGA-K4-A5RH	69	0.756164	0	10.0899	TCGA-HT-7877	20	0.0109589	0	10.0935
					TCGA-K4-A5RI	67	0.654795	0	10.1878	TCGA-HT-7879	31	0.268493	0	10.295
					TCGA-K4-A5RJ	75	0.134247	0	10.5354	TCGA-HT-7880	30	0.443836	0	9.67529
					TCGA-K4-A6FZ	75	0.150685	0	9.9737	TCGA-HT-7881	38	0.243836	0	9.78375
					TCGA-K4-A6MB	64	0.356164	0	10.0957	TCGA-HT-7882	66	0.142466	0	9.39354
					TCGA-K4-A83P	77	0.531507	0	10.3786	TCGA-HT-7884	44	0.939726	0	10.496
					TCGA-K4-AAQO	56	0.983562	0	10.586	TCGA-HT-7902	30	2.61644	0	10.0557
					TCGA-KQ-A41N	73	4.39452	0	8.81822	TCGA-HT-8010	64	0.136986	0	9.48605
					TCGA-KQ-A41O	84	4.2137	0	11.2952	TCGA-HT-8011	55	1.28493	0	10.4129
					TCGA-KQ-A41P	76	2.99726	0	10.5848	TCGA-HT-8012	30	0.783562	0	10.185
					TCGA-KQ-A41Q	89	3.91507	0	10.0073	TCGA-HT-8013	37	5.29589	1	10.0308
					TCGA-KQ-A41R	80	3.69863	0	10.0135	TCGA-HT-8015	21	0.00821918	0	9.2797
					TCGA-KQ-A41S	87	0.0958904	0	10.1337	TCGA-HT-8018	40	1.79178	0	9.51318
					TCGA-LC-A66R	78	0.528767	0	10.7361	TCGA-HT-8019	34	2.75068	0	9.4365
					TCGA-LT-A5Z6	56	0.287671	0	10.1036	TCGA-HT-8104	51	1.01918	0	9.62621
					TCGA-LT-A8JT	69	0.983562	0	10.7096	TCGA-HT-8105	54	0.493151	0	10.0171
					TCGA-MV-A51V	75	0.306849	0	9.99705	TCGA-HT-8106	53	0.00821918	0	10.2736
					TCGA-PQ-A6FI	70	1.01918	0	9.53987	TCGA-HT-8107	62	0.0383562	0	9.55316
					TCGA-PQ-A6FN	78	1.38904	0	9.82137	TCGA-HT-8108	26	0.208219	0	10.4399
					TCGA-R3-A69X	70	1.1863	0	9.89469	TCGA-HT-8109	64	0.328767	0	9.87267
					TCGA-S5-A6DX	83	0.153425	1	10.4698	TCGA-HT-8110	57	0.391781	0	9.61591
					TCGA-S5-AA26	46	0.30411	0	11.1636	TCGA-HT-8111	32	0.0191781	0	10.1732
					TCGA-SY-A9G0	82	1.03562	0	10.0783	TCGA-HT-8113	49	2.46575	0	9.57286
					TCGA-SY-A9G5	66	2.14795	0	11.0841	TCGA-HT-8114	36	0.323288	0	10.0224
					TCGA-UY-A78K	60	1.46849	1	10.6007	TCGA-HT-8558	29	0.142466	0	9.45226
					TCGA-UY-A78L	62	3.08767	0	10.1947	TCGA-HT-8563	30	1.33699	0	10.2434
					TCGA-UY-A78M	81	1.89041	1	10.8417	TCGA-HT-8564	47	1.30959	0	9.38891
					TCGA-UY-A78N	80	7.23562	1	10.2689	TCGA-HT-A4DS	55	0.0191781	0	9.81654
					TCGA-UY-A78O	75	6.33425	0	10.4527	TCGA-HT-A4DV	51	0.873973	0	9.80122
					TCGA-UY-A78P	78	5.64932	0	10.2238	TCGA-HT-A5R5	33	0.0109589	0	9.41353
					TCGA-UY-A8OB	63	5.47945	0	9.25242	TCGA-HT-A5R7	33	1.16712	0	9.76604
					TCGA-UY-A8OC	90	0.252055	1	10.006	TCGA-HT-A5R9	48	0.00547945	0	10.1378
					TCGA-UY-A8OD	68	9.40274	0	9.79659	TCGA-HT-A5RA	65	1.22466	0	9.2971
					TCGA-UY-A9PA	48	2.93699	0	10.3982	TCGA-HT-A5RB	24	0.00821918	0	10.1499
					TCGA-UY-A9PB	49	1.80822	0	9.27826	TCGA-HT-A5RC	70	0.443836	1	9.48228
					TCGA-UY-A9PD	80	0.805479	0	9.67671	TCGA-HT-A614	47	0.224658	0	10.3914
					TCGA-UY-A9PE	86	0.378082	0	10.6158	TCGA-HT-A615	38	1.08493	0	10.3111
					TCGA-UY-A9PF	77	0.136986	0	9.81538	TCGA-HT-A616	36	0.150685	0	9.75494
					TCGA-UY-A9PH	73	4.27671	0	10.3955	TCGA-HT-A617	47	1.34521	0	9.28173
					TCGA-XF-A8HB	50	3.75342	0	9.71368	TCGA-HT-A618	37	0.443836	0	10.1975
					TCGA-XF-A8HC	79	0.547945	1	10.3579	TCGA-HT-A619	51	1.18904	0	10.3222
					TCGA-XF-A8HD	77	7.41096	0	10.6342	TCGA-HT-A61A	20	0.531507	0	9.68984
					TCGA-XF-A8HE	47	8.12055	0	10.0989	TCGA-HT-A61B	22	0.616438	0	10.148
					TCGA-XF-A8HF	80	4.68219	0	10.0621	TCGA-HT-A61C	66	0.282192	0	9.73298
					TCGA-XF-A8HG	69	1.27945	1	10.3715	TCGA-HT-A74H	62	0.20274	0	9.59935
					TCGA-XF-A8HH	61	0.156164	1	9.92641	TCGA-HT-A74J	33	0.876712	0	10.3923
					TCGA-XF-A8HI	57	1.49041	1	10.7814	TCGA-HT-A74K	58	1.27945	0	10.3354
					TCGA-XF-A9SH	65	5.4	1	10.3935	TCGA-HT-A74L	22	0.920548	0	10.4291
					TCGA-XF-A9SI	73	6.63836	0	10.5342	TCGA-HT-A74O	34	0.00821918	0	10.2339
					TCGA-XF-A9SJ	83	0.268493	1	10.2099	TCGA-HW-7486	37	1.66849	0	10.1137
					TCGA-XF-A9SK	65	1.33151	1	10.7496	TCGA-HW-7487	39	1.12055	0	9.80296
					TCGA-XF-A9SL	69	5.53425	1	10.2789	TCGA-HW-7489	38	0.389041	0	9.50911
					TCGA-XF-A9SM	76	2.87123	0	9.94529	TCGA-HW-7490	41	0.452055	0	9.81425
					TCGA-XF-A9SP	59	1.24384	1	10.2706	TCGA-HW-7491	35	2.33973	0	8.91399
					TCGA-XF-A9ST	68	0.350685	1	9.16443	TCGA-HW-7493	40	0.780822	0	9.57004
					TCGA-XF-A9SU	74	0.49863	1	9.80261	TCGA-HW-7495	45	0.0356164	0	9.7956
					TCGA-XF-A9SV	82	1.06301	1	10.5403	TCGA-HW-8319	34	0.717808	0	10.0431
					TCGA-XF-A9SW	85	0.991781	1	10.3964	TCGA-HW-8320	36	0.745205	0	10.0868
					TCGA-XF-A9SX	63	1.96986	1	10.0295	TCGA-HW-8321	31	0.0465753	0	10.2828
					TCGA-XF-A9SY	60	1.75342	0	9.36962	TCGA-HW-8322	39	0.515068	0	10.6003
					TCGA-XF-A9SZ	79	2.35342	1	10.1935	TCGA-HW-A5KJ	68	0.879452	0	10.2653
					TCGA-XF-A9T0	68	2.18904	0	11.2871	TCGA-HW-A5KK	64	0.657534	0	9.98197
					TCGA-XF-A9T2	54	1.57534	1	10.0503	TCGA-HW-A5KL	42	0.805479	0	10.3157
					TCGA-XF-A9T3	69	0.186301	0	10.0315	TCGA-HW-A5KM	35	0.550685	0	10.2464
					TCGA-XF-A9T4	48	1.35616	1	10.1156	TCGA-IK-7675	43	1.58356	1	10.1372
					TCGA-XF-A9T5	78	5.55342	0	9.87034	TCGA-IK-8125	62	2.49041	0	9.92868
					TCGA-XF-A9T6	88	0.175342	0	10.796	TCGA-KT-A74X	26	0.435616	0	9.14923
					TCGA-XF-A9T8	64	1.14521	1	10.1262	TCGA-KT-A7W1	45	0.394521	0	9.5969
					TCGA-XF-AAME	64	7.74795	1	10.1713	TCGA-P5-A5ET	27	0	0	10.2517
					TCGA-XF-AAMG	49	9.21644	0	10.5618	TCGA-P5-A5EU	35	0	0	10.8001
					TCGA-XF-AAMH	80	0.942466	1	9.54562	TCGA-P5-A5EV	39	0.0191781	0	10.0986
					TCGA-XF-AAMJ	70	4.57534	1	9.95675	TCGA-P5-A5EW	20	0.558904	0	10.195
					TCGA-XF-AAML	75	0.635616	1	10.0929	TCGA-P5-A5EX	41	0.136986	0	10.0802
					TCGA-XF-AAMQ	59	5.96438	0	10.4542	TCGA-P5-A5EY	21	0.19726	0	9.38335
					TCGA-XF-AAMR	48	7.64384	0	10.4524	TCGA-P5-A5EZ	39	0.191781	0	10.4083
					TCGA-XF-AAMT	75	0.246575	1	10.6178	TCGA-P5-A5F0	33	0.342466	0	9.6951
					TCGA-XF-AAMW	79	0.693151	1	10.3933	TCGA-P5-A5F1	30	0.490411	0	9.44228
					TCGA-XF-AAMX	87	0.564384	1	10.8215	TCGA-P5-A5F2	36	0.635616	0	9.98803
					TCGA-XF-AAMY	78	7.73151	0	10.6544	TCGA-P5-A5F4	35	0.0630137	0	9.75422
					TCGA-XF-AAMZ	81	3.69315	1	9.6711	TCGA-P5-A5F6	26	0.106849	0	10.1486
					TCGA-XF-AAN0	68	4.70685	1	10.2985	TCGA-P5-A72U	71	0.0136986	0	10.7662
					TCGA-XF-AAN1	75	2.57808	1	10.6717	TCGA-P5-A72W	35	0.0246575	0	9.63408
					TCGA-XF-AAN2	73	5.12055	1	10.9974	TCGA-P5-A72X	21	0.0219178	0	9.9667
					TCGA-XF-AAN3	76	7.19178	0	10.5246	TCGA-P5-A72Z	64	0.0219178	0	10.4617
					TCGA-XF-AAN4	77	2.25479	1	10.0994	TCGA-P5-A730	22	0.0164384	0	10.1291
					TCGA-XF-AAN5	61	6.28219	0	9.90025	TCGA-P5-A731	59	0.0164384	0	9.59505
					TCGA-XF-AAN7	60	1.54795	1	9.62974	TCGA-P5-A733	52	0.0191781	0	10.0488
					TCGA-XF-AAN8	74	0.323288	1	9.56403	TCGA-P5-A735	38	0.0191781	0	10.304
					TCGA-YC-A89H	78	0.863014	0	10.0512	TCGA-P5-A736	44	0.0219178	0	9.73386
					TCGA-YC-A8S6	71	0.40274	0	10.0083	TCGA-P5-A737	47	0.0383562	0	9.40973
					TCGA-YC-A9TC	71	0.0547945	1	9.82725	TCGA-P5-A77W	37	0.0136986	0	10.0986
					TCGA-YF-AA3L	47	0.663014	0	11.0391	TCGA-P5-A77X	55	0.0109589	0	9.89417
					TCGA-YF-AA3M	57	0.753425	0	9.83558	TCGA-P5-A780	44	0.0164384	0	10.605
					TCGA-ZF-A9R0	82	1.55342	0	10.3439	TCGA-P5-A781	34	0.0136986	0	10.081
					TCGA-ZF-A9R1	81	0.613699	0	10.6663	TCGA-QH-A65R	38	0.479452	0	10.3483
					TCGA-ZF-A9R2	75	1.7589	0	9.80462	TCGA-QH-A65S	32	0.210959	0	10.8753
					TCGA-ZF-A9R3	53	2.01096	0	9.86824	TCGA-QH-A65V	43	0.40274	0	9.87526
					TCGA-ZF-A9R4	83	2.52329	0	10.053	TCGA-QH-A65X	28	0.649315	0	10.3237
					TCGA-ZF-A9R5	59	2.26575	0	11.1178	TCGA-QH-A65Z	54	0.342466	0	9.06892
					TCGA-ZF-A9R7	76	1.82192	0	10.7717	TCGA-QH-A6CS	41	0.347945	0	9.66228
					TCGA-ZF-A9R9	58	2.36712	1	10.2182	TCGA-QH-A6CU	52	-0.00273973	0	9.65803
					TCGA-ZF-A9RC	77	6.2137	0	10.5362	TCGA-QH-A6CV	51	0.246575	0	9.3883
					TCGA-ZF-A9RD	75	1.11781	1	10.0643	TCGA-QH-A6CW	43	-0.00273973	0	10.4087
					TCGA-ZF-A9RE	78	0.290411	1	9.46844	TCGA-QH-A6CX	66	-0.00273973	0	9.73361
					TCGA-ZF-A9RF	74	4.39452	0	9.82486	TCGA-QH-A6CY	38	0.183562	0	9.36228
					TCGA-ZF-A9RL	61	6.87397	0	10.4582	TCGA-QH-A6CZ	38	0.263014	0	9.7731
					TCGA-ZF-A9RM	70	3.9863	0	10.2293	TCGA-QH-A6X3	27	0.0493151	0	10.1929
					TCGA-ZF-A9RN	67	1.68493	1	9.43827	TCGA-QH-A6X4	47	0.526027	0	10.2978
					TCGA-ZF-AA4N	74	0.241096	1	9.62177	TCGA-QH-A6X5	58	0.326027	0	10.0185
					TCGA-ZF-AA4R	67	2.83836	1	10.807	TCGA-QH-A6X8	56	0.394521	0	9.20307
					TCGA-ZF-AA4T	65	1.6411	1	9.48336	TCGA-QH-A6X9	73	0.158904	0	10.8404
					TCGA-ZF-AA4U	70	0.717808	1	11.0703	TCGA-QH-A6XA	23	0.0191781	0	10.1102
					TCGA-ZF-AA4V	66	4.94795	0	10.1033	TCGA-QH-A6XC	48	0.419178	0	9.72485
					TCGA-ZF-AA4W	56	5.0137	0	9.34603	TCGA-QH-A86X	33	0.290411	0	9.97953
					TCGA-ZF-AA4X	56	5.25205	0	10.4144	TCGA-QH-A870	38	0.00547945	0	9.88627
					TCGA-ZF-AA51	69	3.2274	0	9.59791	TCGA-R8-A6ML	52	7.83562	0	10.3181
					TCGA-ZF-AA52	70	2.95068	1	9.96212	TCGA-R8-A6MO	53	2.72055	0	10.5598
					TCGA-ZF-AA53	60	4.82466	0	9.36351	TCGA-R8-A73M	48	4.94795	0	10.3332
					TCGA-ZF-AA54	71	1.61644	1	9.3051	TCGA-RY-A83X	46	2.56986	0	10.4244
					TCGA-ZF-AA56	79	0.709589	1	10.5211	TCGA-RY-A83Y	45	0.454795	0	10.1086
					TCGA-ZF-AA58	61	3.92877	0	10.0794	TCGA-RY-A83Z	54	0.824658	0	10.6406
					TCGA-ZF-AA5H	60	1.59726	0	10.8021	TCGA-RY-A840	47	2.33973	0	9.80492
					TCGA-ZF-AA5N	62	0.460274	1	9.99177	TCGA-RY-A843	30	0.172603	0	10.0056
					TCGA-ZF-AA5P	65	0.843836	0	9.79467	TCGA-RY-A845	40	1.63288	0	10.2788
										TCGA-RY-A847	45	2.55616	0	9.92542
										TCGA-S9-A6TS	48	5.18082	1	9.97293
										TCGA-S9-A6TU	38	5.75616	0	10.5052
										TCGA-S9-A6TV	50	1.56438	0	9.69004
										TCGA-S9-A6TW	40	2.35616	0	9.59265
										TCGA-S9-A6TX	46	2.34521	0	10.1113
										TCGA-S9-A6TY	50	1.87397	0	10.2115
										TCGA-S9-A6TZ	39	1.80274	0	10.2661
										TCGA-S9-A6U0	46	1.36438	0	10.0998
										TCGA-S9-A6U1	22	0.942466	0	10.3557
										TCGA-S9-A6U2	48	1.30137	0	9.94315
										TCGA-S9-A6U5	33	1.67123	0	9.96357
										TCGA-S9-A6U6	28	0.821918	0	10.3335
										TCGA-S9-A6U8	24	7.88493	0	10.1992
										TCGA-S9-A6U9	36	6.97534	0	10.0986
										TCGA-S9-A6UA	66	0.487671	1	9.51897
										TCGA-S9-A6UB	52	8.64658	0	10.3384
										TCGA-S9-A6WD	58	5.19726	0	9.90246
										TCGA-S9-A6WE	34	6.04932	0	10.1963
										TCGA-S9-A6WG	31	5.87945	0	10.1497
										TCGA-S9-A6WH	73	1.90959	0	10.529
										TCGA-S9-A6WI	56	5.88767	0	9.81456
										TCGA-S9-A6WL	52	0.906849	0	9.87488
										TCGA-S9-A6WM	59	0.775342	0	9.6619
										TCGA-S9-A6WN	38	0.753425	0	9.8358
										TCGA-S9-A6WO	29	0.632877	0	10.3542
										TCGA-S9-A6WP	42	0.512329	0	10.0926
										TCGA-S9-A6WQ	57	0.282192	0	10.2414
										TCGA-S9-A7IQ	45	1.18904	0	9.49895
										TCGA-S9-A7IS	33	0.660274	1	10.114
										TCGA-S9-A7IX	57	1.63562	0	9.2833
										TCGA-S9-A7IY	39	1.04932	0	9.81746
										TCGA-S9-A7IZ	48	0.350685	0	9.82186
										TCGA-S9-A7J0	30	0.780822	0	10.1743
										TCGA-S9-A7J1	43	0.682192	0	10.0252
										TCGA-S9-A7J2	25	0.169863	0	9.86558
										TCGA-S9-A7J3	52	0.676712	0	9.79743
										TCGA-S9-A7QW	54	0.29863	0	10.4368
										TCGA-S9-A7QX	36	0.336986	0	10.3563
										TCGA-S9-A7QY	35	1.51781	0	9.78184
										TCGA-S9-A7QZ	41	1.08493	0	10.1377
										TCGA-S9-A7R1	35	13.6986	0	10.0371
										TCGA-S9-A7R2	69	0.865753	1	9.93828
										TCGA-S9-A7R3	28	7.25753	0	10.2098
										TCGA-S9-A7R4	46	1.45205	0	10.3414
										TCGA-S9-A7R7	27	6.98356	0	10.1489
										TCGA-S9-A7R8	44	2.63288	1	10.761
										TCGA-S9-A89V	70	1.5589	0	10.1934
										TCGA-S9-A89Z	40	0.416438	0	9.56776
										TCGA-TM-A7C3	43	4.12055	0	9.68538
										TCGA-TM-A7C4	39	2.99452	0	9.84237
										TCGA-TM-A7C5	30	2.10959	0	10.0098
										TCGA-TM-A7CA	44	1.88219	0	10.5671
										TCGA-TM-A7CF	41	4.03288	0	10.4231
										TCGA-TM-A84B	40	1	0	9.50593
										TCGA-TM-A84C	32	1.25753	0	9.33381
										TCGA-TM-A84F	48	4.23014	0	9.59671
										TCGA-TM-A84G	54	2.86301	0	10.1857
										TCGA-TM-A84H	44	2.02192	0	10.701
										TCGA-TM-A84I	30	1.6137	0	10.2255
										TCGA-TM-A84J	63	1.45753	0	10.3716
										TCGA-TM-A84L	31	3.40274	1	10.0416
										TCGA-TM-A84M	40	1.37534	0	10.2198
										TCGA-TM-A84O	61	2.76986	1	9.83962
										TCGA-TM-A84Q	31	1.57534	0	10.4268
										TCGA-TM-A84R	46	0.786301	0	9.49136
										TCGA-TM-A84S	36	0.380822	0	9.23182
										TCGA-TM-A84T	19	1	0	11.0233
										TCGA-TQ-A7RF	27	1.78082	0	10.3586
										TCGA-TQ-A7RG	36	1.6411	0	10.1365
										TCGA-TQ-A7RH	39	1.33151	0	9.75001
										TCGA-TQ-A7RI	37	0.169863	0	10.0337
										TCGA-TQ-A7RJ	25	3.36712	0	10.0521
										TCGA-TQ-A7RK	29	3.67397	0	10.2941
										TCGA-TQ-A7RM	41	3.05753	0	10.9701
										TCGA-TQ-A7RN	32	2.81096	0	10.1504
										TCGA-TQ-A7RO	29	2.6	0	9.82333
										TCGA-TQ-A7RP	66	2.50411	0	9.63982
										TCGA-TQ-A7RQ	38	2.17808	0	10.2116
										TCGA-TQ-A7RR	38	2.15616	0	10.0378
										TCGA-TQ-A7RS	25	-0.00273973	0	10.3748
										TCGA-TQ-A7RU	51	2.8274	0	10.409
										TCGA-TQ-A7RV	27	5.11781	0	10.0265
										TCGA-TQ-A7RW	32	2.24932	1	10.5387
										TCGA-TQ-A8XE	42	2.6137	1	10.5044
										TCGA-VM-A8C8	50	2.75616	0	10.2615
										TCGA-VM-A8C9	37	2.50685	0	9.74813
										TCGA-VM-A8CA	54	1.12603	0	9.87575
										TCGA-VM-A8CB	33	0.00821918	0	10.3137
										TCGA-VM-A8CD	58	0.657534	1	8.86298
										TCGA-VM-A8CE	25	2.23288	0	9.99636
										TCGA-VM-A8CF	44	0.805479	0	9.59837
										TCGA-VM-A8CH	24	0.912329	0	10.2681
										TCGA-VV-A829	44	2.25479	0	10.6195
										TCGA-VV-A86M	36	0.586301	0	11.1082
										TCGA-VW-A7QS	35	1.93425	0	9.79763
										TCGA-VW-A8FI	66	0.671233	1	10.3299
										TCGA-W9-A837	47	3.75616	0	9.8182
										TCGA-WH-A86K	65	0.438356	0	9.92949
										TCGA-WY-A858	32	3.66301	0	10.2347
										TCGA-WY-A859	34	3.32329	0	9.95483
										TCGA-WY-A85A	20	3.61644	0	10.4227
										TCGA-WY-A85B	24	2.74795	0	10.5934
										TCGA-WY-A85C	36	2.3726	0	10.6258
										TCGA-WY-A85D	60	3.14247	0	10.1572
										TCGA-WY-A85E	48	1.71507	0	10.1812

## Sheet: Table S3
MESO_XPA					MESO_XPC					LGG_XPA					LGG_XPC					BLCA_XPA					BLCA_XPC						MESO_XPA		MESO_XPC		LGG_XPA		LGG_XPC		BLCA_XPA		BLCA_XPC
barcode	age	time	status	geneExp	barcode	age	time	status	geneExp	barcode	age	time	status	geneExp	barcode	age	time	status	geneExp	barcode	age	time	status	geneExp	barcode	age	time	status	geneExp		Stats		Stats		Stats		Stats		Stats		Stats
TCGA-3H-AB3K	64	4.69863	1	9.35728	TCGA-3H-AB3K	64	4.69863	1	10.8008	TCGA-CS-4938	31	0.391781	0	8.51739	TCGA-CS-4938	31	0.391781	0	10.3751	TCGA-2F-A9KO	63	1.85753	0	7.87182	TCGA-2F-A9KO	63	1.85753	0	10.2117		logrank P	0.0258	logrank P	0.131	logrank P	0.0709	logrank P	0.728	logrank P	0.848	logrank P	0.0605
TCGA-3H-AB3L	60	0.989041	1	8.20984	TCGA-3H-AB3L	60	0.989041	1	10.1825	TCGA-CS-4941	67	0.641096	1	7.88889	TCGA-CS-4941	67	0.641096	1	10.7	TCGA-2F-A9KP	66	0.99726	1	7.64926	TCGA-2F-A9KP	66	0.99726	1	10.7293		HR 95% CI	0.30 - 0.92	HR 95% CI	0.38 - 1.13	HR 95% CI	0.44 - 1.03	HR 95% CI	0.71 - 1.63	HR 95% CI	0.71 - 1.52	HR 95% CI	0.47 - 1.01
TCGA-3H-AB3M	53	2.42466	1	8.24552	TCGA-3H-AB3M	53	2.42466	1	10.6956	TCGA-CS-4942	44	3.65753	1	7.87809	TCGA-CS-4942	44	3.65753	1	10.242	TCGA-2F-A9KQ	69	7	0	7.36329	TCGA-2F-A9KQ	69	7	0	11.0619
TCGA-3H-AB3O	58	3.56712	1	8.10723	TCGA-3H-AB3O	58	3.56712	1	10.3499	TCGA-CS-4943	37	1.31781	0	8.50877	TCGA-CS-4943	37	1.31781	0	10.2182	TCGA-2F-A9KR	59	8.62466	0	7.98657	TCGA-2F-A9KR	59	8.62466	0	10.146
TCGA-3H-AB3S	69	1.05479	1	8.71592	TCGA-3H-AB3S	69	1.05479	1	11.0598	TCGA-CS-4944	50	0.884932	0	8.48414	TCGA-CS-4944	50	0.884932	0	10.2171	TCGA-2F-A9KT	83	8.19452	0	7.35084	TCGA-2F-A9KT	83	8.19452	0	10.3349
TCGA-3H-AB3T	79	1.13425	1	7.64121	TCGA-3H-AB3T	79	1.13425	1	10.0185	TCGA-CS-5393	39	2.34795	0	8.43281	TCGA-CS-5393	39	2.34795	0	10.1771	TCGA-2F-A9KW	67	0.40274	0	7.44123	TCGA-2F-A9KW	67	0.40274	0	9.78075
TCGA-3H-AB3X	62	2.2	0	8.24834	TCGA-3H-AB3X	62	2.2	0	9.83465	TCGA-CS-5394	40	0.00821918	0	8.25952	TCGA-CS-5394	40	0.00821918	0	10.166	TCGA-4Z-AA7M	65	1.10959	0	7.3075	TCGA-4Z-AA7M	65	1.10959	0	10.18
TCGA-3U-A98D	80	0.342466	0	8.30881	TCGA-3U-A98D	80	0.342466	0	10.3159	TCGA-CS-5395	43	1.75068	1	7.69768	TCGA-CS-5395	43	1.75068	1	10.032	TCGA-4Z-AA7N	65	1.79452	0	7.39783	TCGA-4Z-AA7N	65	1.79452	0	10.2132
TCGA-3U-A98E	71	3.90685	0	8.79639	TCGA-3U-A98E	71	3.90685	0	11.3132	TCGA-CS-5396	53	0.830137	0	8.03039	TCGA-CS-5396	53	0.830137	0	10.6418	TCGA-4Z-AA7O	64	1.09315	0	7.44212	TCGA-4Z-AA7O	64	1.09315	0	9.75629
TCGA-3U-A98F	73	1.26849	0	8.34989	TCGA-3U-A98F	73	1.26849	0	10.2304	TCGA-CS-5397	54	0.531507	1	8.10606	TCGA-CS-5397	54	0.531507	1	10.2125	TCGA-4Z-AA7Q	79	1.39726	1	8.28046	TCGA-4Z-AA7Q	79	1.39726	1	9.79294
TCGA-3U-A98G	71	1.3726	0	7.60936	TCGA-3U-A98G	71	1.3726	0	10.1036	TCGA-CS-6186	58	1.47397	1	8.28579	TCGA-CS-6186	58	1.47397	1	10.4869	TCGA-4Z-AA7R	73	1.35068	0	7.10462	TCGA-4Z-AA7R	73	1.35068	0	9.78201
TCGA-3U-A98H	57	3.15068	0	7.79054	TCGA-3U-A98H	57	3.15068	0	11.0291	TCGA-CS-6188	48	1.9863	0	7.81295	TCGA-CS-6188	48	1.9863	0	10.1993	TCGA-4Z-AA7S	66	2.91507	1	6.99725	TCGA-4Z-AA7S	66	2.91507	1	10.6992
TCGA-3U-A98I	68	1.20274	0	7.23202	TCGA-3U-A98I	68	1.20274	0	10.0662	TCGA-CS-6290	31	1.49589	0	8.35646	TCGA-CS-6290	31	1.49589	0	10.5089	TCGA-4Z-AA7W	55	2.03288	0	7.90431	TCGA-4Z-AA7W	55	2.03288	0	9.71413
TCGA-3U-A98J	55	1.32877	0	8.43945	TCGA-3U-A98J	55	1.32877	0	10.4273	TCGA-CS-6665	51	1.03562	0	8.08641	TCGA-CS-6665	51	1.03562	0	10.2624	TCGA-4Z-AA7Y	60	3.99726	0	6.8717	TCGA-4Z-AA7Y	60	3.99726	0	10.3251
TCGA-LK-A4NW	60	1.49589	1	8.07923	TCGA-LK-A4NW	60	1.49589	1	9.61964	TCGA-CS-6666	22	0.706849	0	7.7746	TCGA-CS-6666	22	0.706849	0	10.2916	TCGA-4Z-AA80	73	0.0520548	1	7.61587	TCGA-4Z-AA80	73	0.0520548	1	9.46271
TCGA-LK-A4NY	66	0.460274	1	8.65816	TCGA-LK-A4NY	66	0.460274	1	10.1697	TCGA-CS-6667	39	0.630137	0	8.46605	TCGA-CS-6667	39	0.630137	0	10.4385	TCGA-4Z-AA81	80	1.94521	0	7.50554	TCGA-4Z-AA81	80	1.94521	0	9.58175
TCGA-LK-A4NZ	75	0.668493	1	9.05162	TCGA-LK-A4NZ	75	0.668493	1	11.3982	TCGA-CS-6668	57	0.668493	0	8.5333	TCGA-CS-6668	57	0.668493	0	10.9388	TCGA-4Z-AA82	59	4.2137	0	7.85702	TCGA-4Z-AA82	59	4.2137	0	9.10874
TCGA-LK-A4O0	81	0.506849	1	7.75175	TCGA-LK-A4O0	81	0.506849	1	10.5643	TCGA-CS-6669	26	0.616438	0	7.92569	TCGA-CS-6669	26	0.616438	0	9.4154	TCGA-4Z-AA83	52	5.32329	0	7.15233	TCGA-4Z-AA83	52	5.32329	0	10.311
TCGA-LK-A4O2	56	0.156164	1	7.93784	TCGA-LK-A4O2	56	0.156164	1	10.7376	TCGA-CS-6670	43	0.550685	0	8.20579	TCGA-CS-6670	43	0.550685	0	10.1794	TCGA-4Z-AA84	61	1.26027	0	7.20842	TCGA-4Z-AA84	61	1.26027	0	10.5658
TCGA-LK-A4O4	69	2.6	1	8.08001	TCGA-LK-A4O4	69	2.6	1	9.78149	TCGA-DB-5270	38	8.15616	0	8.02304	TCGA-DB-5270	38	8.15616	0	9.80018	TCGA-4Z-AA86	66	0.739726	0	7.40711	TCGA-4Z-AA86	66	0.739726	0	9.87868
TCGA-LK-A4O5	68	1.01644	0	9.08486	TCGA-LK-A4O5	68	1.01644	0	10.9842	TCGA-DB-5273	33	4.95616	0	8.00858	TCGA-DB-5273	33	4.95616	0	9.8709	TCGA-4Z-AA87	72	0.665753	0	6.96831	TCGA-4Z-AA87	72	0.665753	0	11.1551
TCGA-LK-A4O6	66	0.134247	0	8.8427	TCGA-LK-A4O6	66	0.134247	0	10.2821	TCGA-DB-5274	37	4.72877	0	9.21597	TCGA-DB-5274	37	4.72877	0	9.74659	TCGA-4Z-AA89	60	2.81918	0	7.46339	TCGA-4Z-AA89	60	2.81918	0	10.2193
TCGA-LK-A4O7	64	0.29589	0	8.92832	TCGA-LK-A4O7	64	0.29589	0	10.0091	TCGA-DB-5275	36	3.99452	0	8.50876	TCGA-DB-5275	36	3.99452	0	10.4339	TCGA-5N-A9KI	76	0.208219	1	7.932	TCGA-5N-A9KI	76	0.208219	1	9.62914
TCGA-MQ-A4KX	55	6.73699	1	8.51503	TCGA-MQ-A4KX	55	6.73699	1	11.0137	TCGA-DB-5276	32	4.36986	0	7.66492	TCGA-DB-5276	32	4.36986	0	10.1718	TCGA-5N-A9KM	73	1.45205	1	8.24982	TCGA-5N-A9KM	73	1.45205	1	11.4204
TCGA-MQ-A4LC	54	7.64384	1	8.9724	TCGA-MQ-A4LC	54	7.64384	1	11.2387	TCGA-DB-5277	34	3.88767	0	8.41858	TCGA-DB-5277	34	3.88767	0	10.249	TCGA-BL-A0C8	73	1.06575	0	7.76068	TCGA-BL-A0C8	73	1.06575	0	9.54649
TCGA-MQ-A4LI	60	1.56712	1	7.89189	TCGA-MQ-A4LI	60	1.56712	1	10.3368	TCGA-DB-5278	17	4.18082	0	8.35326	TCGA-DB-5278	17	4.18082	0	10.0358	TCGA-BL-A13I	57	0.610959	1	8.10471	TCGA-BL-A13I	57	0.610959	1	10.1406
TCGA-MQ-A4LJ	53	1.94247	1	8.59762	TCGA-MQ-A4LJ	53	1.94247	1	10.4386	TCGA-DB-5279	59	3.70959	0	8.15451	TCGA-DB-5279	59	3.70959	0	10.4977	TCGA-BL-A13J	65	0.221918	1	6.87782	TCGA-BL-A13J	65	0.221918	1	9.66602
TCGA-MQ-A4LM	67	0.432877	1	7.51146	TCGA-MQ-A4LM	67	0.432877	1	9.7773	TCGA-DB-5280	43	1.10685	0	8.45905	TCGA-DB-5280	43	1.10685	0	10.1747	TCGA-BL-A3JM	62	0.561644	1	7.6811	TCGA-BL-A3JM	62	0.561644	1	9.13077
TCGA-MQ-A4LP	67	1.44384	1	8.25799	TCGA-MQ-A4LP	67	1.44384	1	10.5788	TCGA-DB-5281	61	4.42192	0	7.82816	TCGA-DB-5281	61	4.42192	0	10.0738	TCGA-BL-A5ZZ	80	0.539726	0	7.59967	TCGA-BL-A5ZZ	80	0.539726	0	9.80171
TCGA-MQ-A4LV	63	0.293151	1	7.99221	TCGA-MQ-A4LV	63	0.293151	1	10.5772	TCGA-DB-A4X9	33	2.50685	0	8.46398	TCGA-DB-A4X9	33	2.50685	0	10.2127	TCGA-BT-A0S7	75	0.547945	1	6.75097	TCGA-BT-A0S7	75	0.547945	1	9.82536
TCGA-MQ-A6BL	78	0.912329	1	8.04882	TCGA-MQ-A6BL	78	0.912329	1	10.3387	TCGA-DB-A4XA	30	0.857534	0	8.1706	TCGA-DB-A4XA	30	0.857534	0	10.2833	TCGA-BT-A0YX	70	0.994521	0	7.51775	TCGA-BT-A0YX	70	0.994521	0	9.54877
TCGA-MQ-A6BN	73	2.07397	1	9.66971	TCGA-MQ-A6BN	73	2.07397	1	10.4529	TCGA-DB-A4XB	38	1.06027	0	7.96557	TCGA-DB-A4XB	38	1.06027	0	10.1077	TCGA-BT-A20J	75	1.5863	1	7.24015	TCGA-BT-A20J	75	1.5863	1	9.70554
TCGA-MQ-A6BQ	58	3.60548	0	9.20304	TCGA-MQ-A6BQ	58	3.60548	0	11.2464	TCGA-DB-A4XC	26	2.30137	0	8.21174	TCGA-DB-A4XC	26	2.30137	0	10.104	TCGA-BT-A20N	72	2.17808	1	7.00948	TCGA-BT-A20N	72	2.17808	1	9.23693
TCGA-MQ-A6BR	55	4.31507	0	9.06781	TCGA-MQ-A6BR	55	4.31507	0	10.5103	TCGA-DB-A4XD	32	2.25205	0	8.16656	TCGA-DB-A4XD	32	2.25205	0	10.0306	TCGA-BT-A20O	75	1.0137	1	7.25444	TCGA-BT-A20O	75	1.0137	1	9.74319
TCGA-MQ-A6BS	55	1.13425	0	7.94651	TCGA-MQ-A6BS	55	1.13425	0	11.0837	TCGA-DB-A4XE	27	1.56986	0	8.85611	TCGA-DB-A4XE	27	1.56986	0	9.97483	TCGA-BT-A20P	81	1.49041	1	6.60902	TCGA-BT-A20P	81	1.49041	1	9.26337
TCGA-NQ-A57I	71	0.0191781	0	7.18574	TCGA-NQ-A57I	71	0.0191781	0	9.57039	TCGA-DB-A4XF	41	1.53151	0	8.16313	TCGA-DB-A4XF	41	1.53151	0	10.2346	TCGA-BT-A20Q	73	1.62466	1	7.10231	TCGA-BT-A20Q	73	1.62466	1	10.4612
TCGA-NQ-A638	66	-0.0219178	0	8.20688	TCGA-NQ-A638	66	-0.0219178	0	10.2013	TCGA-DB-A4XG	34	6.07945	0	8.23552	TCGA-DB-A4XG	34	6.07945	0	10.3102	TCGA-BT-A20R	79	0.421918	1	7.43172	TCGA-BT-A20R	79	0.421918	1	9.56077
TCGA-SC-A6LM	64	2.4137	1	7.54385	TCGA-SC-A6LM	64	2.4137	1	10.2381	TCGA-DB-A4XH	53	1.04932	0	8.48871	TCGA-DB-A4XH	53	1.04932	0	10.2186	TCGA-BT-A20T	63	1.2411	1	7.31879	TCGA-BT-A20T	63	1.2411	1	10.2061
TCGA-SC-A6LN	76	0.547945	0	8.8311	TCGA-SC-A6LN	76	0.547945	0	10.0564	TCGA-DB-A64L	67	0.917808	0	8.24147	TCGA-DB-A64L	67	0.917808	0	10.476	TCGA-BT-A20U	70	1.24658	1	8.04131	TCGA-BT-A20U	70	1.24658	1	9.77766
TCGA-SC-A6LP	58	0.213699	1	7.86608	TCGA-SC-A6LP	58	0.213699	1	9.70833	TCGA-DB-A64O	59	1.56986	0	8.69724	TCGA-DB-A64O	59	1.56986	0	10.2499	TCGA-BT-A20V	59	0.421918	1	7.67828	TCGA-BT-A20V	59	0.421918	1	9.57241
TCGA-SC-A6LQ	60	0.813699	1	8.30244	TCGA-SC-A6LQ	60	0.813699	1	10.7566	TCGA-DB-A64P	40	1.4	0	7.99436	TCGA-DB-A64P	40	1.4	0	10.1355	TCGA-BT-A20W	71	0.69589	1	7.55229	TCGA-BT-A20W	71	0.69589	1	9.76263
TCGA-SC-A6LR	73	1.43562	0	8.06446	TCGA-SC-A6LR	73	1.43562	0	10.0143	TCGA-DB-A64Q	31	0.49863	0	8.45339	TCGA-DB-A64Q	31	0.49863	0	9.87974	TCGA-BT-A20X	56	0.687671	1	7.92238	TCGA-BT-A20X	56	0.687671	1	8.37408
TCGA-SC-AA5Z	54	1.32603	0	8.01098	TCGA-SC-AA5Z	54	1.32603	0	9.8356	TCGA-DB-A64R	24	1.33973	0	8.3232	TCGA-DB-A64R	24	1.33973	0	10.2412	TCGA-BT-A2LA	54	0.493151	0	8.08088	TCGA-BT-A2LA	54	0.493151	0	10.2832
TCGA-SH-A7BC	66	1.99178	1	8.26569	TCGA-SH-A7BC	66	1.99178	1	11.0276	TCGA-DB-A64S	20	1.28493	0	8.3745	TCGA-DB-A64S	20	1.28493	0	9.98623	TCGA-BT-A2LB	73	0.465753	0	7.59158	TCGA-BT-A2LB	73	0.465753	0	10.6584
TCGA-SH-A7BD	68	1.25753	1	9.3897	TCGA-SH-A7BD	68	1.25753	1	11.0311	TCGA-DB-A64U	38	2.31781	0	8.50575	TCGA-DB-A64U	38	2.31781	0	10.4324	TCGA-BT-A2LD	78	0.30411	0	7.16062	TCGA-BT-A2LD	78	0.30411	0	10.8226
TCGA-SH-A7BH	65	0.665753	1	8.9724	TCGA-SH-A7BH	65	0.665753	1	8.83692	TCGA-DB-A64V	54	1.2274	0	8.53662	TCGA-DB-A64V	54	1.2274	0	10.3248	TCGA-BT-A3PH	76	0.389041	1	7.48821	TCGA-BT-A3PH	76	0.389041	1	10.1416
TCGA-SH-A9CT	67	0.70137	0	7.41546	TCGA-SH-A9CT	67	0.70137	0	10.3596	TCGA-DB-A64W	65	1.13699	0	8.56731	TCGA-DB-A64W	65	1.13699	0	9.94465	TCGA-BT-A3PJ	76	0.090411	0	6.69153	TCGA-BT-A3PJ	76	0.090411	0	9.37492
TCGA-SH-A9CU	60	0.780822	0	8.55166	TCGA-SH-A9CU	60	0.780822	0	10.2984	TCGA-DB-A64X	56	0.909589	0	8.5993	TCGA-DB-A64X	56	0.909589	0	9.93284	TCGA-BT-A3PK	80	0.172603	0	7.23089	TCGA-BT-A3PK	80	0.172603	0	9.93042
TCGA-TS-A7OU	56	4.58904	1	9.08322	TCGA-TS-A7OU	56	4.58904	1	10.0581	TCGA-DB-A75K	55	0.616438	0	8.31826	TCGA-DB-A75K	55	0.616438	0	10.7379	TCGA-BT-A42C	64	1.15342	0	7.46114	TCGA-BT-A42C	64	1.15342	0	10.3798
TCGA-TS-A7OY	62	0.69863	1	7.7805	TCGA-TS-A7OY	62	0.69863	1	10.321	TCGA-DB-A75L	36	0.536986	0	8.3997	TCGA-DB-A75L	36	0.536986	0	10.048	TCGA-BT-A42E	74	0.832877	0	7.45606	TCGA-BT-A42E	74	0.832877	0	9.32054
TCGA-TS-A7OZ	67	2.31233	1	8.46193	TCGA-TS-A7OZ	67	2.31233	1	9.82154	TCGA-DB-A75M	47	0.857534	0	8.29807	TCGA-DB-A75M	47	0.857534	0	10.41	TCGA-BT-A42F	64	1.0411	0	7.87037	TCGA-BT-A42F	64	1.0411	0	9.37784
TCGA-TS-A7P0	42	3.45479	1	7.33997	TCGA-TS-A7P0	42	3.45479	1	10.6099	TCGA-DB-A75O	29	2.56164	0	8.33798	TCGA-DB-A75O	29	2.56164	0	10.4851	TCGA-C4-A0EZ	69	0.747945	1	7.92449	TCGA-C4-A0EZ	69	0.747945	1	10.4495
TCGA-TS-A7P1	52	1.54247	1	8.03717	TCGA-TS-A7P1	52	1.54247	1	10.953	TCGA-DB-A75P	25	0.317808	0	7.7819	TCGA-DB-A75P	25	0.317808	0	10.1305	TCGA-C4-A0F0	60	0.161644	0	8.01022	TCGA-C4-A0F0	60	0.161644	0	8.14823
TCGA-TS-A7P3	57	1.88767	1	7.76103	TCGA-TS-A7P3	57	1.88767	1	10.4004	TCGA-DH-5140	38	1.66301	1	8.07831	TCGA-DH-5140	38	1.66301	1	9.96723	TCGA-C4-A0F1	71	0.243836	0	7.39425	TCGA-C4-A0F1	71	0.243836	0	9.68883
TCGA-TS-A7P6	61	0.775342	1	8.43442	TCGA-TS-A7P6	61	0.775342	1	10.6459	TCGA-DH-5141	32	2.65205	0	8.0127	TCGA-DH-5141	32	2.65205	0	10.2486	TCGA-C4-A0F6	82	0.167123	0	6.88183	TCGA-C4-A0F6	82	0.167123	0	9.89691
TCGA-TS-A7P7	62	1.61918	1	8.05835	TCGA-TS-A7P7	62	1.61918	1	10.5073	TCGA-DH-5142	29	2.52603	0	7.85233	TCGA-DH-5142	29	2.52603	0	9.77432	TCGA-C4-A0F7	77	0.169863	1	7.8134	TCGA-C4-A0F7	77	0.169863	1	9.3684
TCGA-TS-A7P8	80	1.25205	1	7.86267	TCGA-TS-A7P8	80	1.25205	1	10.3465	TCGA-DH-5143	30	1.2	0	7.9723	TCGA-DH-5143	30	1.2	0	9.95554	TCGA-CF-A1HR	62	0.0383562	0	7.42677	TCGA-CF-A1HR	62	0.0383562	0	10.6454
TCGA-TS-A7PB	62	2.69041	1	8.95228	TCGA-TS-A7PB	62	2.69041	1	10.7091	TCGA-DH-5144	56	0.668493	0	8.50575	TCGA-DH-5144	56	0.668493	0	10.4628	TCGA-CF-A1HS	75	0.0356164	0	7.85998	TCGA-CF-A1HS	75	0.0356164	0	8.65988
TCGA-TS-A8AF	69	0.980822	1	8.63323	TCGA-TS-A8AF	69	0.980822	1	10.0017	TCGA-DH-A669	70	2.51781	1	8.63915	TCGA-DH-A669	70	2.51781	1	10.4793	TCGA-CF-A27C	52	0.0575342	0	7.433	TCGA-CF-A27C	52	0.0575342	0	9.92497
TCGA-TS-A8AI	58	0.89863	1	8.36453	TCGA-TS-A8AI	58	0.89863	1	10.6989	TCGA-DH-A66B	52	2.46849	0	8.31578	TCGA-DH-A66B	52	2.46849	0	10.3005	TCGA-CF-A3MF	34	0	0	6.42237	TCGA-CF-A3MF	34	0	0	11.3261
TCGA-TS-A8AS	77	2.17808	1	8.11799	TCGA-TS-A8AS	77	2.17808	1	10.289	TCGA-DH-A66D	43	1.31233	0	7.83926	TCGA-DH-A66D	43	1.31233	0	9.76202	TCGA-CF-A3MG	48	0	0	7.14246	TCGA-CF-A3MG	48	0	0	10.7866
TCGA-TS-A8AY	48	1.28493	1	8.43744	TCGA-TS-A8AY	48	1.28493	1	10.7499	TCGA-DH-A66F	49	0.649315	0	8.3493	TCGA-DH-A66F	49	0.649315	0	10.6869	TCGA-CF-A3MH	75	0	0	6.58825	TCGA-CF-A3MH	75	0	0	10.2911
TCGA-UD-AABY	50	2.30959	1	7.98868	TCGA-UD-AABY	50	2.30959	1	10.6269	TCGA-DH-A66G	49	0.320548	0	7.55837	TCGA-DH-A66G	49	0.320548	0	9.96425	TCGA-CF-A3MI	62	0	0	8.52416	TCGA-CF-A3MI	62	0	0	9.72646
TCGA-UD-AABZ	46	0.539726	1	8.03072	TCGA-UD-AABZ	46	0.539726	1	9.21205	TCGA-DH-A7UR	59	4.52055	0	8.65341	TCGA-DH-A7UR	59	4.52055	0	10.2989	TCGA-CF-A47S	41	0.0109589	0	7.91326	TCGA-CF-A47S	41	0.0109589	0	10.0944
TCGA-UD-AAC1	71	2.16164	1	8.42974	TCGA-UD-AAC1	71	2.16164	1	10.6545	TCGA-DH-A7US	50	0.852055	0	8.50056	TCGA-DH-A7US	50	0.852055	0	10.514	TCGA-CF-A47T	58	0.00547945	0	7.99991	TCGA-CF-A47T	58	0.00547945	0	9.69697
TCGA-UD-AAC4	65	1.96986	1	8.80691	TCGA-UD-AAC4	65	1.96986	1	10.3306	TCGA-DH-A7UT	30	0.547945	0	8.35491	TCGA-DH-A7UT	30	0.547945	0	10.3491	TCGA-CF-A47V	52	0.00821918	0	6.78446	TCGA-CF-A47V	52	0.00821918	0	10.4718
TCGA-UD-AAC5	66	0.693151	1	7.7668	TCGA-UD-AAC5	66	0.693151	1	10.1483	TCGA-DH-A7UU	43	0.287671	0	8.15815	TCGA-DH-A7UU	43	0.287671	0	10.2614	TCGA-CF-A47W	42	0.00547945	0	8.10111	TCGA-CF-A47W	42	0.00547945	0	9.97604
TCGA-UD-AAC6	67	1.24932	1	8.47979	TCGA-UD-AAC6	67	1.24932	1	10.8734	TCGA-DH-A7UV	49	0.517808	0	8.24236	TCGA-DH-A7UV	49	0.517808	0	10.3453	TCGA-CF-A47X	60	0.00821918	0	8.35936	TCGA-CF-A47X	60	0.00821918	0	10.0336
TCGA-UD-AAC7	47	1.11233	1	7.31436	TCGA-UD-AAC7	47	1.11233	1	10.4387	TCGA-DU-5847	34	1.50137	0	8.10401	TCGA-DU-5847	34	1.50137	0	10.6759	TCGA-CF-A47Y	55	0.00821918	0	7.67312	TCGA-CF-A47Y	55	0.00821918	0	9.51102
TCGA-UT-A88C	62	1.58082	0	8.34599	TCGA-UT-A88C	62	1.58082	0	11.3008	TCGA-DU-5849	48	1.2137	0	7.89483	TCGA-DU-5849	48	1.2137	0	10.3708	TCGA-CF-A5U8	59	0	0	7.21909	TCGA-CF-A5U8	59	0	0	10.0159
TCGA-UT-A88D	66	1.21644	0	8.33473	TCGA-UT-A88D	66	1.21644	0	10.5887	TCGA-DU-5851	40	1.45479	0	7.87946	TCGA-DU-5851	40	1.45479	0	10.1381	TCGA-CF-A5UA	67	0	0	8.46104	TCGA-CF-A5UA	67	0	0	9.82822
TCGA-UT-A88E	74	1.18904	1	8.74357	TCGA-UT-A88E	74	1.18904	1	10.7139	TCGA-DU-5852	61	0.561644	1	7.7252	TCGA-DU-5852	61	0.561644	1	9.87155	TCGA-CF-A7I0	54	0	0	7.96408	TCGA-CF-A7I0	54	0	0	10.194
TCGA-UT-A88G	73	0.208219	1	7.47835	TCGA-UT-A88G	73	0.208219	1	10.6832	TCGA-DU-5853	29	1.11507	0	8.26462	TCGA-DU-5853	29	1.11507	0	9.92341	TCGA-CF-A8HX	55	-0.0958904	0	6.48418	TCGA-CF-A8HX	55	-0.0958904	0	10.5657
TCGA-UT-A97Y	81	0.394521	1	8.31614	TCGA-UT-A97Y	81	0.394521	1	10.4256	TCGA-DU-5854	57	0.70411	0	7.87224	TCGA-DU-5854	57	0.70411	0	10.5836	TCGA-CF-A8HY	59	-0.0575342	0	7.68299	TCGA-CF-A8HY	59	-0.0575342	0	9.35472
TCGA-XT-AASU	60	0.389041	1	7.37681	TCGA-XT-AASU	60	0.389041	1	10.9363	TCGA-DU-5855	49	0.567123	0	8.36896	TCGA-DU-5855	49	0.567123	0	10.4102	TCGA-CF-A9FF	52	-0.0739726	0	7.44021	TCGA-CF-A9FF	52	-0.0739726	0	9.77851
TCGA-YS-A95B	28	0.106849	1	8.19371	TCGA-YS-A95B	28	0.106849	1	10.6408	TCGA-DU-5870	34	15.1945	0	8.24303	TCGA-DU-5870	34	15.1945	0	10.1559	TCGA-CF-A9FH	85	-0.175342	0	7.41217	TCGA-CF-A9FH	85	-0.175342	0	10.0532
TCGA-YS-A95C	54	0.364384	1	9.15124	TCGA-YS-A95C	54	0.364384	1	10.6716	TCGA-DU-5871	37	1.57808	0	8.2283	TCGA-DU-5871	37	1.57808	0	10.6404	TCGA-CF-A9FL	85	0.230137	0	7.02186	TCGA-CF-A9FL	85	0.230137	0	9.14728
TCGA-YS-AA4M	66	0.230137	1	7.9831	TCGA-YS-AA4M	66	0.230137	1	10.4064	TCGA-DU-5872	43	1.45753	0	8.02868	TCGA-DU-5872	43	1.45753	0	10.4798	TCGA-CF-A9FM	50	0.0246575	0	7.4474	TCGA-CF-A9FM	50	0.0246575	0	10.2108
TCGA-ZN-A9VO	36	0.715068	0	8.48644	TCGA-ZN-A9VO	36	0.715068	0	10.7295	TCGA-DU-5874	62	1.26301	0	8.46457	TCGA-DU-5874	62	1.26301	0	10.2993	TCGA-CU-A0YN	60	1.07671	1	7.82043	TCGA-CU-A0YN	60	1.07671	1	8.95933
TCGA-ZN-A9VP	51	0.624658	0	7.18885	TCGA-ZN-A9VP	51	0.624658	0	9.93858	TCGA-DU-6392	35	17.5973	0	7.34813	TCGA-DU-6392	35	17.5973	0	9.61225	TCGA-CU-A0YO	84	0.408219	1	7.97383	TCGA-CU-A0YO	84	0.408219	1	10.4937
TCGA-ZN-A9VQ	61	1.36712	0	8.32165	TCGA-ZN-A9VQ	61	1.36712	0	10.7394	TCGA-DU-6393	66	4.34247	1	8.25067	TCGA-DU-6393	66	4.34247	1	10.2468	TCGA-CU-A0YR	83	0.6	0	7.75903	TCGA-CU-A0YR	83	0.6	0	10.5342
TCGA-ZN-A9VS	67	2.80822	0	8.26511	TCGA-ZN-A9VS	67	2.80822	0	10.8213	TCGA-DU-6394	53	1.86849	1	8.18973	TCGA-DU-6394	53	1.86849	1	10.1785	TCGA-CU-A3KJ	75	0.454795	0	7.10744	TCGA-CU-A3KJ	75	0.454795	0	8.11101
TCGA-ZN-A9VU	70	2.02466	0	8.64801	TCGA-ZN-A9VU	70	2.02466	0	11.2475	TCGA-DU-6395	31	4.08493	1	8.34434	TCGA-DU-6395	31	4.08493	1	10.4274	TCGA-CU-A3QU	58	0.432877	0	6.91286	TCGA-CU-A3QU	58	0.432877	0	9.56005
TCGA-ZN-A9VV	68	3.5589	0	8.56448	TCGA-ZN-A9VV	68	3.5589	0	10.5807	TCGA-DU-6396	31	6.26301	1	7.54767	TCGA-DU-6396	31	6.26301	1	10.0636	TCGA-CU-A3YL	67	0.676712	0	8.11761	TCGA-CU-A3YL	67	0.676712	0	10.8683
TCGA-ZN-A9VW	61	0.230137	1	7.88658	TCGA-ZN-A9VW	61	0.230137	1	10.8629	TCGA-DU-6397	45	3.83836	1	8.11035	TCGA-DU-6397	45	3.83836	1	10.1921	TCGA-CU-A5W6	70	0.153425	1	8.20872	TCGA-CU-A5W6	70	0.153425	1	9.57791
										TCGA-DU-6399	54	5.47945	1	8.09206	TCGA-DU-6399	54	5.47945	1	10.2179	TCGA-CU-A72E	76	0.778082	0	7.46355	TCGA-CU-A72E	76	0.778082	0	9.54733
										TCGA-DU-6400	66	0.10137	1	8.17796	TCGA-DU-6400	66	0.10137	1	10.5057	TCGA-DK-A1A3	60	0.210959	0	7.28298	TCGA-DK-A1A3	60	0.210959	0	10.0141
										TCGA-DU-6401	31	7.28767	1	8.00509	TCGA-DU-6401	31	7.28767	1	10.6431	TCGA-DK-A1A5	79	0.178082	1	7.14785	TCGA-DK-A1A5	79	0.178082	1	10.6069
										TCGA-DU-6402	52	0.586301	1	7.81935	TCGA-DU-6402	52	0.586301	1	10.7131	TCGA-DK-A1A6	53	2.61644	0	7.23191	TCGA-DK-A1A6	53	2.61644	0	9.75865
										TCGA-DU-6403	60	0.969863	1	8.01238	TCGA-DU-6403	60	0.969863	1	10.2399	TCGA-DK-A1A7	67	0.747945	0	7.67672	TCGA-DK-A1A7	67	0.747945	0	9.64852
										TCGA-DU-6404	24	11.1452	1	8.32924	TCGA-DU-6404	24	11.1452	1	10.1191	TCGA-DK-A1AA	57	0.586301	0	7.38626	TCGA-DK-A1AA	57	0.586301	0	10.5954
										TCGA-DU-6405	51	1.65753	1	7.93311	TCGA-DU-6405	51	1.65753	1	10.3792	TCGA-DK-A1AB	74	0.742466	0	7.33885	TCGA-DK-A1AB	74	0.742466	0	9.11493
										TCGA-DU-6406	59	1.40274	1	7.78774	TCGA-DU-6406	59	1.40274	1	10.1822	TCGA-DK-A1AC	72	9.90959	0	7.75663	TCGA-DK-A1AC	72	9.90959	0	9.85665
										TCGA-DU-6407	35	7.87671	1	8.21452	TCGA-DU-6407	35	7.87671	1	10.2226	TCGA-DK-A1AD	69	8.3726	0	7.61045	TCGA-DK-A1AD	69	8.3726	0	10.1145
										TCGA-DU-6408	23	9.50685	1	8.19033	TCGA-DU-6408	23	9.50685	1	10.192	TCGA-DK-A1AE	84	0.59726	0	8.19888	TCGA-DK-A1AE	84	0.59726	0	10.1145
										TCGA-DU-6410	56	0.663014	0	7.2014	TCGA-DU-6410	56	0.663014	0	10.5435	TCGA-DK-A1AF	84	0.487671	0	7.24599	TCGA-DK-A1AF	84	0.487671	0	9.66874
										TCGA-DU-6542	25	0.2	0	8.04552	TCGA-DU-6542	25	0.2	0	10.0981	TCGA-DK-A1AG	65	0.553425	0	7.19628	TCGA-DK-A1AG	65	0.553425	0	10.077
										TCGA-DU-7006	60	0.956164	1	8.18579	TCGA-DU-7006	60	0.956164	1	10.634	TCGA-DK-A2HX	80	0.150685	0	8.01484	TCGA-DK-A2HX	80	0.150685	0	11.0116
										TCGA-DU-7007	33	5.24658	1	7.42612	TCGA-DU-7007	33	5.24658	1	10.4089	TCGA-DK-A2I1	73	0.882192	0	8.06752	TCGA-DK-A2I1	73	0.882192	0	9.9682
										TCGA-DU-7008	41	13.0192	0	8.46316	TCGA-DU-7008	41	13.0192	0	9.77769	TCGA-DK-A2I2	63	0.649315	1	7.70678	TCGA-DK-A2I2	63	0.649315	1	8.9843
										TCGA-DU-7009	32	11.5233	0	8.24738	TCGA-DU-7009	32	11.5233	0	10.3315	TCGA-DK-A2I4	79	10.3205	0	7.47823	TCGA-DK-A2I4	79	10.3205	0	10.2775
										TCGA-DU-7010	58	1.24932	1	8.16499	TCGA-DU-7010	58	1.24932	1	10.0163	TCGA-DK-A2I6	81	6.27945	0	7.90787	TCGA-DK-A2I6	81	6.27945	0	10.8568
										TCGA-DU-7011	25	8.76712	1	8.28488	TCGA-DU-7011	25	8.76712	1	9.95638	TCGA-DK-A3IK	87	0.183562	0	8.17314	TCGA-DK-A3IK	87	0.183562	0	9.78873
										TCGA-DU-7012	74	0.545205	1	8.2662	TCGA-DU-7012	74	0.545205	1	10.4772	TCGA-DK-A3IL	79	0.331507	0	7.58776	TCGA-DK-A3IL	79	0.331507	0	9.79193
										TCGA-DU-7013	59	0.736986	1	7.43275	TCGA-DU-7013	59	0.736986	1	10.163	TCGA-DK-A3IM	76	0.652055	0	7.39582	TCGA-DK-A3IM	76	0.652055	0	9.00805
										TCGA-DU-7014	59	9.78356	1	8.22041	TCGA-DU-7014	59	9.78356	1	10.4577	TCGA-DK-A3IN	72	0.684932	1	6.96276	TCGA-DK-A3IN	72	0.684932	1	10.0134
										TCGA-DU-7015	41	7.56438	0	8.11982	TCGA-DU-7015	41	7.56438	0	10.4611	TCGA-DK-A3IQ	74	0.873973	0	7.44145	TCGA-DK-A3IQ	74	0.873973	0	9.87096
										TCGA-DU-7018	57	2.55616	1	8.77746	TCGA-DU-7018	57	2.55616	1	10.3484	TCGA-DK-A3IS	68	3.15342	0	7.55854	TCGA-DK-A3IS	68	3.15342	0	9.50165
										TCGA-DU-7019	39	2.19178	0	7.7614	TCGA-DU-7019	39	2.19178	0	10.037	TCGA-DK-A3IT	62	0.460274	0	7.62189	TCGA-DK-A3IT	62	0.460274	0	10.6976
										TCGA-DU-7290	45	0.863014	1	8.34872	TCGA-DU-7290	45	0.863014	1	11.1796	TCGA-DK-A3IU	58	0.964384	0	7.32456	TCGA-DK-A3IU	58	0.964384	0	10.4907
										TCGA-DU-7292	69	0.663014	1	7.49582	TCGA-DU-7292	69	0.663014	1	9.71045	TCGA-DK-A3IV	60	0.805479	1	8.29697	TCGA-DK-A3IV	60	0.805479	1	9.82103
										TCGA-DU-7294	53	7.86027	0	8.59814	TCGA-DU-7294	53	7.86027	0	10.3391	TCGA-DK-A3WW	57	0.690411	0	8.36729	TCGA-DK-A3WW	57	0.690411	0	9.93053
										TCGA-DU-7298	38	1.57808	1	8.58869	TCGA-DU-7298	38	1.57808	1	10.4829	TCGA-DK-A3WX	67	0.879452	1	6.68286	TCGA-DK-A3WX	67	0.879452	1	8.73866
										TCGA-DU-7299	33	3.66849	1	8.30069	TCGA-DU-7299	33	3.66849	1	10.0846	TCGA-DK-A3WY	67	10.9288	0	7.91186	TCGA-DK-A3WY	67	10.9288	0	10.3617
										TCGA-DU-7300	53	5.16712	1	8.39475	TCGA-DU-7300	53	5.16712	1	9.75833	TCGA-DK-A3X1	78	3.41918	0	7.4136	TCGA-DK-A3X1	78	3.41918	0	9.58222
										TCGA-DU-7301	53	2.1589	1	8.04066	TCGA-DU-7301	53	2.1589	1	9.91892	TCGA-DK-A3X2	85	1.49863	1	7.38851	TCGA-DK-A3X2	85	1.49863	1	10.4436
										TCGA-DU-7302	48	5.02466	0	8.33273	TCGA-DU-7302	48	5.02466	0	10.4576	TCGA-DK-A6AV	82	5.34795	0	7.52964	TCGA-DK-A6AV	82	5.34795	0	10.2694
										TCGA-DU-7304	43	1.94247	1	8.87349	TCGA-DU-7304	43	1.94247	1	10.0256	TCGA-DK-A6AW	70	3.46301	0	8.59411	TCGA-DK-A6AW	70	3.46301	0	10.2834
										TCGA-DU-7306	67	3.49863	0	7.32636	TCGA-DU-7306	67	3.49863	0	10.2014	TCGA-DK-A6B0	61	5.3863	0	8.34307	TCGA-DK-A6B0	61	5.3863	0	10.3904
										TCGA-DU-7309	41	0.230137	0	7.82013	TCGA-DU-7309	41	0.230137	0	9.68976	TCGA-DK-A6B1	67	5.6137	0	7.94675	TCGA-DK-A6B1	67	5.6137	0	10.0728
										TCGA-DU-8158	57	0.424658	1	8.24049	TCGA-DU-8158	57	0.424658	1	10.638	TCGA-DK-A6B2	70	1.30685	0	7.33062	TCGA-DK-A6B2	70	1.30685	0	10.4097
										TCGA-DU-8161	63	1.97808	1	8.70551	TCGA-DU-8161	63	1.97808	1	10.0804	TCGA-DK-A6B5	45	2.69041	0	7.48795	TCGA-DK-A6B5	45	2.69041	0	10.2919
										TCGA-DU-8162	61	0.331507	0	8.08191	TCGA-DU-8162	61	0.331507	0	9.8236	TCGA-DK-A6B6	57	1.76986	0	8.15086	TCGA-DK-A6B6	57	1.76986	0	10.1718
										TCGA-DU-8163	29	0.539726	0	8.10518	TCGA-DU-8163	29	0.539726	0	10.2102	TCGA-DK-AA6L	48	3.1863	1	7.83746	TCGA-DK-AA6L	48	3.1863	1	9.80693
										TCGA-DU-8164	51	0.553425	0	8.3458	TCGA-DU-8164	51	0.553425	0	10.2536	TCGA-DK-AA6M	64	3.56438	0	8.25991	TCGA-DK-AA6M	64	3.56438	0	9.49318
										TCGA-DU-8165	60	0.506849	0	8.59015	TCGA-DU-8165	60	0.506849	0	10.4361	TCGA-DK-AA6P	72	1.25205	0	7.13685	TCGA-DK-AA6P	72	1.25205	0	9.92623
										TCGA-DU-8166	29	0.186301	0	7.90257	TCGA-DU-8166	29	0.186301	0	9.75598	TCGA-DK-AA6Q	61	1.13151	1	8.48645	TCGA-DK-AA6Q	61	1.13151	1	9.06267
										TCGA-DU-8167	69	0.268493	0	8.33279	TCGA-DU-8167	69	0.268493	0	10.2843	TCGA-DK-AA6R	68	12.8329	0	7.58683	TCGA-DK-AA6R	68	12.8329	0	8.91069
										TCGA-DU-8168	55	0.29589	0	8.5996	TCGA-DU-8168	55	0.29589	0	10.418	TCGA-DK-AA6S	60	12.7945	0	8.19635	TCGA-DK-AA6S	60	12.7945	0	10.4238
										TCGA-DU-A5TP	33	1.1863	0	7.87897	TCGA-DU-A5TP	33	1.1863	0	9.62646	TCGA-DK-AA6T	63	1.03014	0	8.1759	TCGA-DK-AA6T	63	1.03014	0	10.5749
										TCGA-DU-A5TR	51	1.04932	0	8.38195	TCGA-DU-A5TR	51	1.04932	0	10.1689	TCGA-DK-AA6U	64	0.873973	0	7.09351	TCGA-DK-AA6U	64	0.873973	0	9.65843
										TCGA-DU-A5TS	42	1.26027	0	8.38358	TCGA-DU-A5TS	42	1.26027	0	10.2328	TCGA-DK-AA6W	78	0.720548	0	7.88168	TCGA-DK-AA6W	78	0.720548	0	9.96195
										TCGA-DU-A5TT	70	0.413699	0	8.778	TCGA-DU-A5TT	70	0.413699	0	10.0687	TCGA-DK-AA6X	63	0.627397	0	7.66897	TCGA-DK-AA6X	63	0.627397	0	9.3722
										TCGA-DU-A5TU	62	0.30411	0	8.25196	TCGA-DU-A5TU	62	0.30411	0	10.0888	TCGA-DK-AA71	71	1.13699	0	8.753	TCGA-DK-AA71	71	1.13699	0	10.2552
										TCGA-DU-A5TW	33	0.471233	0	8.25815	TCGA-DU-A5TW	33	0.471233	0	10.4506	TCGA-DK-AA74	75	3.62466	0	8.30608	TCGA-DK-AA74	75	3.62466	0	9.33451
										TCGA-DU-A5TY	46	1.01644	0	7.68046	TCGA-DU-A5TY	46	1.01644	0	10.0902	TCGA-DK-AA75	82	0.931507	1	6.87014	TCGA-DK-AA75	82	0.931507	1	9.12196
										TCGA-DU-A6S2	37	0.720548	0	8.29258	TCGA-DU-A6S2	37	0.720548	0	10.1743	TCGA-DK-AA76	64	1.00274	0	7.8195	TCGA-DK-AA76	64	1.00274	0	9.75351
										TCGA-DU-A6S3	60	0.224658	0	8.47515	TCGA-DU-A6S3	60	0.224658	0	10.2886	TCGA-DK-AA77	61	0.884932	0	6.89908	TCGA-DK-AA77	61	0.884932	0	9.59418
										TCGA-DU-A6S6	35	6.49863	0	8.10232	TCGA-DU-A6S6	35	6.49863	0	10.3019	TCGA-E5-A2PC	61	3.03562	0	7.11112	TCGA-E5-A2PC	61	3.03562	0	9.05042
										TCGA-DU-A6S7	27	0.60274	0	7.98802	TCGA-DU-A6S7	27	0.60274	0	10.3971	TCGA-E5-A4TZ	64	1.27945	1	7.94548	TCGA-E5-A4TZ	64	1.27945	1	9.81331
										TCGA-DU-A6S8	74	0.49863	0	7.98159	TCGA-DU-A6S8	74	0.49863	0	10.4563	TCGA-E5-A4U1	72	2.18082	0	7.51279	TCGA-E5-A4U1	72	2.18082	0	10.2487
										TCGA-DU-A76K	87	0.950685	1	8.27814	TCGA-DU-A76K	87	0.950685	1	9.97153	TCGA-E7-A3X6	70	0	0	7.35198	TCGA-E7-A3X6	70	0	0	10.1464
										TCGA-DU-A76L	54	2.23014	1	8.40888	TCGA-DU-A76L	54	2.23014	1	10.2598	TCGA-E7-A3Y1	57	0.00821918	0	7.96481	TCGA-E7-A3Y1	57	0.00821918	0	10.3611
										TCGA-DU-A76O	30	0.594521	0	8.89334	TCGA-DU-A76O	30	0.594521	0	10.0882	TCGA-E7-A4IJ	56	0.0410959	0	7.38473	TCGA-E7-A4IJ	56	0.0410959	0	9.94091
										TCGA-DU-A76R	51	1.77534	1	8.55955	TCGA-DU-A76R	51	1.77534	1	10.9216	TCGA-E7-A4XJ	66	0.0438356	0	7.26706	TCGA-E7-A4XJ	66	0.0438356	0	10.0485
										TCGA-DU-A7T6	73	1.49863	1	7.68311	TCGA-DU-A7T6	73	1.49863	1	10.4347	TCGA-E7-A519	72	0	0	7.24703	TCGA-E7-A519	72	0	0	8.96577
										TCGA-DU-A7T8	35	10.3753	0	8.50872	TCGA-DU-A7T8	35	10.3753	0	10.3541	TCGA-E7-A541	66	0.0493151	0	7.42431	TCGA-E7-A541	66	0.0493151	0	10.1539
										TCGA-DU-A7TA	32	6.49041	0	7.96204	TCGA-DU-A7TA	32	6.49041	0	10.3904	TCGA-E7-A5KE	78	0.0465753	0	7.0283	TCGA-E7-A5KE	78	0.0465753	0	9.78397
										TCGA-DU-A7TB	56	3.52603	0	8.15513	TCGA-DU-A7TB	56	3.52603	0	10.4241	TCGA-E7-A5KF	67	0.0547945	0	7.69267	TCGA-E7-A5KF	67	0.0547945	0	10.6941
										TCGA-DU-A7TC	32	1.9589	0	8.60177	TCGA-DU-A7TC	32	1.9589	0	9.48114	TCGA-E7-A677	81	0.115068	0	7.62265	TCGA-E7-A677	81	0.115068	0	10.7208
										TCGA-DU-A7TD	52	0.624658	1	7.15792	TCGA-DU-A7TD	52	0.624658	1	10.0378	TCGA-E7-A678	55	0.0684932	0	8.56984	TCGA-E7-A678	55	0.0684932	0	10.2826
										TCGA-DU-A7TG	40	3.70137	1	8.17126	TCGA-DU-A7TG	40	3.70137	1	9.71876	TCGA-E7-A6MD	66	0.353425	0	7.56944	TCGA-E7-A6MD	66	0.353425	0	10.7828
										TCGA-DU-A7TI	32	3.2411	1	8.32099	TCGA-DU-A7TI	32	3.2411	1	9.83273	TCGA-E7-A6ME	75	0.0465753	0	7.47381	TCGA-E7-A6ME	75	0.0465753	0	9.87106
										TCGA-DU-A7TJ	55	0.0465753	0	7.76141	TCGA-DU-A7TJ	55	0.0465753	0	10.1638	TCGA-E7-A6MF	37	0.112329	0	8.08044	TCGA-E7-A6MF	37	0.112329	0	11.3296
										TCGA-E1-5302	41	4.17808	1	7.98385	TCGA-E1-5302	41	4.17808	1	10.0328	TCGA-E7-A7DU	73	0.0767123	0	7.04995	TCGA-E7-A7DU	73	0.0767123	0	9.63224
										TCGA-E1-5303	38	5.62192	1	8.14996	TCGA-E1-5303	38	5.62192	1	10.1425	TCGA-E7-A7DV	44	0.10137	0	7.7268	TCGA-E7-A7DV	44	0.10137	0	9.23117
										TCGA-E1-5304	42	3.4274	1	8.4399	TCGA-E1-5304	42	3.4274	1	9.94383	TCGA-E7-A7PW	63	0.0520548	0	7.34871	TCGA-E7-A7PW	63	0.0520548	0	10.0765
										TCGA-E1-5305	34	6.66575	1	7.94915	TCGA-E1-5305	34	6.66575	1	10.0136	TCGA-E7-A7XN	66	0.0383562	0	7.95408	TCGA-E7-A7XN	66	0.0383562	0	10.0497
										TCGA-E1-5307	62	4.8274	1	7.58524	TCGA-E1-5307	62	4.8274	1	10.1068	TCGA-E7-A85H	64	0.0547945	0	7.90855	TCGA-E7-A85H	64	0.0547945	0	10.9727
										TCGA-E1-5311	31	11.189	1	8.05148	TCGA-E1-5311	31	11.189	1	10.4275	TCGA-E7-A8O7	52	0.0520548	0	7.92746	TCGA-E7-A8O7	52	0.0520548	0	10.3258
										TCGA-E1-5318	42	6.51781	1	7.86193	TCGA-E1-5318	42	6.51781	1	9.83071	TCGA-E7-A8O8	59	0.0356164	0	7.93934	TCGA-E7-A8O8	59	0.0356164	0	10.8643
										TCGA-E1-5319	48	7.96438	1	7.75395	TCGA-E1-5319	48	7.96438	1	10.2454	TCGA-E7-A97P	73	0.0356164	0	7.82087	TCGA-E7-A97P	73	0.0356164	0	9.53571
										TCGA-E1-5322	38	10.8986	1	7.88869	TCGA-E1-5322	38	10.8986	1	9.07471	TCGA-E7-A97Q	60	0.224658	0	7.8077	TCGA-E7-A97Q	60	0.224658	0	10.6687
										TCGA-E1-A7YD	57	1.19178	1	7.06096	TCGA-E1-A7YD	57	1.19178	1	9.58889	TCGA-FD-A3B3	74	0.734247	0	7.97024	TCGA-FD-A3B3	74	0.734247	0	9.29981
										TCGA-E1-A7YE	32	2.4274	1	6.98288	TCGA-E1-A7YE	32	2.4274	1	10.0578	TCGA-FD-A3B4	55	0.693151	0	8.29937	TCGA-FD-A3B4	55	0.693151	0	9.93241
										TCGA-E1-A7YH	47	7.76712	1	8.54239	TCGA-E1-A7YH	47	7.76712	1	10.538	TCGA-FD-A3B5	86	0.745205	1	6.96029	TCGA-FD-A3B5	86	0.745205	1	10.2718
										TCGA-E1-A7YI	33	0.30411	1	8.2775	TCGA-E1-A7YI	33	0.30411	1	9.40896	TCGA-FD-A3B6	75	0.572603	0	7.18493	TCGA-FD-A3B6	75	0.572603	0	9.65327
										TCGA-E1-A7YJ	55	1.62192	1	8.01477	TCGA-E1-A7YJ	55	1.62192	1	9.62471	TCGA-FD-A3B7	66	0.334247	1	7.04459	TCGA-FD-A3B7	66	0.334247	1	9.91923
										TCGA-E1-A7YK	52	1.03562	1	8.5961	TCGA-E1-A7YK	52	1.03562	1	10.3177	TCGA-FD-A3B8	56	0.920548	0	7.32973	TCGA-FD-A3B8	56	0.920548	0	9.8287
										TCGA-E1-A7YL	46	1.34795	1	7.87226	TCGA-E1-A7YL	46	1.34795	1	9.98755	TCGA-FD-A3N5	69	0.745205	0	7.79229	TCGA-FD-A3N5	69	0.745205	0	8.13353
										TCGA-E1-A7YM	63	1.77534	1	8.4944	TCGA-E1-A7YM	63	1.77534	1	10.6621	TCGA-FD-A3N6	43	0.663014	0	8.16922	TCGA-FD-A3N6	43	0.663014	0	10.3135
										TCGA-E1-A7YN	63	1.99178	1	7.56655	TCGA-E1-A7YN	63	1.99178	1	10.2935	TCGA-FD-A3NA	60	2.66849	0	6.81777	TCGA-FD-A3NA	60	2.66849	0	8.99892
										TCGA-E1-A7YO	45	6.25205	1	8.48925	TCGA-E1-A7YO	45	6.25205	1	10.427	TCGA-FD-A3SJ	59	2.02466	1	7.78053	TCGA-FD-A3SJ	59	2.02466	1	10.7574
										TCGA-E1-A7YQ	58	4.32329	1	7.62475	TCGA-E1-A7YQ	58	4.32329	1	10.0098	TCGA-FD-A3SL	60	0.915068	0	7.55649	TCGA-FD-A3SL	60	0.915068	0	10.5151
										TCGA-E1-A7YS	71	1.27671	1	8.23886	TCGA-E1-A7YS	71	1.27671	1	10.6054	TCGA-FD-A3SM	70	0.509589	0	6.66091	TCGA-FD-A3SM	70	0.509589	0	10.6723
										TCGA-E1-A7YU	42	0.0630137	1	8.47623	TCGA-E1-A7YU	42	0.0630137	1	10.3738	TCGA-FD-A3SN	79	0.569863	0	7.92549	TCGA-FD-A3SN	79	0.569863	0	9.7335
										TCGA-E1-A7YV	26	2.70411	1	8.31793	TCGA-E1-A7YV	26	2.70411	1	9.55261	TCGA-FD-A3SO	68	0.460274	1	7.8175	TCGA-FD-A3SO	68	0.460274	1	9.28925
										TCGA-E1-A7YW	28	3.06849	1	8.4947	TCGA-E1-A7YW	28	3.06849	1	10.0825	TCGA-FD-A3SP	60	0.380822	0	7.39711	TCGA-FD-A3SP	60	0.380822	0	9.82583
										TCGA-E1-A7YY	27	12.1781	1	8.0327	TCGA-E1-A7YY	27	12.1781	1	9.37555	TCGA-FD-A3SQ	62	3.89863	1	7.27935	TCGA-FD-A3SQ	62	3.89863	1	10.8821
										TCGA-E1-A7Z2	58	1.09041	1	8.6235	TCGA-E1-A7Z2	58	1.09041	1	10.142	TCGA-FD-A3SR	68	1.64932	1	7.30074	TCGA-FD-A3SR	68	1.64932	1	9.81796
										TCGA-E1-A7Z3	31	6.12329	1	8.03032	TCGA-E1-A7Z3	31	6.12329	1	9.77683	TCGA-FD-A3SS	66	0.164384	0	7.58028	TCGA-FD-A3SS	66	0.164384	0	9.7524
										TCGA-E1-A7Z4	35	12.0877	1	8.49639	TCGA-E1-A7Z4	35	12.0877	1	10.341	TCGA-FD-A43N	76	0.657534	0	6.81561	TCGA-FD-A43N	76	0.657534	0	9.65895
										TCGA-E1-A7Z6	41	2.69589	1	8.3695	TCGA-E1-A7Z6	41	2.69589	1	10.7305	TCGA-FD-A43P	74	0.342466	0	7.29117	TCGA-FD-A43P	74	0.342466	0	11.6841
										TCGA-EZ-7264	47	0.438356	0	8.12693	TCGA-EZ-7264	47	0.438356	0	10.7083	TCGA-FD-A43S	71	0.479452	0	8.61999	TCGA-FD-A43S	71	0.479452	0	10.2292
										TCGA-F6-A8O3	34	0.0191781	0	8.57414	TCGA-F6-A8O3	34	0.0191781	0	10.5564	TCGA-FD-A43U	70	0.569863	0	7.93823	TCGA-FD-A43U	70	0.569863	0	9.93298
										TCGA-F6-A8O4	44	0.0164384	0	7.94635	TCGA-F6-A8O4	44	0.0164384	0	10.0013	TCGA-FD-A43X	84	0.30137	0	7.38325	TCGA-FD-A43X	84	0.30137	0	9.95587
										TCGA-FG-5962	54	2.15616	0	8.09812	TCGA-FG-5962	54	2.15616	0	10.3612	TCGA-FD-A43Y	65	0.665753	0	7.0783	TCGA-FD-A43Y	65	0.665753	0	9.04444
										TCGA-FG-5963	23	1.49863	0	7.9303	TCGA-FG-5963	23	1.49863	0	10.2862	TCGA-FD-A5BR	57	1.11507	0	7.37946	TCGA-FD-A5BR	57	1.11507	0	10.0134
										TCGA-FG-5964	62	1.03562	0	8.33845	TCGA-FG-5964	62	1.03562	0	10.2566	TCGA-FD-A5BS	68	3.09589	0	7.71204	TCGA-FD-A5BS	68	3.09589	0	9.83346
										TCGA-FG-5965	39	2.68219	0	8.20869	TCGA-FG-5965	39	2.68219	0	9.9334	TCGA-FD-A5BT	84	0.89863	1	8.82761	TCGA-FD-A5BT	84	0.89863	1	9.18152
										TCGA-FG-6688	59	0.605479	0	7.9389	TCGA-FG-6688	59	0.605479	0	10.7745	TCGA-FD-A5BU	76	0.572603	0	7.36246	TCGA-FD-A5BU	76	0.572603	0	9.64027
										TCGA-FG-6689	30	0.520548	0	8.06347	TCGA-FG-6689	30	0.520548	0	10.3148	TCGA-FD-A5BV	47	0.446575	1	8.20861	TCGA-FD-A5BV	47	0.446575	1	9.54687
										TCGA-FG-6690	70	0.391781	0	8.21953	TCGA-FG-6690	70	0.391781	0	10.0469	TCGA-FD-A5BX	82	0.473973	1	8.00887	TCGA-FD-A5BX	82	0.473973	1	10.0366
										TCGA-FG-6691	23	0.282192	0	8.2537	TCGA-FG-6691	23	0.282192	0	10.1137	TCGA-FD-A5BY	63	0.569863	0	7.92862	TCGA-FD-A5BY	63	0.569863	0	10.1898
										TCGA-FG-6692	63	0.345205	0	8.17489	TCGA-FG-6692	63	0.345205	0	9.66605	TCGA-FD-A5BZ	77	2.28767	1	7.29221	TCGA-FD-A5BZ	77	2.28767	1	10.4825
										TCGA-FG-7634	28	1.27945	0	7.78337	TCGA-FG-7634	28	1.27945	0	9.99692	TCGA-FD-A5C0	61	0.572603	0	7.60157	TCGA-FD-A5C0	61	0.572603	0	10.8547
										TCGA-FG-7636	48	0.339726	0	8.11553	TCGA-FG-7636	48	0.339726	0	9.87005	TCGA-FD-A5C1	61	4.13973	0	7.99241	TCGA-FD-A5C1	61	4.13973	0	10.7092
										TCGA-FG-7637	49	2.19726	0	8.58102	TCGA-FG-7637	49	2.19726	0	9.93009	TCGA-FD-A62N	69	0.221918	0	7.9913	TCGA-FD-A62N	69	0.221918	0	10.1953
										TCGA-FG-7638	31	0.638356	0	8.38202	TCGA-FG-7638	31	0.638356	0	9.95656	TCGA-FD-A62O	74	0.40274	0	7.23633	TCGA-FD-A62O	74	0.40274	0	11.0641
										TCGA-FG-7641	31	0.775342	0	8.43236	TCGA-FG-7641	31	0.775342	0	10.3331	TCGA-FD-A62P	76	0.523288	1	6.41101	TCGA-FD-A62P	76	0.523288	1	10.0957
										TCGA-FG-7643	49	0.0739726	0	8.32877	TCGA-FG-7643	49	0.0739726	0	9.85309	TCGA-FD-A62S	60	0.531507	0	7.46683	TCGA-FD-A62S	60	0.531507	0	9.56908
										TCGA-FG-8181	23	0.290411	0	8.16064	TCGA-FG-8181	23	0.290411	0	9.21262	TCGA-FD-A6TA	58	4.22192	0	7.36201	TCGA-FD-A6TA	58	4.22192	0	9.96381
										TCGA-FG-8182	35	0.276712	0	8.07374	TCGA-FG-8182	35	0.276712	0	10.0197	TCGA-FD-A6TB	82	1.06849	0	7.6921	TCGA-FD-A6TB	82	1.06849	0	10.5133
										TCGA-FG-8185	37	0.191781	0	8.16865	TCGA-FG-8185	37	0.191781	0	9.99596	TCGA-FD-A6TC	79	0.512329	0	7.57468	TCGA-FD-A6TC	79	0.512329	0	10.2677
										TCGA-FG-8186	42	0.331507	0	8.39465	TCGA-FG-8186	42	0.331507	0	10.5424	TCGA-FD-A6TD	77	0.558904	0	7.8777	TCGA-FD-A6TD	77	0.558904	0	9.16132
										TCGA-FG-8187	31	0.589041	0	8.65198	TCGA-FG-8187	31	0.589041	0	10.3882	TCGA-FD-A6TE	54	0.342466	0	8.10233	TCGA-FD-A6TE	54	0.342466	0	9.93179
										TCGA-FG-8188	41	0.265753	0	8.192	TCGA-FG-8188	41	0.265753	0	10.2634	TCGA-FD-A6TF	80	0.172603	0	7.29125	TCGA-FD-A6TF	80	0.172603	0	9.6959
										TCGA-FG-8189	33	0.989041	0	8.0425	TCGA-FG-8189	33	0.989041	0	9.38888	TCGA-FD-A6TG	73	0.221918	0	7.04013	TCGA-FD-A6TG	73	0.221918	0	11.4012
										TCGA-FG-8191	30	0.545205	0	8.42078	TCGA-FG-8191	30	0.545205	0	10.0288	TCGA-FD-A6TH	63	0.183562	0	7.84461	TCGA-FD-A6TH	63	0.183562	0	10.5589
										TCGA-FG-A4MT	27	2.03836	0	8.50099	TCGA-FG-A4MT	27	2.03836	0	9.97713	TCGA-FD-A6TI	73	0.334247	0	8.03961	TCGA-FD-A6TI	73	0.334247	0	10.731
										TCGA-FG-A4MU	58	0.0493151	0	7.41515	TCGA-FG-A4MU	58	0.0493151	0	10.0201	TCGA-FD-A6TK	60	0.90411	0	7.79477	TCGA-FD-A6TK	60	0.90411	0	9.64427
										TCGA-FG-A4MW	63	0.438356	0	7.72814	TCGA-FG-A4MW	63	0.438356	0	9.66802	TCGA-FJ-A3Z7	76	1.26575	0	7.52521	TCGA-FJ-A3Z7	76	1.26575	0	10.3361
										TCGA-FG-A4MX	47	0.309589	0	7.77394	TCGA-FG-A4MX	47	0.309589	0	10.2274	TCGA-FJ-A3Z9	72	0.594521	0	7.84068	TCGA-FJ-A3Z9	72	0.594521	0	9.94008
										TCGA-FG-A4MY	44	0.805479	0	8.85142	TCGA-FG-A4MY	44	0.805479	0	10.3157	TCGA-FJ-A3ZE	65	0.290411	0	8.62908	TCGA-FJ-A3ZE	65	0.290411	0	9.13967
										TCGA-FG-A60J	47	0.586301	0	8.16826	TCGA-FG-A60J	47	0.586301	0	10.0702	TCGA-FJ-A3ZF	73	0.339726	0	8.16997	TCGA-FJ-A3ZF	73	0.339726	0	9.97071
										TCGA-FG-A60K	34	0.553425	0	8.36073	TCGA-FG-A60K	34	0.553425	0	10.5076	TCGA-FJ-A871	49	0.745205	1	8.07111	TCGA-FJ-A871	49	0.745205	1	10.342
										TCGA-FG-A60L	34	0.586301	0	9.09073	TCGA-FG-A60L	34	0.586301	0	9.6303	TCGA-FT-A3EE	80	0.271233	1	8.05244	TCGA-FT-A3EE	80	0.271233	1	10.8569
										TCGA-FG-A6IZ	60	0.350685	0	9.40399	TCGA-FG-A6IZ	60	0.350685	0	10.0059	TCGA-FT-A61P	76	0.539726	0	7.13995	TCGA-FT-A61P	76	0.539726	0	9.81127
										TCGA-FG-A6J1	44	0.339726	0	9.23918	TCGA-FG-A6J1	44	0.339726	0	9.81086	TCGA-G2-A2EC	58	1.14521	0	7.4181	TCGA-G2-A2EC	58	1.14521	0	10.1896
										TCGA-FG-A6J3	52	0.882192	0	8.8762	TCGA-FG-A6J3	52	0.882192	0	9.33241	TCGA-G2-A2EF	50	4.1589	0	7.63263	TCGA-G2-A2EF	50	4.1589	0	9.59484
										TCGA-FG-A70Y	20	2.37808	0	8.35224	TCGA-FG-A70Y	20	2.37808	0	10.1069	TCGA-G2-A2EJ	56	2.20822	0	8.63344	TCGA-G2-A2EJ	56	2.20822	0	8.60806
										TCGA-FG-A70Z	53	0.89863	0	7.8685	TCGA-FG-A70Z	53	0.89863	0	10.0601	TCGA-G2-A2EK	57	0.473973	0	7.33414	TCGA-G2-A2EK	57	0.473973	0	10.1699
										TCGA-FG-A710	50	1.91233	0	8.33894	TCGA-FG-A710	50	1.91233	0	10.2987	TCGA-G2-A2EL	77	2.24384	1	7.63028	TCGA-G2-A2EL	77	2.24384	1	10.3631
										TCGA-FG-A711	33	3.6411	0	8.20388	TCGA-FG-A711	33	3.6411	0	9.91771	TCGA-G2-A2EO	69	2.73151	0	8.13913	TCGA-G2-A2EO	69	2.73151	0	9.67217
										TCGA-FG-A713	74	0.435616	0	8.04228	TCGA-FG-A713	74	0.435616	0	9.94783	TCGA-G2-A2ES	85	1.43836	0	7.74367	TCGA-G2-A2ES	85	1.43836	0	9.74869
										TCGA-FG-A87N	37	0.619178	0	8.53411	TCGA-FG-A87N	37	0.619178	0	10.1754	TCGA-G2-A3IB	66	0.586301	0	7.86323	TCGA-G2-A3IB	66	0.586301	0	8.47938
										TCGA-FG-A87Q	61	0.476712	0	8.2262	TCGA-FG-A87Q	61	0.476712	0	10.3787	TCGA-G2-A3IE	51	1.67671	1	7.57706	TCGA-G2-A3IE	51	1.67671	1	11.1326
										TCGA-FN-7833	25	0.0109589	0	8.48161	TCGA-FN-7833	25	0.0109589	0	10.3122	TCGA-G2-A3VY	66	0.0712329	0	7.08468	TCGA-G2-A3VY	66	0.0712329	0	10.3072
										TCGA-HT-7467	54	0.00821918	0	8.23287	TCGA-HT-7467	54	0.00821918	0	10.302	TCGA-G2-AA3B	75	4.38904	0	7.86934	TCGA-G2-AA3B	75	4.38904	0	9.79582
										TCGA-HT-7468	30	0.4	0	8.51851	TCGA-HT-7468	30	0.4	0	10.4324	TCGA-G2-AA3C	66	0.578082	1	8.31136	TCGA-G2-AA3C	66	0.578082	1	9.90277
										TCGA-HT-7469	30	0.652055	0	8.05054	TCGA-HT-7469	30	0.652055	0	9.75443	TCGA-G2-AA3D	60	4.86301	0	8.14471	TCGA-G2-AA3D	60	4.86301	0	9.99686
										TCGA-HT-7470	37	0.734247	0	8.09116	TCGA-HT-7470	37	0.734247	0	10.1029	TCGA-G2-AA3F	77	1.62192	0	7.44866	TCGA-G2-AA3F	77	1.62192	0	9.93422
										TCGA-HT-7471	37	0.0109589	0	8.03484	TCGA-HT-7471	37	0.0109589	0	10.222	TCGA-GC-A3BM	70	0.241096	0	7.26576	TCGA-GC-A3BM	70	0.241096	0	9.87024
										TCGA-HT-7472	38	0.00273973	0	8.19076	TCGA-HT-7472	38	0.00273973	0	10.114	TCGA-GC-A3I6	45	0.186301	0	7.77649	TCGA-GC-A3I6	45	0.186301	0	9.8528
										TCGA-HT-7473	28	1.37808	0	8.36297	TCGA-HT-7473	28	1.37808	0	11.3634	TCGA-GC-A3OO	79	0.109589	0	7.65527	TCGA-GC-A3OO	79	0.109589	0	10.0403
										TCGA-HT-7474	52	0.312329	0	8.03555	TCGA-HT-7474	52	0.312329	0	9.90084	TCGA-GC-A3RB	54	0.375342	0	7.6087	TCGA-GC-A3RB	54	0.375342	0	9.20072
										TCGA-HT-7475	67	1.22192	0	8.26515	TCGA-HT-7475	67	1.22192	0	10.1122	TCGA-GC-A3RC	59	0.115068	0	7.97558	TCGA-GC-A3RC	59	0.115068	0	9.38737
										TCGA-HT-7476	26	0.545205	0	8.03645	TCGA-HT-7476	26	0.545205	0	9.53913	TCGA-GC-A3RD	83	0.0958904	0	7.56028	TCGA-GC-A3RD	83	0.0958904	0	10.132
										TCGA-HT-7477	62	2.02192	0	8.87019	TCGA-HT-7477	62	2.02192	0	9.93714	TCGA-GC-A3WC	80	0.210959	0	8.78329	TCGA-GC-A3WC	80	0.210959	0	9.13423
										TCGA-HT-7478	36	0.531507	0	8.26041	TCGA-HT-7478	36	0.531507	0	10.2403	TCGA-GC-A3YS	61	0.0931507	0	7.96885	TCGA-GC-A3YS	61	0.0931507	0	9.68328
										TCGA-HT-7479	44	0.0356164	0	8.46518	TCGA-HT-7479	44	0.0356164	0	10.4252	TCGA-GC-A4ZW	71	0.0410959	0	7.63318	TCGA-GC-A4ZW	71	0.0410959	0	10.2072
										TCGA-HT-7480	33	6.11233	0	8.33935	TCGA-HT-7480	33	6.11233	0	10.386	TCGA-GC-A6I1	90	0.221918	0	7.63134	TCGA-GC-A6I1	90	0.221918	0	9.73204
										TCGA-HT-7481	39	4.93151	0	8.32145	TCGA-HT-7481	39	4.93151	0	9.97124	TCGA-GC-A6I3	90	0.0958904	0	8.54018	TCGA-GC-A6I3	90	0.0958904	0	9.75512
										TCGA-HT-7482	18	4.50411	0	8.191	TCGA-HT-7482	18	4.50411	0	10.2814	TCGA-GD-A2C5	53	0.643836	0	7.36589	TCGA-GD-A2C5	53	0.643836	0	9.73123
										TCGA-HT-7483	14	12.8493	0	8.29928	TCGA-HT-7483	14	12.8493	0	9.86223	TCGA-GD-A3OP	84	0.175342	0	8.29245	TCGA-GD-A3OP	84	0.175342	0	11.2417
										TCGA-HT-7485	42	0.334247	0	8.25206	TCGA-HT-7485	42	0.334247	0	10.4845	TCGA-GD-A3OQ	48	0.260274	0	7.30973	TCGA-GD-A3OQ	48	0.260274	0	10.3663
										TCGA-HT-7601	30	0.257534	0	7.89421	TCGA-HT-7601	30	0.257534	0	10.0536	TCGA-GD-A3OS	54	0.484932	0	8.5418	TCGA-GD-A3OS	54	0.484932	0	10.7038
										TCGA-HT-7602	21	2.48767	0	8.42107	TCGA-HT-7602	21	2.48767	0	10.1479	TCGA-GD-A6C6	64	0.183562	0	8.21759	TCGA-GD-A6C6	64	0.183562	0	8.58936
										TCGA-HT-7603	29	1.93151	0	8.59221	TCGA-HT-7603	29	1.93151	0	9.41366	TCGA-GD-A76B	86	0.613699	0	8.67091	TCGA-GD-A76B	86	0.613699	0	10.695
										TCGA-HT-7604	50	8.99452	0	8.28479	TCGA-HT-7604	50	8.99452	0	10.0468	TCGA-GU-A42P	72	0.534247	0	8.18359	TCGA-GU-A42P	72	0.534247	0	10.6067
										TCGA-HT-7605	38	0.380822	0	8.34844	TCGA-HT-7605	38	0.380822	0	10.2277	TCGA-GU-A42Q	67	0.632877	0	7.21498	TCGA-GU-A42Q	67	0.632877	0	8.85896
										TCGA-HT-7606	30	1.4411	0	8.19007	TCGA-HT-7606	30	1.4411	0	9.23492	TCGA-GU-A42R	68	0.268493	0	8.26356	TCGA-GU-A42R	68	0.268493	0	10.3192
										TCGA-HT-7607	61	0.263014	1	8.03866	TCGA-HT-7607	61	0.263014	1	9.97304	TCGA-GU-A762	87	0.169863	0	7.81921	TCGA-GU-A762	87	0.169863	0	9.84999
										TCGA-HT-7608	61	1.83836	0	8.3092	TCGA-HT-7608	61	1.83836	0	10.6311	TCGA-GU-A763	72	1.71233	0	7.82659	TCGA-GU-A763	72	1.71233	0	9.91207
										TCGA-HT-7609	34	3.83288	0	8.23175	TCGA-HT-7609	34	3.83288	0	10.1931	TCGA-GU-A764	66	0.616438	0	8.20468	TCGA-GU-A764	66	0.616438	0	9.3193
										TCGA-HT-7610	25	4.67397	0	8.05166	TCGA-HT-7610	25	4.67397	0	9.87944	TCGA-GU-A766	62	0.468493	0	8.25762	TCGA-GU-A766	62	0.468493	0	9.2449
										TCGA-HT-7611	36	4.8	0	8.37787	TCGA-HT-7611	36	4.8	0	10.5839	TCGA-GU-A767	81	0.394521	1	8.29187	TCGA-GU-A767	81	0.394521	1	9.32178
										TCGA-HT-7616	75	0.0191781	1	8.05268	TCGA-HT-7616	75	0.0191781	1	10.7055	TCGA-GU-AATO	75	0.887671	1	7.86852	TCGA-GU-AATO	75	0.887671	1	9.68419
										TCGA-HT-7620	40	1.18904	0	8.54088	TCGA-HT-7620	40	1.18904	0	10.6874	TCGA-GU-AATP	74	1.67671	0	7.50637	TCGA-GU-AATP	74	1.67671	0	10.0954
										TCGA-HT-7676	26	0.0136986	0	8.37648	TCGA-HT-7676	26	0.0136986	0	9.68673	TCGA-GU-AATQ	68	0.583562	1	8.58739	TCGA-GU-AATQ	68	0.583562	1	9.65951
										TCGA-HT-7677	53	1.35342	0	8.74396	TCGA-HT-7677	53	1.35342	0	10.5567	TCGA-GV-A3JV	66	0.367123	0	6.71988	TCGA-GV-A3JV	66	0.367123	0	10.7688
										TCGA-HT-7680	32	0.0630137	0	8.44199	TCGA-HT-7680	32	0.0630137	0	11.1284	TCGA-GV-A3JW	74	0.534247	0	7.30238	TCGA-GV-A3JW	74	0.534247	0	9.8181
										TCGA-HT-7681	29	3.72329	0	8.31888	TCGA-HT-7681	29	3.72329	0	10.1487	TCGA-GV-A3JX	59	0.512329	0	7.41876	TCGA-GV-A3JX	59	0.512329	0	9.62657
										TCGA-HT-7684	58	0.50411	0	8.09541	TCGA-HT-7684	58	0.50411	0	10.1175	TCGA-GV-A3JZ	55	0.473973	0	7.3183	TCGA-GV-A3JZ	55	0.473973	0	9.94691
										TCGA-HT-7686	29	3.56164	0	8.14229	TCGA-HT-7686	29	3.56164	0	9.98399	TCGA-GV-A3QF	79	0.635616	0	7.36619	TCGA-GV-A3QF	79	0.635616	0	10.0701
										TCGA-HT-7687	74	0	0	8.28057	TCGA-HT-7687	74	0	0	10.2348	TCGA-GV-A3QH	67	0.649315	0	7.75466	TCGA-GV-A3QH	67	0.649315	0	9.39263
										TCGA-HT-7688	59	2.6411	0	8.48323	TCGA-HT-7688	59	2.6411	0	9.75015	TCGA-GV-A3QI	47	0.345205	0	8.07182	TCGA-GV-A3QI	47	0.345205	0	10.8583
										TCGA-HT-7689	58	0.342466	0	8.30329	TCGA-HT-7689	58	0.342466	0	10.6588	TCGA-GV-A3QK	56	0.556164	0	7.34962	TCGA-GV-A3QK	56	0.556164	0	10.4592
										TCGA-HT-7690	29	0.00821918	0	8.20898	TCGA-HT-7690	29	0.00821918	0	9.59992	TCGA-GV-A40E	75	0.534247	0	8.26596	TCGA-GV-A40E	75	0.534247	0	10.6352
										TCGA-HT-7691	31	0.00821918	0	8.4158	TCGA-HT-7691	31	0.00821918	0	10.5391	TCGA-GV-A40G	77	0.443836	0	7.26976	TCGA-GV-A40G	77	0.443836	0	9.78838
										TCGA-HT-7692	43	0.246575	0	7.79247	TCGA-HT-7692	43	0.246575	0	10.2685	TCGA-GV-A6ZA	54	0.961644	0	7.99789	TCGA-GV-A6ZA	54	0.961644	0	10.4594
										TCGA-HT-7693	51	1.46027	0	8.7229	TCGA-HT-7693	51	1.46027	0	10.4744	TCGA-H4-A2HO	53	0.126027	0	8.31524	TCGA-H4-A2HO	53	0.126027	0	9.84705
										TCGA-HT-7694	60	0.575342	0	8.14395	TCGA-HT-7694	60	0.575342	0	9.92709	TCGA-H4-A2HQ	64	0.561644	0	8.41243	TCGA-H4-A2HQ	64	0.561644	0	9.69221
										TCGA-HT-7695	29	1.21096	0	8.13115	TCGA-HT-7695	29	1.21096	0	9.94915	TCGA-HQ-A2OE	69	3.21644	0	6.72935	TCGA-HQ-A2OE	69	3.21644	0	11.5788
										TCGA-HT-7854	62	0.8	0	8.47102	TCGA-HT-7854	62	0.8	0	10.3001	TCGA-HQ-A2OF	52	0.254795	0	6.62396	TCGA-HQ-A2OF	52	0.254795	0	10.1645
										TCGA-HT-7855	39	0.323288	0	8.26199	TCGA-HT-7855	39	0.323288	0	10.4765	TCGA-HQ-A5ND	78	0.750685	1	7.35884	TCGA-HQ-A5ND	78	0.750685	1	8.8909
										TCGA-HT-7856	35	3.25753	0	8.23873	TCGA-HT-7856	35	3.25753	0	9.93462	TCGA-HQ-A5NE	57	0.684932	0	7.54393	TCGA-HQ-A5NE	57	0.684932	0	9.95664
										TCGA-HT-7857	24	0.0191781	0	8.13284	TCGA-HT-7857	24	0.0191781	0	10.5218	TCGA-K4-A3WS	66	0.728767	0	7.77201	TCGA-K4-A3WS	66	0.728767	0	9.99057
										TCGA-HT-7858	28	4.21918	0	8.11123	TCGA-HT-7858	28	4.21918	0	10.2983	TCGA-K4-A3WU	87	0.287671	0	8.16941	TCGA-K4-A3WU	87	0.287671	0	10.8154
										TCGA-HT-7860	60	0.0410959	0	8.05207	TCGA-HT-7860	60	0.0410959	0	10.0743	TCGA-K4-A3WV	77	0.389041	0	7.57813	TCGA-K4-A3WV	77	0.389041	0	10.4896
										TCGA-HT-7873	29	0.816438	0	8.1443	TCGA-HT-7873	29	0.816438	0	10.4107	TCGA-K4-A4AB	76	0.208219	0	7.40957	TCGA-K4-A4AB	76	0.208219	0	9.71404
										TCGA-HT-7874	41	3.09589	0	8.0845	TCGA-HT-7874	41	3.09589	0	9.78304	TCGA-K4-A4AC	83	0.539726	0	8.02778	TCGA-K4-A4AC	83	0.539726	0	9.25868
										TCGA-HT-7875	56	0.0273973	0	8.46695	TCGA-HT-7875	56	0.0273973	0	10.3756	TCGA-K4-A54R	59	0.876712	0	6.72665	TCGA-K4-A54R	59	0.876712	0	9.04731
										TCGA-HT-7877	20	0.0109589	0	8.39493	TCGA-HT-7877	20	0.0109589	0	10.0456	TCGA-K4-A5RH	69	0.756164	0	8.27384	TCGA-K4-A5RH	69	0.756164	0	9.74244
										TCGA-HT-7879	31	0.268493	0	8.3861	TCGA-HT-7879	31	0.268493	0	10.3458	TCGA-K4-A5RI	67	0.654795	0	7.79796	TCGA-K4-A5RI	67	0.654795	0	9.1943
										TCGA-HT-7880	30	0.443836	0	8.29815	TCGA-HT-7880	30	0.443836	0	9.82863	TCGA-K4-A5RJ	75	0.134247	0	8.09252	TCGA-K4-A5RJ	75	0.134247	0	10.0863
										TCGA-HT-7881	38	0.243836	0	8.07436	TCGA-HT-7881	38	0.243836	0	9.93664	TCGA-K4-A6FZ	75	0.150685	0	7.57499	TCGA-K4-A6FZ	75	0.150685	0	9.53758
										TCGA-HT-7882	66	0.142466	0	7.88677	TCGA-HT-7882	66	0.142466	0	9.70572	TCGA-K4-A6MB	64	0.356164	0	7.56426	TCGA-K4-A6MB	64	0.356164	0	10.3962
										TCGA-HT-7884	44	0.939726	0	8.43338	TCGA-HT-7884	44	0.939726	0	10.4275	TCGA-K4-A83P	77	0.531507	0	7.72789	TCGA-K4-A83P	77	0.531507	0	10.208
										TCGA-HT-7902	30	2.61644	0	8.07466	TCGA-HT-7902	30	2.61644	0	10.5896	TCGA-K4-AAQO	56	0.983562	0	8.44876	TCGA-K4-AAQO	56	0.983562	0	10.3381
										TCGA-HT-8010	64	0.136986	0	8.56792	TCGA-HT-8010	64	0.136986	0	10.0617	TCGA-KQ-A41N	73	4.39452	0	7.37459	TCGA-KQ-A41N	73	4.39452	0	10.3858
										TCGA-HT-8011	55	1.28493	0	7.89876	TCGA-HT-8011	55	1.28493	0	10.2964	TCGA-KQ-A41O	84	4.2137	0	6.70357	TCGA-KQ-A41O	84	4.2137	0	10.2183
										TCGA-HT-8012	30	0.783562	0	8.24704	TCGA-HT-8012	30	0.783562	0	10.3086	TCGA-KQ-A41P	76	2.99726	0	8.32059	TCGA-KQ-A41P	76	2.99726	0	11.1874
										TCGA-HT-8013	37	5.29589	1	8.2431	TCGA-HT-8013	37	5.29589	1	10.2272	TCGA-KQ-A41Q	89	3.91507	0	7.48277	TCGA-KQ-A41Q	89	3.91507	0	9.9531
										TCGA-HT-8015	21	0.00821918	0	7.9725	TCGA-HT-8015	21	0.00821918	0	9.7062	TCGA-KQ-A41R	80	3.69863	0	7.38311	TCGA-KQ-A41R	80	3.69863	0	10.4942
										TCGA-HT-8018	40	1.79178	0	7.88136	TCGA-HT-8018	40	1.79178	0	9.58576	TCGA-KQ-A41S	87	0.0958904	0	7.50486	TCGA-KQ-A41S	87	0.0958904	0	9.71147
										TCGA-HT-8019	34	2.75068	0	8.30285	TCGA-HT-8019	34	2.75068	0	9.18307	TCGA-LC-A66R	78	0.528767	0	7.36637	TCGA-LC-A66R	78	0.528767	0	9.90197
										TCGA-HT-8104	51	1.01918	0	8.12482	TCGA-HT-8104	51	1.01918	0	10.0972	TCGA-LT-A5Z6	56	0.287671	0	8.27413	TCGA-LT-A5Z6	56	0.287671	0	10.1445
										TCGA-HT-8105	54	0.493151	0	8.53037	TCGA-HT-8105	54	0.493151	0	10.2766	TCGA-LT-A8JT	69	0.983562	0	7.82228	TCGA-LT-A8JT	69	0.983562	0	10.6186
										TCGA-HT-8106	53	0.00821918	0	7.81872	TCGA-HT-8106	53	0.00821918	0	10.4686	TCGA-MV-A51V	75	0.306849	0	7.3134	TCGA-MV-A51V	75	0.306849	0	9.65911
										TCGA-HT-8107	62	0.0383562	0	7.72333	TCGA-HT-8107	62	0.0383562	0	9.55462	TCGA-PQ-A6FI	70	1.01918	0	8.2205	TCGA-PQ-A6FI	70	1.01918	0	9.40304
										TCGA-HT-8108	26	0.208219	0	8.29273	TCGA-HT-8108	26	0.208219	0	10.0309	TCGA-PQ-A6FN	78	1.38904	0	7.92994	TCGA-PQ-A6FN	78	1.38904	0	8.70508
										TCGA-HT-8109	64	0.328767	0	8.15692	TCGA-HT-8109	64	0.328767	0	10.0754	TCGA-R3-A69X	70	1.1863	0	7.43526	TCGA-R3-A69X	70	1.1863	0	10.6605
										TCGA-HT-8110	57	0.391781	0	8.00021	TCGA-HT-8110	57	0.391781	0	10.382	TCGA-S5-A6DX	83	0.153425	1	8.09883	TCGA-S5-A6DX	83	0.153425	1	9.34436
										TCGA-HT-8111	32	0.0191781	0	8.336	TCGA-HT-8111	32	0.0191781	0	9.89352	TCGA-S5-AA26	46	0.30411	0	6.90433	TCGA-S5-AA26	46	0.30411	0	10.4089
										TCGA-HT-8113	49	2.46575	0	8.04246	TCGA-HT-8113	49	2.46575	0	9.68768	TCGA-SY-A9G0	82	1.03562	0	7.84671	TCGA-SY-A9G0	82	1.03562	0	9.9257
										TCGA-HT-8114	36	0.323288	0	8.27186	TCGA-HT-8114	36	0.323288	0	10.5996	TCGA-SY-A9G5	66	2.14795	0	8.04828	TCGA-SY-A9G5	66	2.14795	0	10.3948
										TCGA-HT-8558	29	0.142466	0	8.09689	TCGA-HT-8558	29	0.142466	0	9.67647	TCGA-UY-A78K	60	1.46849	1	8.05867	TCGA-UY-A78K	60	1.46849	1	9.94393
										TCGA-HT-8563	30	1.33699	0	7.81276	TCGA-HT-8563	30	1.33699	0	10.0091	TCGA-UY-A78L	62	3.08767	0	7.26628	TCGA-UY-A78L	62	3.08767	0	9.10793
										TCGA-HT-8564	47	1.30959	0	7.8887	TCGA-HT-8564	47	1.30959	0	10.0148	TCGA-UY-A78M	81	1.89041	1	8.44422	TCGA-UY-A78M	81	1.89041	1	9.40207
										TCGA-HT-A4DS	55	0.0191781	0	8.66736	TCGA-HT-A4DS	55	0.0191781	0	9.4512	TCGA-UY-A78N	80	7.23562	1	8.38571	TCGA-UY-A78N	80	7.23562	1	10.0119
										TCGA-HT-A4DV	51	0.873973	0	8.30469	TCGA-HT-A4DV	51	0.873973	0	10.2482	TCGA-UY-A78O	75	6.33425	0	8.49934	TCGA-UY-A78O	75	6.33425	0	12.7767
										TCGA-HT-A5R5	33	0.0109589	0	7.96489	TCGA-HT-A5R5	33	0.0109589	0	9.96501	TCGA-UY-A78P	78	5.64932	0	8.21162	TCGA-UY-A78P	78	5.64932	0	9.41073
										TCGA-HT-A5R7	33	1.16712	0	8.19496	TCGA-HT-A5R7	33	1.16712	0	9.54754	TCGA-UY-A8OB	63	5.47945	0	7.95294	TCGA-UY-A8OB	63	5.47945	0	9.85023
										TCGA-HT-A5R9	48	0.00547945	0	8.75912	TCGA-HT-A5R9	48	0.00547945	0	10.1814	TCGA-UY-A8OC	90	0.252055	1	7.46025	TCGA-UY-A8OC	90	0.252055	1	9.74439
										TCGA-HT-A5RA	65	1.22466	0	7.79575	TCGA-HT-A5RA	65	1.22466	0	10.0201	TCGA-UY-A8OD	68	9.40274	0	7.74863	TCGA-UY-A8OD	68	9.40274	0	9.74567
										TCGA-HT-A5RB	24	0.00821918	0	7.9225	TCGA-HT-A5RB	24	0.00821918	0	9.72642	TCGA-UY-A9PA	48	2.93699	0	7.62968	TCGA-UY-A9PA	48	2.93699	0	9.86424
										TCGA-HT-A5RC	70	0.443836	1	7.7983	TCGA-HT-A5RC	70	0.443836	1	10.2393	TCGA-UY-A9PB	49	1.80822	0	7.65125	TCGA-UY-A9PB	49	1.80822	0	10.2765
										TCGA-HT-A614	47	0.224658	0	8.39056	TCGA-HT-A614	47	0.224658	0	10.1828	TCGA-UY-A9PD	80	0.805479	0	7.73383	TCGA-UY-A9PD	80	0.805479	0	10.2406
										TCGA-HT-A615	38	1.08493	0	8.75082	TCGA-HT-A615	38	1.08493	0	10.4374	TCGA-UY-A9PE	86	0.378082	0	7.87075	TCGA-UY-A9PE	86	0.378082	0	11.0439
										TCGA-HT-A616	36	0.150685	0	8.38324	TCGA-HT-A616	36	0.150685	0	9.58911	TCGA-UY-A9PF	77	0.136986	0	8.06266	TCGA-UY-A9PF	77	0.136986	0	10.2794
										TCGA-HT-A617	47	1.34521	0	8.66891	TCGA-HT-A617	47	1.34521	0	9.77239	TCGA-UY-A9PH	73	4.27671	0	8.16459	TCGA-UY-A9PH	73	4.27671	0	9.64883
										TCGA-HT-A618	37	0.443836	0	8.28149	TCGA-HT-A618	37	0.443836	0	9.90423	TCGA-XF-A8HB	50	3.75342	0	7.54269	TCGA-XF-A8HB	50	3.75342	0	9.86905
										TCGA-HT-A619	51	1.18904	0	8.41941	TCGA-HT-A619	51	1.18904	0	10.0718	TCGA-XF-A8HC	79	0.547945	1	8.92513	TCGA-XF-A8HC	79	0.547945	1	10.8746
										TCGA-HT-A61A	20	0.531507	0	8.18685	TCGA-HT-A61A	20	0.531507	0	9.45397	TCGA-XF-A8HD	77	7.41096	0	8.55144	TCGA-XF-A8HD	77	7.41096	0	12.2559
										TCGA-HT-A61B	22	0.616438	0	8.95453	TCGA-HT-A61B	22	0.616438	0	10.0893	TCGA-XF-A8HE	47	8.12055	0	8.03288	TCGA-XF-A8HE	47	8.12055	0	10.3164
										TCGA-HT-A61C	66	0.282192	0	8.45359	TCGA-HT-A61C	66	0.282192	0	10.0888	TCGA-XF-A8HF	80	4.68219	0	7.80681	TCGA-XF-A8HF	80	4.68219	0	9.90372
										TCGA-HT-A74H	62	0.20274	0	8.84515	TCGA-HT-A74H	62	0.20274	0	10.5758	TCGA-XF-A8HG	69	1.27945	1	7.41061	TCGA-XF-A8HG	69	1.27945	1	10.6911
										TCGA-HT-A74J	33	0.876712	0	8.2163	TCGA-HT-A74J	33	0.876712	0	10.3433	TCGA-XF-A8HH	61	0.156164	1	8.23252	TCGA-XF-A8HH	61	0.156164	1	10.1352
										TCGA-HT-A74K	58	1.27945	0	8.83145	TCGA-HT-A74K	58	1.27945	0	9.87501	TCGA-XF-A8HI	57	1.49041	1	7.39224	TCGA-XF-A8HI	57	1.49041	1	10.2699
										TCGA-HT-A74L	22	0.920548	0	8.35064	TCGA-HT-A74L	22	0.920548	0	10.2131	TCGA-XF-A9SH	65	5.4	1	7.33158	TCGA-XF-A9SH	65	5.4	1	10.1535
										TCGA-HT-A74O	34	0.00821918	0	8.22253	TCGA-HT-A74O	34	0.00821918	0	10.1115	TCGA-XF-A9SI	73	6.63836	0	7.82632	TCGA-XF-A9SI	73	6.63836	0	10.125
										TCGA-HW-7486	37	1.66849	0	8.04618	TCGA-HW-7486	37	1.66849	0	10.5663	TCGA-XF-A9SJ	83	0.268493	1	7.89847	TCGA-XF-A9SJ	83	0.268493	1	11.1204
										TCGA-HW-7487	39	1.12055	0	8.28183	TCGA-HW-7487	39	1.12055	0	10.1535	TCGA-XF-A9SK	65	1.33151	1	7.80273	TCGA-XF-A9SK	65	1.33151	1	10.8151
										TCGA-HW-7489	38	0.389041	0	8.00713	TCGA-HW-7489	38	0.389041	0	9.87074	TCGA-XF-A9SL	69	5.53425	1	8.65813	TCGA-XF-A9SL	69	5.53425	1	10.6096
										TCGA-HW-7490	41	0.452055	0	8.42774	TCGA-HW-7490	41	0.452055	0	10.0472	TCGA-XF-A9SM	76	2.87123	0	7.72137	TCGA-XF-A9SM	76	2.87123	0	9.81241
										TCGA-HW-7491	35	2.33973	0	8.15427	TCGA-HW-7491	35	2.33973	0	10.2688	TCGA-XF-A9SP	59	1.24384	1	8.49176	TCGA-XF-A9SP	59	1.24384	1	10.4577
										TCGA-HW-7493	40	0.780822	0	8.23686	TCGA-HW-7493	40	0.780822	0	9.88211	TCGA-XF-A9ST	68	0.350685	1	6.82955	TCGA-XF-A9ST	68	0.350685	1	9.73907
										TCGA-HW-7495	45	0.0356164	0	8.07062	TCGA-HW-7495	45	0.0356164	0	10.3965	TCGA-XF-A9SU	74	0.49863	1	7.882	TCGA-XF-A9SU	74	0.49863	1	10.1369
										TCGA-HW-8319	34	0.717808	0	8.48284	TCGA-HW-8319	34	0.717808	0	10.192	TCGA-XF-A9SV	82	1.06301	1	7.60535	TCGA-XF-A9SV	82	1.06301	1	10.4801
										TCGA-HW-8320	36	0.745205	0	8.09957	TCGA-HW-8320	36	0.745205	0	10.5679	TCGA-XF-A9SW	85	0.991781	1	9.06831	TCGA-XF-A9SW	85	0.991781	1	10.2963
										TCGA-HW-8321	31	0.0465753	0	8.20712	TCGA-HW-8321	31	0.0465753	0	10.1077	TCGA-XF-A9SX	63	1.96986	1	8.66056	TCGA-XF-A9SX	63	1.96986	1	10.1802
										TCGA-HW-8322	39	0.515068	0	8.36057	TCGA-HW-8322	39	0.515068	0	10.3531	TCGA-XF-A9SY	60	1.75342	0	7.1753	TCGA-XF-A9SY	60	1.75342	0	8.83864
										TCGA-HW-A5KJ	68	0.879452	0	8.27982	TCGA-HW-A5KJ	68	0.879452	0	10.0331	TCGA-XF-A9SZ	79	2.35342	1	7.52402	TCGA-XF-A9SZ	79	2.35342	1	10.1378
										TCGA-HW-A5KK	64	0.657534	0	7.97862	TCGA-HW-A5KK	64	0.657534	0	10.1719	TCGA-XF-A9T0	68	2.18904	0	7.77732	TCGA-XF-A9T0	68	2.18904	0	9.43412
										TCGA-HW-A5KL	42	0.805479	0	8.43488	TCGA-HW-A5KL	42	0.805479	0	10.0619	TCGA-XF-A9T2	54	1.57534	1	9.51088	TCGA-XF-A9T2	54	1.57534	1	10.6064
										TCGA-HW-A5KM	35	0.550685	0	8.13236	TCGA-HW-A5KM	35	0.550685	0	9.85871	TCGA-XF-A9T3	69	0.186301	0	8.24425	TCGA-XF-A9T3	69	0.186301	0	9.59631
										TCGA-IK-7675	43	1.58356	1	7.56187	TCGA-IK-7675	43	1.58356	1	10.2644	TCGA-XF-A9T4	48	1.35616	1	7.33345	TCGA-XF-A9T4	48	1.35616	1	10.0056
										TCGA-IK-8125	62	2.49041	0	8.48308	TCGA-IK-8125	62	2.49041	0	10.373	TCGA-XF-A9T5	78	5.55342	0	8.35991	TCGA-XF-A9T5	78	5.55342	0	9.36281
										TCGA-KT-A74X	26	0.435616	0	8.52827	TCGA-KT-A74X	26	0.435616	0	10.3952	TCGA-XF-A9T6	88	0.175342	0	8.05927	TCGA-XF-A9T6	88	0.175342	0	9.70646
										TCGA-KT-A7W1	45	0.394521	0	8.18274	TCGA-KT-A7W1	45	0.394521	0	10.1765	TCGA-XF-A9T8	64	1.14521	1	7.88723	TCGA-XF-A9T8	64	1.14521	1	9.6731
										TCGA-P5-A5ET	27	0	0	8.27471	TCGA-P5-A5ET	27	0	0	10.1959	TCGA-XF-AAME	64	7.74795	1	8.06243	TCGA-XF-AAME	64	7.74795	1	9.85756
										TCGA-P5-A5EU	35	0	0	8.14521	TCGA-P5-A5EU	35	0	0	9.00137	TCGA-XF-AAMG	49	9.21644	0	8.24364	TCGA-XF-AAMG	49	9.21644	0	10.7593
										TCGA-P5-A5EV	39	0.0191781	0	8.01485	TCGA-P5-A5EV	39	0.0191781	0	9.93199	TCGA-XF-AAMH	80	0.942466	1	8.80624	TCGA-XF-AAMH	80	0.942466	1	9.74168
										TCGA-P5-A5EW	20	0.558904	0	8.34867	TCGA-P5-A5EW	20	0.558904	0	10.2632	TCGA-XF-AAMJ	70	4.57534	1	7.42535	TCGA-XF-AAMJ	70	4.57534	1	10.0758
										TCGA-P5-A5EX	41	0.136986	0	8.20103	TCGA-P5-A5EX	41	0.136986	0	10.8163	TCGA-XF-AAML	75	0.635616	1	7.48191	TCGA-XF-AAML	75	0.635616	1	9.53933
										TCGA-P5-A5EY	21	0.19726	0	8.02621	TCGA-P5-A5EY	21	0.19726	0	9.49161	TCGA-XF-AAMQ	59	5.96438	0	7.06136	TCGA-XF-AAMQ	59	5.96438	0	10.0495
										TCGA-P5-A5EZ	39	0.191781	0	8.19436	TCGA-P5-A5EZ	39	0.191781	0	10.173	TCGA-XF-AAMR	48	7.64384	0	8.26357	TCGA-XF-AAMR	48	7.64384	0	10.5379
										TCGA-P5-A5F0	33	0.342466	0	7.74002	TCGA-P5-A5F0	33	0.342466	0	9.88241	TCGA-XF-AAMT	75	0.246575	1	8.07917	TCGA-XF-AAMT	75	0.246575	1	9.49983
										TCGA-P5-A5F1	30	0.490411	0	8.6988	TCGA-P5-A5F1	30	0.490411	0	10.409	TCGA-XF-AAMW	79	0.693151	1	7.11147	TCGA-XF-AAMW	79	0.693151	1	9.33151
										TCGA-P5-A5F2	36	0.635616	0	8.11361	TCGA-P5-A5F2	36	0.635616	0	10.2416	TCGA-XF-AAMX	87	0.564384	1	7.7782	TCGA-XF-AAMX	87	0.564384	1	10.9817
										TCGA-P5-A5F4	35	0.0630137	0	8.34868	TCGA-P5-A5F4	35	0.0630137	0	9.69909	TCGA-XF-AAMY	78	7.73151	0	8.11396	TCGA-XF-AAMY	78	7.73151	0	10.6469
										TCGA-P5-A5F6	26	0.106849	0	7.63273	TCGA-P5-A5F6	26	0.106849	0	9.07264	TCGA-XF-AAMZ	81	3.69315	1	7.6764	TCGA-XF-AAMZ	81	3.69315	1	9.94257
										TCGA-P5-A72U	71	0.0136986	0	8.17645	TCGA-P5-A72U	71	0.0136986	0	10.0984	TCGA-XF-AAN0	68	4.70685	1	8.12869	TCGA-XF-AAN0	68	4.70685	1	9.67101
										TCGA-P5-A72W	35	0.0246575	0	8.61243	TCGA-P5-A72W	35	0.0246575	0	10.3619	TCGA-XF-AAN1	75	2.57808	1	7.2993	TCGA-XF-AAN1	75	2.57808	1	10.1533
										TCGA-P5-A72X	21	0.0219178	0	8.18928	TCGA-P5-A72X	21	0.0219178	0	10.2299	TCGA-XF-AAN2	73	5.12055	1	8.01792	TCGA-XF-AAN2	73	5.12055	1	9.89044
										TCGA-P5-A72Z	64	0.0219178	0	7.41259	TCGA-P5-A72Z	64	0.0219178	0	10.5671	TCGA-XF-AAN3	76	7.19178	0	8.0031	TCGA-XF-AAN3	76	7.19178	0	9.72985
										TCGA-P5-A730	22	0.0164384	0	8.50638	TCGA-P5-A730	22	0.0164384	0	10.7181	TCGA-XF-AAN4	77	2.25479	1	8.65412	TCGA-XF-AAN4	77	2.25479	1	10.1561
										TCGA-P5-A731	59	0.0164384	0	7.81813	TCGA-P5-A731	59	0.0164384	0	10.9662	TCGA-XF-AAN5	61	6.28219	0	6.47549	TCGA-XF-AAN5	61	6.28219	0	10.9222
										TCGA-P5-A733	52	0.0191781	0	7.92479	TCGA-P5-A733	52	0.0191781	0	9.99037	TCGA-XF-AAN7	60	1.54795	1	7.82462	TCGA-XF-AAN7	60	1.54795	1	10.2596
										TCGA-P5-A735	38	0.0191781	0	8.23028	TCGA-P5-A735	38	0.0191781	0	10.3307	TCGA-XF-AAN8	74	0.323288	1	7.97018	TCGA-XF-AAN8	74	0.323288	1	9.8128
										TCGA-P5-A736	44	0.0219178	0	8.47095	TCGA-P5-A736	44	0.0219178	0	10.5448	TCGA-YC-A89H	78	0.863014	0	8.02043	TCGA-YC-A89H	78	0.863014	0	9.90462
										TCGA-P5-A737	47	0.0383562	0	8.44796	TCGA-P5-A737	47	0.0383562	0	10.3301	TCGA-YC-A8S6	71	0.40274	0	7.61044	TCGA-YC-A8S6	71	0.40274	0	10.0064
										TCGA-P5-A77W	37	0.0136986	0	8.58864	TCGA-P5-A77W	37	0.0136986	0	10.0566	TCGA-YC-A9TC	71	0.0547945	1	8.44335	TCGA-YC-A9TC	71	0.0547945	1	9.7435
										TCGA-P5-A77X	55	0.0109589	0	8.50467	TCGA-P5-A77X	55	0.0109589	0	10.2635	TCGA-YF-AA3L	47	0.663014	0	8.40809	TCGA-YF-AA3L	47	0.663014	0	11.0132
										TCGA-P5-A780	44	0.0164384	0	8.42173	TCGA-P5-A780	44	0.0164384	0	10.4394	TCGA-YF-AA3M	57	0.753425	0	8.06973	TCGA-YF-AA3M	57	0.753425	0	9.73045
										TCGA-P5-A781	34	0.0136986	0	8.43723	TCGA-P5-A781	34	0.0136986	0	10.4505	TCGA-ZF-A9R0	82	1.55342	0	7.95364	TCGA-ZF-A9R0	82	1.55342	0	9.97142
										TCGA-QH-A65R	38	0.479452	0	8.79237	TCGA-QH-A65R	38	0.479452	0	10.1709	TCGA-ZF-A9R1	81	0.613699	0	7.31644	TCGA-ZF-A9R1	81	0.613699	0	10.5151
										TCGA-QH-A65S	32	0.210959	0	8.28491	TCGA-QH-A65S	32	0.210959	0	9.97602	TCGA-ZF-A9R2	75	1.7589	0	7.56894	TCGA-ZF-A9R2	75	1.7589	0	10.2905
										TCGA-QH-A65V	43	0.40274	0	8.58416	TCGA-QH-A65V	43	0.40274	0	10.475	TCGA-ZF-A9R3	53	2.01096	0	7.62894	TCGA-ZF-A9R3	53	2.01096	0	10.2078
										TCGA-QH-A65X	28	0.649315	0	8.9534	TCGA-QH-A65X	28	0.649315	0	10.1953	TCGA-ZF-A9R4	83	2.52329	0	8.54509	TCGA-ZF-A9R4	83	2.52329	0	11.0443
										TCGA-QH-A65Z	54	0.342466	0	8.46348	TCGA-QH-A65Z	54	0.342466	0	10.4071	TCGA-ZF-A9R5	59	2.26575	0	8.17502	TCGA-ZF-A9R5	59	2.26575	0	10.9189
										TCGA-QH-A6CS	41	0.347945	0	8.62079	TCGA-QH-A6CS	41	0.347945	0	10.3447	TCGA-ZF-A9R7	76	1.82192	0	7.70356	TCGA-ZF-A9R7	76	1.82192	0	10.4857
										TCGA-QH-A6CU	52	-0.00273973	0	8.53335	TCGA-QH-A6CU	52	-0.00273973	0	10.5118	TCGA-ZF-A9R9	58	2.36712	1	7.75889	TCGA-ZF-A9R9	58	2.36712	1	10.8569
										TCGA-QH-A6CV	51	0.246575	0	7.54872	TCGA-QH-A6CV	51	0.246575	0	10.1953	TCGA-ZF-A9RC	77	6.2137	0	7.40582	TCGA-ZF-A9RC	77	6.2137	0	10.7985
										TCGA-QH-A6CW	43	-0.00273973	0	8.33405	TCGA-QH-A6CW	43	-0.00273973	0	10.3386	TCGA-ZF-A9RD	75	1.11781	1	8.5212	TCGA-ZF-A9RD	75	1.11781	1	8.74804
										TCGA-QH-A6CX	66	-0.00273973	0	7.96873	TCGA-QH-A6CX	66	-0.00273973	0	10.2481	TCGA-ZF-A9RE	78	0.290411	1	7.66096	TCGA-ZF-A9RE	78	0.290411	1	9.35117
										TCGA-QH-A6CY	38	0.183562	0	8.57647	TCGA-QH-A6CY	38	0.183562	0	10.1747	TCGA-ZF-A9RF	74	4.39452	0	7.91112	TCGA-ZF-A9RF	74	4.39452	0	10.7014
										TCGA-QH-A6CZ	38	0.263014	0	8.31766	TCGA-QH-A6CZ	38	0.263014	0	10.003	TCGA-ZF-A9RL	61	6.87397	0	7.91162	TCGA-ZF-A9RL	61	6.87397	0	10.239
										TCGA-QH-A6X3	27	0.0493151	0	8.57148	TCGA-QH-A6X3	27	0.0493151	0	10.3842	TCGA-ZF-A9RM	70	3.9863	0	7.21712	TCGA-ZF-A9RM	70	3.9863	0	9.61929
										TCGA-QH-A6X4	47	0.526027	0	8.97912	TCGA-QH-A6X4	47	0.526027	0	10.6694	TCGA-ZF-A9RN	67	1.68493	1	6.97522	TCGA-ZF-A9RN	67	1.68493	1	9.15697
										TCGA-QH-A6X5	58	0.326027	0	8.3849	TCGA-QH-A6X5	58	0.326027	0	10.7474	TCGA-ZF-AA4N	74	0.241096	1	7.83445	TCGA-ZF-AA4N	74	0.241096	1	10.1558
										TCGA-QH-A6X8	56	0.394521	0	7.93763	TCGA-QH-A6X8	56	0.394521	0	10.4952	TCGA-ZF-AA4R	67	2.83836	1	7.59659	TCGA-ZF-AA4R	67	2.83836	1	9.80125
										TCGA-QH-A6X9	73	0.158904	0	8.20515	TCGA-QH-A6X9	73	0.158904	0	10.0201	TCGA-ZF-AA4T	65	1.6411	1	7.35132	TCGA-ZF-AA4T	65	1.6411	1	10.0389
										TCGA-QH-A6XA	23	0.0191781	0	8.68762	TCGA-QH-A6XA	23	0.0191781	0	10.1212	TCGA-ZF-AA4U	70	0.717808	1	7.24871	TCGA-ZF-AA4U	70	0.717808	1	9.59787
										TCGA-QH-A6XC	48	0.419178	0	8.21942	TCGA-QH-A6XC	48	0.419178	0	10.1913	TCGA-ZF-AA4V	66	4.94795	0	7.69487	TCGA-ZF-AA4V	66	4.94795	0	10.1571
										TCGA-QH-A86X	33	0.290411	0	8.53116	TCGA-QH-A86X	33	0.290411	0	10.1001	TCGA-ZF-AA4W	56	5.0137	0	8.53416	TCGA-ZF-AA4W	56	5.0137	0	8.04981
										TCGA-QH-A870	38	0.00547945	0	8.55078	TCGA-QH-A870	38	0.00547945	0	10.6025	TCGA-ZF-AA4X	56	5.25205	0	8.30176	TCGA-ZF-AA4X	56	5.25205	0	10.0481
										TCGA-R8-A6ML	52	7.83562	0	8.53655	TCGA-R8-A6ML	52	7.83562	0	10.3927	TCGA-ZF-AA51	69	3.2274	0	7.28062	TCGA-ZF-AA51	69	3.2274	0	10.436
										TCGA-R8-A6MO	53	2.72055	0	8.47284	TCGA-R8-A6MO	53	2.72055	0	10.1039	TCGA-ZF-AA52	70	2.95068	1	8.08697	TCGA-ZF-AA52	70	2.95068	1	9.89142
										TCGA-R8-A73M	48	4.94795	0	8.96002	TCGA-R8-A73M	48	4.94795	0	10.3846	TCGA-ZF-AA53	60	4.82466	0	7.72148	TCGA-ZF-AA53	60	4.82466	0	9.46962
										TCGA-RY-A83X	46	2.56986	0	8.28515	TCGA-RY-A83X	46	2.56986	0	10.2824	TCGA-ZF-AA54	71	1.61644	1	7.34374	TCGA-ZF-AA54	71	1.61644	1	9.31316
										TCGA-RY-A83Y	45	0.454795	0	8.86698	TCGA-RY-A83Y	45	0.454795	0	10.1093	TCGA-ZF-AA56	79	0.709589	1	7.59817	TCGA-ZF-AA56	79	0.709589	1	9.36057
										TCGA-RY-A83Z	54	0.824658	0	9.0276	TCGA-RY-A83Z	54	0.824658	0	9.92261	TCGA-ZF-AA58	61	3.92877	0	7.49662	TCGA-ZF-AA58	61	3.92877	0	9.91966
										TCGA-RY-A840	47	2.33973	0	8.56556	TCGA-RY-A840	47	2.33973	0	10.194	TCGA-ZF-AA5H	60	1.59726	0	7.84981	TCGA-ZF-AA5H	60	1.59726	0	9.41769
										TCGA-RY-A843	30	0.172603	0	8.07789	TCGA-RY-A843	30	0.172603	0	9.66681	TCGA-ZF-AA5N	62	0.460274	1	9.09543	TCGA-ZF-AA5N	62	0.460274	1	10.5792
										TCGA-RY-A845	40	1.63288	0	8.55075	TCGA-RY-A845	40	1.63288	0	10.0027	TCGA-ZF-AA5P	65	0.843836	0	8.36177	TCGA-ZF-AA5P	65	0.843836	0	10.8397
										TCGA-RY-A847	45	2.55616	0	8.53127	TCGA-RY-A847	45	2.55616	0	9.97723
										TCGA-S9-A6TS	48	5.18082	1	8.33874	TCGA-S9-A6TS	48	5.18082	1	9.91876
										TCGA-S9-A6TU	38	5.75616	0	8.09728	TCGA-S9-A6TU	38	5.75616	0	10.508
										TCGA-S9-A6TV	50	1.56438	0	8.3268	TCGA-S9-A6TV	50	1.56438	0	10.1384
										TCGA-S9-A6TW	40	2.35616	0	9.03183	TCGA-S9-A6TW	40	2.35616	0	10.431
										TCGA-S9-A6TX	46	2.34521	0	8.38396	TCGA-S9-A6TX	46	2.34521	0	10.5297
										TCGA-S9-A6TY	50	1.87397	0	8.43227	TCGA-S9-A6TY	50	1.87397	0	10.1721
										TCGA-S9-A6TZ	39	1.80274	0	8.5371	TCGA-S9-A6TZ	39	1.80274	0	10.6201
										TCGA-S9-A6U0	46	1.36438	0	7.91315	TCGA-S9-A6U0	46	1.36438	0	10.0258
										TCGA-S9-A6U1	22	0.942466	0	8.05985	TCGA-S9-A6U1	22	0.942466	0	10.1942
										TCGA-S9-A6U2	48	1.30137	0	8.18541	TCGA-S9-A6U2	48	1.30137	0	10.6811
										TCGA-S9-A6U5	33	1.67123	0	8.22754	TCGA-S9-A6U5	33	1.67123	0	10.2808
										TCGA-S9-A6U6	28	0.821918	0	8.20875	TCGA-S9-A6U6	28	0.821918	0	10.0011
										TCGA-S9-A6U8	24	7.88493	0	8.5264	TCGA-S9-A6U8	24	7.88493	0	10.3274
										TCGA-S9-A6U9	36	6.97534	0	8.23246	TCGA-S9-A6U9	36	6.97534	0	10.3056
										TCGA-S9-A6UA	66	0.487671	1	7.83575	TCGA-S9-A6UA	66	0.487671	1	10.1567
										TCGA-S9-A6UB	52	8.64658	0	8.47722	TCGA-S9-A6UB	52	8.64658	0	10.6
										TCGA-S9-A6WD	58	5.19726	0	8.76652	TCGA-S9-A6WD	58	5.19726	0	10.6145
										TCGA-S9-A6WE	34	6.04932	0	8.32677	TCGA-S9-A6WE	34	6.04932	0	10.1111
										TCGA-S9-A6WG	31	5.87945	0	8.46418	TCGA-S9-A6WG	31	5.87945	0	10.0578
										TCGA-S9-A6WH	73	1.90959	0	8.82872	TCGA-S9-A6WH	73	1.90959	0	10.7287
										TCGA-S9-A6WI	56	5.88767	0	8.58611	TCGA-S9-A6WI	56	5.88767	0	9.61719
										TCGA-S9-A6WL	52	0.906849	0	8.43986	TCGA-S9-A6WL	52	0.906849	0	10.0456
										TCGA-S9-A6WM	59	0.775342	0	7.81431	TCGA-S9-A6WM	59	0.775342	0	10.6905
										TCGA-S9-A6WN	38	0.753425	0	7.82998	TCGA-S9-A6WN	38	0.753425	0	10.6738
										TCGA-S9-A6WO	29	0.632877	0	8.44107	TCGA-S9-A6WO	29	0.632877	0	10.5499
										TCGA-S9-A6WP	42	0.512329	0	8.75467	TCGA-S9-A6WP	42	0.512329	0	10.6408
										TCGA-S9-A6WQ	57	0.282192	0	8.55554	TCGA-S9-A6WQ	57	0.282192	0	10.383
										TCGA-S9-A7IQ	45	1.18904	0	8.06893	TCGA-S9-A7IQ	45	1.18904	0	9.56925
										TCGA-S9-A7IS	33	0.660274	1	8.0578	TCGA-S9-A7IS	33	0.660274	1	9.83591
										TCGA-S9-A7IX	57	1.63562	0	8.43302	TCGA-S9-A7IX	57	1.63562	0	10.17
										TCGA-S9-A7IY	39	1.04932	0	8.6804	TCGA-S9-A7IY	39	1.04932	0	10.3426
										TCGA-S9-A7IZ	48	0.350685	0	8.24353	TCGA-S9-A7IZ	48	0.350685	0	10.1053
										TCGA-S9-A7J0	30	0.780822	0	8.65205	TCGA-S9-A7J0	30	0.780822	0	9.77387
										TCGA-S9-A7J1	43	0.682192	0	8.19382	TCGA-S9-A7J1	43	0.682192	0	10.4195
										TCGA-S9-A7J2	25	0.169863	0	8.43377	TCGA-S9-A7J2	25	0.169863	0	10.227
										TCGA-S9-A7J3	52	0.676712	0	8.09649	TCGA-S9-A7J3	52	0.676712	0	10.1695
										TCGA-S9-A7QW	54	0.29863	0	8.92016	TCGA-S9-A7QW	54	0.29863	0	10.0987
										TCGA-S9-A7QX	36	0.336986	0	8.26085	TCGA-S9-A7QX	36	0.336986	0	10.337
										TCGA-S9-A7QY	35	1.51781	0	8.64232	TCGA-S9-A7QY	35	1.51781	0	10.3455
										TCGA-S9-A7QZ	41	1.08493	0	8.54424	TCGA-S9-A7QZ	41	1.08493	0	10.189
										TCGA-S9-A7R1	35	13.6986	0	8.13026	TCGA-S9-A7R1	35	13.6986	0	9.80596
										TCGA-S9-A7R2	69	0.865753	1	8.67202	TCGA-S9-A7R2	69	0.865753	1	10.7225
										TCGA-S9-A7R3	28	7.25753	0	8.97378	TCGA-S9-A7R3	28	7.25753	0	10.4151
										TCGA-S9-A7R4	46	1.45205	0	8.38732	TCGA-S9-A7R4	46	1.45205	0	10.0012
										TCGA-S9-A7R7	27	6.98356	0	7.89422	TCGA-S9-A7R7	27	6.98356	0	10.2475
										TCGA-S9-A7R8	44	2.63288	1	8.3672	TCGA-S9-A7R8	44	2.63288	1	10.2381
										TCGA-S9-A89V	70	1.5589	0	8.25619	TCGA-S9-A89V	70	1.5589	0	9.75186
										TCGA-S9-A89Z	40	0.416438	0	8.32901	TCGA-S9-A89Z	40	0.416438	0	10.0587
										TCGA-TM-A7C3	43	4.12055	0	7.70521	TCGA-TM-A7C3	43	4.12055	0	9.92128
										TCGA-TM-A7C4	39	2.99452	0	8.26705	TCGA-TM-A7C4	39	2.99452	0	9.88349
										TCGA-TM-A7C5	30	2.10959	0	8.42442	TCGA-TM-A7C5	30	2.10959	0	10.6141
										TCGA-TM-A7CA	44	1.88219	0	8.59058	TCGA-TM-A7CA	44	1.88219	0	10.0736
										TCGA-TM-A7CF	41	4.03288	0	8.46094	TCGA-TM-A7CF	41	4.03288	0	10.3671
										TCGA-TM-A84B	40	1	0	7.80957	TCGA-TM-A84B	40	1	0	10.789
										TCGA-TM-A84C	32	1.25753	0	8.15238	TCGA-TM-A84C	32	1.25753	0	9.60923
										TCGA-TM-A84F	48	4.23014	0	8.48454	TCGA-TM-A84F	48	4.23014	0	9.78568
										TCGA-TM-A84G	54	2.86301	0	8.51684	TCGA-TM-A84G	54	2.86301	0	10.5836
										TCGA-TM-A84H	44	2.02192	0	8.19289	TCGA-TM-A84H	44	2.02192	0	10.5867
										TCGA-TM-A84I	30	1.6137	0	7.64657	TCGA-TM-A84I	30	1.6137	0	9.97227
										TCGA-TM-A84J	63	1.45753	0	7.7427	TCGA-TM-A84J	63	1.45753	0	9.23802
										TCGA-TM-A84L	31	3.40274	1	8.42275	TCGA-TM-A84L	31	3.40274	1	10.1231
										TCGA-TM-A84M	40	1.37534	0	8.0631	TCGA-TM-A84M	40	1.37534	0	10.2816
										TCGA-TM-A84O	61	2.76986	1	8.01733	TCGA-TM-A84O	61	2.76986	1	10.1795
										TCGA-TM-A84Q	31	1.57534	0	8.40006	TCGA-TM-A84Q	31	1.57534	0	10.2194
										TCGA-TM-A84R	46	0.786301	0	8.37676	TCGA-TM-A84R	46	0.786301	0	9.84274
										TCGA-TM-A84S	36	0.380822	0	8.42708	TCGA-TM-A84S	36	0.380822	0	10.4845
										TCGA-TM-A84T	19	1	0	8.24005	TCGA-TM-A84T	19	1	0	10.0566
										TCGA-TQ-A7RF	27	1.78082	0	8.55977	TCGA-TQ-A7RF	27	1.78082	0	10.6282
										TCGA-TQ-A7RG	36	1.6411	0	8.44628	TCGA-TQ-A7RG	36	1.6411	0	10.2798
										TCGA-TQ-A7RH	39	1.33151	0	8.13357	TCGA-TQ-A7RH	39	1.33151	0	10.0148
										TCGA-TQ-A7RI	37	0.169863	0	8.51914	TCGA-TQ-A7RI	37	0.169863	0	10.1871
										TCGA-TQ-A7RJ	25	3.36712	0	8.36213	TCGA-TQ-A7RJ	25	3.36712	0	10.2244
										TCGA-TQ-A7RK	29	3.67397	0	8.18696	TCGA-TQ-A7RK	29	3.67397	0	10.5346
										TCGA-TQ-A7RM	41	3.05753	0	8.62488	TCGA-TQ-A7RM	41	3.05753	0	10.4388
										TCGA-TQ-A7RN	32	2.81096	0	8.33886	TCGA-TQ-A7RN	32	2.81096	0	10.1446
										TCGA-TQ-A7RO	29	2.6	0	8.1761	TCGA-TQ-A7RO	29	2.6	0	10.1661
										TCGA-TQ-A7RP	66	2.50411	0	7.87877	TCGA-TQ-A7RP	66	2.50411	0	10.5135
										TCGA-TQ-A7RQ	38	2.17808	0	8.47496	TCGA-TQ-A7RQ	38	2.17808	0	10.2072
										TCGA-TQ-A7RR	38	2.15616	0	8.06568	TCGA-TQ-A7RR	38	2.15616	0	10.5236
										TCGA-TQ-A7RS	25	-0.00273973	0	8.41612	TCGA-TQ-A7RS	25	-0.00273973	0	10.5932
										TCGA-TQ-A7RU	51	2.8274	0	8.50895	TCGA-TQ-A7RU	51	2.8274	0	10.4988
										TCGA-TQ-A7RV	27	5.11781	0	8.40381	TCGA-TQ-A7RV	27	5.11781	0	10.0151
										TCGA-TQ-A7RW	32	2.24932	1	8.41934	TCGA-TQ-A7RW	32	2.24932	1	10.7366
										TCGA-TQ-A8XE	42	2.6137	1	8.30838	TCGA-TQ-A8XE	42	2.6137	1	10.017
										TCGA-VM-A8C8	50	2.75616	0	8.98225	TCGA-VM-A8C8	50	2.75616	0	10.1413
										TCGA-VM-A8C9	37	2.50685	0	8.9235	TCGA-VM-A8C9	37	2.50685	0	9.58547
										TCGA-VM-A8CA	54	1.12603	0	8.97922	TCGA-VM-A8CA	54	1.12603	0	10.4373
										TCGA-VM-A8CB	33	0.00821918	0	8.83897	TCGA-VM-A8CB	33	0.00821918	0	10.8459
										TCGA-VM-A8CD	58	0.657534	1	8.41377	TCGA-VM-A8CD	58	0.657534	1	10.0051
										TCGA-VM-A8CE	25	2.23288	0	8.09391	TCGA-VM-A8CE	25	2.23288	0	10.4095
										TCGA-VM-A8CF	44	0.805479	0	8.63764	TCGA-VM-A8CF	44	0.805479	0	10.3452
										TCGA-VM-A8CH	24	0.912329	0	8.33564	TCGA-VM-A8CH	24	0.912329	0	10.2653
										TCGA-VV-A829	44	2.25479	0	8.15258	TCGA-VV-A829	44	2.25479	0	9.9836
										TCGA-VV-A86M	36	0.586301	0	8.61743	TCGA-VV-A86M	36	0.586301	0	10.2753
										TCGA-VW-A7QS	35	1.93425	0	8.53968	TCGA-VW-A7QS	35	1.93425	0	10.1822
										TCGA-VW-A8FI	66	0.671233	1	7.79891	TCGA-VW-A8FI	66	0.671233	1	9.59386
										TCGA-W9-A837	47	3.75616	0	8.37668	TCGA-W9-A837	47	3.75616	0	9.98194
										TCGA-WH-A86K	65	0.438356	0	8.49576	TCGA-WH-A86K	65	0.438356	0	9.975
										TCGA-WY-A858	32	3.66301	0	8.21738	TCGA-WY-A858	32	3.66301	0	10.0188
										TCGA-WY-A859	34	3.32329	0	8.13982	TCGA-WY-A859	34	3.32329	0	9.86872
										TCGA-WY-A85A	20	3.61644	0	8.60545	TCGA-WY-A85A	20	3.61644	0	9.90067
										TCGA-WY-A85B	24	2.74795	0	8.41151	TCGA-WY-A85B	24	2.74795	0	10.1206
										TCGA-WY-A85C	36	2.3726	0	8.62404	TCGA-WY-A85C	36	2.3726	0	10.3785
										TCGA-WY-A85D	60	3.14247	0	8.54795	TCGA-WY-A85D	60	3.14247	0	10.383
										TCGA-WY-A85E	48	1.71507	0	8.81668	TCGA-WY-A85E	48	1.71507	0	9.94194

## Sheet: Table S4
Genes with Kaplan-Meier p-values <1x10-4 in LGG
Low (at or below mean) expression associated with poor survival							High (above mean) expression associated with poor survival							genes associatd with cluster "synapse"							genes associatd with cluster "mitosis"							genes associatd with cluster "DNA damage and repair"
Gene	coeff	exp(coeff)	se(coeff)	z	p-value		Gene	coeff	exp(coeff)	se(coeff)	z	p-value		Gene	Postsynaptic cell membrane	GO:0045211~postsynaptic membrane	GO:0030054~cell junction	Synapse	Cell junction		Gene	GO:0007067~mitotic nuclear division	Mitosis	GO:0051301~cell division	Cell division	Cell cycle		Gene	GO:0000724~double-strand break repair via homologous recombination	GO:0006281~DNA repair	DNA repair	DNA damage
survival_abcc8_lgg.out:geneLevabcc8_High	-0.8965	0.408	0.2248	-3.989	6.65e-05		survival_aaed1_lgg.out:geneLevaaed1_High	0.9596	2.6106	0.2218	4.326	1.52e-05		brain abundant membrane attached signal protein 1(BASP1)	0	0	1	0	0		centromere protein N(CENPN)	1	0	0	0	0		menin 1(MEN1)	0	1	0	0
survival_abhd14a_lgg.out:geneLevabhd14a_High	-0.9472	0.3878	0.2256	-4.198	2.69e-05		survival_abca12_lgg.out:geneLevabca12_High	0.9677	2.632	0.2167	4.466	7.96e-06		discs large MAGUK scaffold protein 5(DLG5)	0	0	0	0	1		kinesin family member 14(KIF14)	0	0	1	0	0		E2F transcription factor 7(E2F7)	0	0	0	1
survival_abi1_lgg.out:geneLevabi1_High	-0.9407	0.3904	0.2139	-4.398	1.09e-05		survival_abca13_lgg.out:geneLevabca13_High	1.0093	2.7437	0.2185	4.619	3.85e-06		calmodulin regulated spectrin associated protein family member 3(CAMSAP3)	0	0	0	0	1		minichromosome maintenance 8 homologous recombination repair factor(MCM8)	0	0	0	0	1		Fanconi anemia complementation group B(FANCB)	0	0	1	1
survival_ablim3_lgg.out:geneLevablim3_High	-1.062	0.3458	0.2181	-4.868	1.13e-06		survival_abcb7_lgg.out:geneLevabcb7_High	0.9354	2.5482	0.2345	3.99	6.62e-05		fibronectin leucine rich transmembrane protein 1(FLRT1)	0	0	0	0	1		forkhead box M1(FOXM1)	0	0	0	0	1		deltex E3 ubiquitin ligase 3L(DTX3L)	0	0	1	1
survival_abraxas2_lgg.out:geneLevabraxas2_High	-0.9178	0.3994	0.212	-4.329	1.5e-05		survival_abcc3_lgg.out:geneLevabcc3_High	0.8849	2.4228	0.2128	4.158	3.22e-05		coiled-coil domain containing 85C(CCDC85C)	0	0	0	0	1		MDM2 binding protein(MTBP)	0	0	0	0	1		mitochondrial genome maintenance exonuclease 1(MGME1)	0	0	1	1
survival_acadsb_lgg.out:geneLevacadsb_High	-1.0886	0.3367	0.2213	-4.92	8.65e-07		survival_abcd1_lgg.out:geneLevabcd1_High	0.9275	2.5282	0.2212	4.193	2.75e-05		CDC42 binding protein kinase beta(CDC42BPB)	0	0	0	0	1		BRCA2, DNA repair associated(BRCA2)	0	0	0	0	1		poly(ADP-ribose) polymerase family member 9(PARP9)	0	0	1	1
survival_acbd5_lgg.out:geneLevacbd5_High	-0.956	0.3844	0.2128	-4.492	7.06e-06		survival_accs_lgg.out:geneLevaccs_High	0.8721	2.392	0.2161	4.035	5.46e-05		tyrosine kinase non receptor 2(TNK2)	0	0	0	0	1		BRCA1, DNA repair associated(BRCA1)	0	0	0	0	1		proliferating cell nuclear antigen(PCNA)	0	0	1	1
survival_actr1a_lgg.out:geneLevactr1a_High	-0.9076	0.4035	0.2146	-4.229	2.35e-05		survival_acsl1_lgg.out:geneLevacsl1_High	0.9068	2.4765	0.2156	4.206	2.6e-05		fermitin family member 1(FERMT1)	0	0	1	0	1		STEAP3 metalloreductase(STEAP3)	0	0	0	0	1		minichromosome maintenance 8 homologous recombination repair factor(MCM8)	1	0	1	1
survival_add1_lgg.out:geneLevadd1_High	-0.9875	0.3725	0.2143	-4.608	4.07e-06		survival_actn4_lgg.out:geneLevactn4_High	0.9648	2.6243	0.2293	4.208	2.57e-05		solute carrier family 8 member A3(SLC8A3)	0	0	1	0	1		DLG associated protein 5(DLGAP5)	0	0	0	0	1		BRCA2, DNA repair associated(BRCA2)	1	0	1	1
survival_adgra1_lgg.out:geneLevadgra1_High	-0.9108	0.4022	0.2155	-4.226	2.37e-05		survival_actr3_lgg.out:geneLevactr3_High	0.8583	2.3592	0.2181	3.935	8.3e-05		WAS protein family member 1(WASF1)	0	0	0	1	1		checkpoint kinase 1(CHEK1)	0	0	0	0	1		structural maintenance of chromosomes 5(SMC5)	1	0	1	1
survival_adgrb3_lgg.out:geneLevadgrb3_High	-0.9392	0.391	0.2153	-4.363	1.28e-05		survival_adam12_lgg.out:geneLevadam12_High	0.834	2.3024	0.2103	3.966	7.31e-05		nectin cell adhesion molecule 1(NECTIN1)	0	0	0	1	1		E2F transcription factor 7(E2F7)	0	0	0	0	1		RAD54 homolog B (S. cerevisiae)(RAD54B)	1	0	1	1
survival_adgrl1_lgg.out:geneLevadgrl1_High	-0.8776	0.4158	0.2211	-3.969	7.22e-05		survival_adamtsl4_lgg.out:geneLevadamtsl4_High	0.9845	2.6764	0.2139	4.603	4.17e-06		C-terminal binding protein 2(CTBP2)	0	0	1	1	1		cyclin dependent kinase inhibitor 2C(CDKN2C)	0	0	0	0	1		cyclin dependent kinase 2(CDK2)	0	1	1	1
survival_aff2_lgg.out:geneLevaff2_High	-0.8512	0.4269	0.2106	-4.041	5.31e-05		survival_adgre2_lgg.out:geneLevadgre2_High	0.892	2.44	0.2198	4.059	4.93e-05		septin 3(SEPT3)	0	0	1	1	1		chromatin assembly factor 1 subunit B(CHAF1B)	0	0	0	0	1		damage specific DNA binding protein 2(DDB2)	0	1	1	1
survival_akap6_lgg.out:geneLevakap6_High	-0.9851	0.3734	0.211	-4.669	3.02e-06		survival_adgre5_lgg.out:geneLevadgre5_High	1.159	3.1868	0.2245	5.164	2.42e-07		von Willebrand factor C domain containing 2(VWC2)	0	0	1	1	1		thioredoxin like 4B(TXNL4B)	0	0	0	0	1		forkhead box M1(FOXM1)	0	1	1	1
survival_akr1c3_lgg.out:geneLevakr1c3_High	-0.8778	0.4157	0.2171	-4.044	5.26e-05		survival_adig_lgg.out:geneLevadig_High	0.9554	2.5997	0.2398	3.985	6.76e-05		SV2 related protein(SVOP)	0	0	1	1	1		minichromosome maintenance complex component 2(MCM2)	0	0	0	0	1		RAD18, E3 ubiquitin protein ligase(RAD18)	0	1	1	1
survival_aldh5a1_lgg.out:geneLevaldh5a1_High	-1.1116	0.329	0.2167	-5.131	2.89e-07		survival_aebp1_lgg.out:geneLevaebp1_High	0.8991	2.4575	0.2209	4.07	4.71e-05		unc-13 homolog A(UNC13A)	0	0	1	1	1		epithelial cell transforming 2(ECT2)	0	0	0	1	1		SMC5-SMC6 complex localization factor 1(SLF1)	0	1	1	1
survival_aldoc_lgg.out:geneLevaldoc_High	-0.9053	0.4044	0.2123	-4.265	2e-05		survival_aff1_lgg.out:geneLevaff1_High	1.0302	2.8016	0.2349	4.386	1.15e-05		ELKS/RAB6-interacting/CAST family member 2(ERC2)	0	0	1	1	1		centromere protein A(CENPA)	0	1	0	1	1		chromatin assembly factor 1 subunit B(CHAF1B)	0	1	1	1
survival_amer3_lgg.out:geneLevamer3_High	-0.8403	0.4316	0.2147	-3.914	9.06e-05		survival_agtrap_lgg.out:geneLevagtrap_High	0.9547	2.5979	0.2354	4.056	4.98e-05		Rho GTPase activating protein 44(ARHGAP44)	0	0	1	1	1		septin 10(SEPT10)	0	0	1	1	1		Fanconi anemia complementation group C(FANCC)	0	1	1	1
survival_amn1_lgg.out:geneLevamn1_High	-0.9501	0.3867	0.2296	-4.138	3.5e-05		survival_ak2_lgg.out:geneLevak2_High	1.0106	2.7473	0.2448	4.128	3.66e-05		synaptophysin(SYP)	0	0	1	1	1		shugoshin 2(SGO2)	0	0	1	1	1		checkpoint kinase 1(CHEK1)	0	1	1	1
survival_angptl2_lgg.out:geneLevangptl2_High	-0.9692	0.3794	0.2178	-4.45	8.58e-06		survival_aknad1_lgg.out:geneLevaknad1_High	0.9036	2.4685	0.2177	4.151	3.31e-05		vesicle associated membrane protein 2(VAMP2)	0	0	1	1	1		septin 9(SEPT9)	0	0	1	1	1		pituitary tumor-transforming 1(PTTG1)	0	1	1	1
survival_ankrd16_lgg.out:geneLevankrd16_High	-1.1632	0.3125	0.2203	-5.28	1.29e-07		survival_aldh3a1_lgg.out:geneLevaldh3a1_High	0.8967	2.4516	0.2148	4.174	3e-05		DS cell adhesion molecule like 1(DSCAML1)	0	0	1	1	1		CDC28 protein kinase regulatory subunit 1B(CKS1B)	0	0	1	1	1		thyroid hormone receptor interactor 12(TRIP12)	0	1	1	1
survival_ankrd46_lgg.out:geneLevankrd46_High	-1.1545	0.3152	0.2154	-5.36	8.33e-08		survival_alg6_lgg.out:geneLevalg6_High	0.9652	2.6252	0.2209	4.37	1.24e-05		adhesion G protein-coupled receptor L1(ADGRL1)	0	0	1	1	1		CDC28 protein kinase regulatory subunit 2(CKS2)	0	0	1	1	1		PARP1 binding protein(PARPBP)	0	1	1	1
survival_anxa7_lgg.out:geneLevanxa7_High	-0.8934	0.4093	0.2176	-4.107	4.02e-05		survival_als2cr12_lgg.out:geneLevals2cr12_High	0.927	2.5269	0.2163	4.286	1.82e-05		ATCAY, caytaxin(ATCAY)	0	0	1	1	1		centrosomal protein 55(CEP55)	1	1	0	1	1		ubiquitin specific peptidase 28(USP28)	0	1	1	1
survival_aqp7_lgg.out:geneLevaqp7_High	-1.0467	0.3511	0.2419	-4.327	1.51e-05		survival_ang_lgg.out:geneLevang_High	1.2501	3.4908	0.2364	5.289	1.23e-07		secretory carrier membrane protein 5(SCAMP5)	0	0	1	1	1		abnormal spindle microtubule assembly(ASPM)	1	1	0	1	1		uracil DNA glycosylase(UNG)	0	1	1	1
survival_arfgap2_lgg.out:geneLevarfgap2_High	-0.839	0.4322	0.2144	-3.914	9.09e-05		survival_angpt2_lgg.out:geneLevangpt2_High	0.9635	2.6208	0.2239	4.302	1.69e-05		abl interactor 1(ABI1)	1	1	0	1	1		NIMA related kinase 6(NEK6)	1	1	0	1	1		RAD51 associated protein 1(RAD51AP1)	1	1	1	1
survival_arhgap12_lgg.out:geneLevarhgap12_High	-1.0316	0.3564	0.2164	-4.768	1.86e-06		survival_anxa1_lgg.out:geneLevanxa1_High	0.8772	2.4041	0.2109	4.16	3.18e-05		Fas apoptotic inhibitory molecule 2(FAIM2)	1	1	1	1	1		transforming acidic coiled-coil containing protein 3(TACC3)	0	1	1	1	1		BRCA1, DNA repair associated(BRCA1)	1	1	1	1
survival_arhgap44_lgg.out:geneLevarhgap44_High	-0.8686	0.4195	0.2209	-3.932	8.43e-05		survival_anxa2p1_lgg.out:geneLevanxa2p1_High	1.0077	2.7392	0.2186	4.61	4.02e-06		DLG associated protein 1(DLGAP1)	1	1	1	1	1		DSN1 homolog, MIS12 kinetochore complex component(DSN1)	0	1	1	1	1		DNA polymerase theta(POLQ)	1	1	1	1
survival_arhgdig_lgg.out:geneLevarhgdig_High	-0.8481	0.4282	0.2163	-3.92	8.84e-05		survival_anxa5_lgg.out:geneLevanxa5_High	1.0072	2.7379	0.2171	4.639	3.5e-06		neuroligin 2(NLGN2)	1	1	1	1	1		non-SMC condensin I complex subunit D2(NCAPD2)	0	1	1	1	1		X-ray repair cross complementing 2(XRCC2)	1	1	1	1
survival_arhgef17_lgg.out:geneLevarhgef17_High	-0.9499	0.3868	0.2211	-4.295	1.75e-05		survival_aox1_lgg.out:geneLevaox1_High	1.054	2.8692	0.2124	4.964	6.92e-07		leucine rich repeat transmembrane neuronal 4(LRRTM4)	1	1	1	1	1		cell division cycle associated 8(CDCA8)	0	1	1	1	1		replication protein A3(RPA3)	1	1	1	1
survival_arl3_lgg.out:geneLevarl3_High	-1.5557	0.2111	0.2176	-7.148	8.82e-13		survival_apcdd1l_lgg.out:geneLevapcdd1l_High	1.0142	2.7572	0.2486	4.079	4.52e-05		cerebellin 1 precursor(CBLN1)	1	1	1	1	1		non-SMC condensin I complex subunit G(NCAPG)	0	1	1	1	1		RAD54-like (S. cerevisiae)(RAD54L)	1	1	1	1
survival_arpp21_lgg.out:geneLevarpp21_High	-1.139	0.3202	0.216	-5.272	1.35e-07		survival_apobec3c_lgg.out:geneLevapobec3c_High	0.9134	2.4927	0.2276	4.013	6e-05		calcium binding protein 1(CABP1)	1	1	1	1	1		cyclin B1(CCNB1)	0	1	1	1	1
survival_asb13_lgg.out:geneLevasb13_High	-1.161	0.3132	0.215	-5.4	6.67e-08		survival_apobr_lgg.out:geneLevapobr_High	1.0597	2.8854	0.2224	4.764	1.9e-06		cytoplasmic polyadenylation element binding protein 3(CPEB3)	1	1	1	1	1		proline and serine rich coiled-coil 1(PSRC1)	0	1	1	1	1
survival_asic1_lgg.out:geneLevasic1_High	-1.1245	0.3248	0.2268	-4.958	7.11e-07		survival_apoc2_lgg.out:geneLevapoc2_High	1.0293	2.799	0.2252	4.57	4.88e-06		glutamate ionotropic receptor NMDA type subunit 3A(GRIN3A)	1	1	1	1	1		nudE neurodevelopment protein 1(NDE1)	0	1	1	1	1
survival_atcay_lgg.out:geneLevatcay_High	-0.8871	0.4118	0.2127	-4.171	3.04e-05		survival_apol4_lgg.out:geneLevapol4_High	0.924	2.5193	0.2183	4.232	2.31e-05		glutamate ionotropic receptor AMPA type subunit 2(GRIA2)	1	1	1	1	1		centromere protein E(CENPE)	0	1	1	1	1
survival_atp5c1_lgg.out:geneLevatp5c1_High	-0.958	0.3837	0.224	-4.277	1.89e-05		survival_apol6_lgg.out:geneLevapol6_High	1.043	2.8377	0.2213	4.713	2.44e-06		glutamate ionotropic receptor delta type subunit 1(GRID1)	1	1	1	1	1		structural maintenance of chromosomes 4(SMC4)	0	1	1	1	1
survival_atp5s_lgg.out:geneLevatp5s_High	-0.9686	0.3796	0.2154	-4.497	6.91e-06		survival_arap3_lgg.out:geneLevarap3_High	1.0027	2.7256	0.2136	4.693	2.69e-06		glutamate ionotropic receptor AMPA type subunit 4(GRIA4)	1	1	1	1	1		cell division cycle associated 2(CDCA2)	1	1	1	1	1
survival_atp6v0e2_lgg.out:geneLevatp6v0e2_High	-1.0126	0.3633	0.2276	-4.448	8.66e-06		survival_arhgap11a_lgg.out:geneLevarhgap11a_High	0.9873	2.6841	0.2357	4.189	2.8e-05		SH3 and multiple ankyrin repeat domains 2(SHANK2)	1	1	1	1	1		F-box and leucine rich repeat protein 7(FBXL7)	1	1	1	1	1
survival_atp6v1g2_lgg.out:geneLevatp6v1g2_High	-1.1327	0.3221	0.2217	-5.11	3.22e-07		survival_arhgap11b_lgg.out:geneLevarhgap11b_High	1.0887	2.9705	0.2387	4.562	5.07e-06		gamma-aminobutyric acid type A receptor beta3 subunit(GABRB3)	1	1	1	1	1		kinesin family member 2C(KIF2C)	1	1	1	1	1
survival_basp1_lgg.out:geneLevbasp1_High	-0.9264	0.396	0.2185	-4.239	2.24e-05		survival_arhgap18_lgg.out:geneLevarhgap18_High	0.922	2.5144	0.2155	4.278	1.89e-05		gamma-aminobutyric acid type A receptor delta subunit(GABRD)	1	1	1	1	1		TPX2, microtubule nucleation factor(TPX2)	1	1	1	1	1
survival_bccip_lgg.out:geneLevbccip_High	-0.9413	0.3901	0.2152	-4.374	1.22e-05		survival_arid5a_lgg.out:geneLevarid5a_High	0.844	2.3256	0.2153	3.92	8.86e-05		leucine rich repeat containing 4(LRRC4)	1	1	1	1	1		aurora kinase A(AURKA)	1	1	1	1	1
survival_bcl7a_lgg.out:geneLevbcl7a_High	-1.0496	0.3501	0.2169	-4.84	1.3e-06		survival_arl2bp_lgg.out:geneLevarl2bp_High	0.8693	2.3853	0.2192	3.966	7.32e-05		leucine rich repeat transmembrane neuronal 3(LRRTM3)	1	1	1	1	1		pituitary tumor-transforming 1(PTTG1)	1	1	1	1	1
survival_bex3_lgg.out:geneLevbex3_High	-1.2521	0.2859	0.239	-5.239	1.61e-07		survival_arl4c_lgg.out:geneLevarl4c_High	1.0658	2.9032	0.2288	4.658	3.19e-06		cholinergic receptor nicotinic alpha 4 subunit(CHRNA4)	1	1	1	1	1		receptor accessory protein 4(REEP4)	1	1	1	1	1
survival_bex4_lgg.out:geneLevbex4_High	-1.0417	0.3528	0.2254	-4.621	3.82e-06		survival_asf1b_lgg.out:geneLevasf1b_High	0.8962	2.4503	0.2274	3.942	8.08e-05		leucine rich repeat containing 4C(LRRC4C)	1	1	1	1	1		kinetochore associated 1(KNTC1)	1	1	1	1	1
survival_bivm_lgg.out:geneLevbivm_High	-0.9986	0.3684	0.2166	-4.61	4.02e-06		survival_aspm_lgg.out:geneLevaspm_High	1.001	2.722	0.242	4.137	3.51e-05									non-SMC condensin II complex subunit G2(NCAPG2)	1	1	1	1	1
survival_bloc1s2_lgg.out:geneLevbloc1s2_High	-0.9401	0.3906	0.2271	-4.139	3.49e-05		survival_atad2_lgg.out:geneLevatad2_High	0.945	2.5729	0.2327	4.061	4.9e-05									large tumor suppressor kinase 2(LATS2)	1	1	1	1	1
survival_bmp2_lgg.out:geneLevbmp2_High	-1.0486	0.3504	0.2116	-4.955	7.23e-07		survival_atf5_lgg.out:geneLevatf5_High	0.8365	2.3082	0.2117	3.951	7.78e-05									cyclin F(CCNF)	1	1	1	1	1
survival_bmpr1a_lgg.out:geneLevbmpr1a_High	-0.8803	0.4147	0.2128	-4.138	3.51e-05		survival_aurka_lgg.out:geneLevaurka_High	0.9292	2.5325	0.2221	4.184	2.87e-05									WEE1 G2 checkpoint kinase(WEE1)	1	1	1	1	1
survival_brsk2_lgg.out:geneLevbrsk2_High	-1.1266	0.3241	0.2207	-5.103	3.34e-07		survival_avil_lgg.out:geneLevavil_High	1.0384	2.8246	0.2189	4.743	2.11e-06									cyclin dependent kinase 2(CDK2)	1	1	1	1	1
survival_btrc_lgg.out:geneLevbtrc_High	-0.9039	0.405	0.2154	-4.196	2.72e-05		survival_b3galnt2_lgg.out:geneLevb3galnt2_High	0.968	2.6328	0.2168	4.464	8.03e-06									cyclin A2(CCNA2)	1	1	1	1	1
survival_c10orf88_lgg.out:geneLevc10orf88_High	-0.9522	0.3859	0.2154	-4.42	9.86e-06		survival_b3gnt7_lgg.out:geneLevb3gnt7_High	0.9492	2.5837	0.2099	4.522	6.12e-06									cyclin B2(CCNB2)	1	1	1	1	1
survival_c14orf132_lgg.out:geneLevc14orf132_High	-1.0826	0.3387	0.2133	-5.074	3.89e-07		survival_bace2_lgg.out:geneLevbace2_High	0.8784	2.4071	0.2169	4.05	5.12e-05									spindle and kinetochore associated complex subunit 1(SKA1)	1	1	1	1	1
survival_c15orf59_lgg.out:geneLevc15orf59_High	-1.1566	0.3145	0.2335	-4.954	7.28e-07		survival_bcas4_lgg.out:geneLevbcas4_High	0.8835	2.4193	0.2211	3.997	6.43e-05									cell division cycle 25C(CDC25C)	1	1	1	1	1
survival_c17orf102_lgg.out:geneLevc17orf102_High	-0.9098	0.4026	0.2253	-4.038	5.4e-05		survival_bcat1_lgg.out:geneLevbcat1_High	0.8362	2.3076	0.2123	3.939	8.18e-05									cell division cycle 20(CDC20)	1	1	1	1	1
survival_c22orf39_lgg.out:geneLevc22orf39_High	-1.0758	0.341	0.2179	-4.936	7.97e-07		survival_bcl2l12_lgg.out:geneLevbcl2l12_High	0.9577	2.6056	0.2259	4.24	2.23e-05									neural precursor cell expressed, developmentally down-regulated 1(NEDD1)	1	1	1	1	1
survival_c2orf27a_lgg.out:geneLevc2orf27a_High	-0.91	0.4025	0.2124	-4.283	1.84e-05		survival_bgn_lgg.out:geneLevbgn_High	1.2618	3.5317	0.2241	5.63	1.8e-08									structural maintenance of chromosomes 5(SMC5)	1	1	1	1	1
survival_cabp1_lgg.out:geneLevcabp1_High	-0.9854	0.3733	0.2283	-4.316	1.59e-05		survival_bmp1_lgg.out:geneLevbmp1_High	0.8842	2.421	0.2185	4.046	5.21e-05									NDC80, kinetochore complex component(NDC80)	1	1	1	1	1
survival_cacna2d2_lgg.out:geneLevcacna2d2_High	-1.1774	0.3081	0.2194	-5.366	8.04e-08		survival_brca1_lgg.out:geneLevbrca1_High	0.9624	2.6179	0.2213	4.348	1.37e-05
survival_cacng2_lgg.out:geneLevcacng2_High	-0.928	0.3954	0.217	-4.276	1.91e-05		survival_brca2_lgg.out:geneLevbrca2_High	1.12	3.063	0.235	4.765	1.89e-06
survival_calcrl_lgg.out:geneLevcalcrl_High	-1.0093	0.3645	0.2105	-4.796	1.62e-06		survival_btg3_lgg.out:geneLevbtg3_High	1.2586	3.5206	0.2339	5.381	7.39e-08
survival_caln1_lgg.out:geneLevcaln1_High	-1.0178	0.3614	0.2196	-4.635	3.58e-06		survival_btn2a2_lgg.out:geneLevbtn2a2_High	1.1555	3.1757	0.2262	5.108	3.25e-07
survival_camlg_lgg.out:geneLevcamlg_High	-0.959	0.3833	0.2211	-4.337	1.45e-05		survival_btn2a3p_lgg.out:geneLevbtn2a3p_High	0.9886	2.6875	0.2237	4.419	9.9e-06
survival_camsap3_lgg.out:geneLevcamsap3_High	-1.4088	0.2444	0.23	-6.125	9.06e-10		survival_c10orf10_lgg.out:geneLevc10orf10_High	0.9615	2.6156	0.2182	4.406	1.05e-05
survival_casq1_lgg.out:geneLevcasq1_High	-0.9106	0.4023	0.2174	-4.189	2.81e-05		survival_c11orf21_lgg.out:geneLevc11orf21_High	0.9744	2.6496	0.2272	4.288	1.8e-05
survival_cbfa2t3_lgg.out:geneLevcbfa2t3_High	-0.9583	0.3835	0.2213	-4.329	1.49e-05		survival_c1r_lgg.out:geneLevc1r_High	0.9973	2.7108	0.2175	4.585	4.54e-06
survival_cbln1_lgg.out:geneLevcbln1_High	-1.1243	0.3249	0.2168	-5.187	2.14e-07		survival_c1rl_lgg.out:geneLevc1rl_High	0.92	2.5093	0.2121	4.338	1.44e-05
survival_cbs_lgg.out:geneLevcbs_High	-0.9134	0.4011	0.214	-4.269	1.97e-05		survival_c6orf118_lgg.out:geneLevc6orf118_High	0.8553	2.3521	0.2127	4.021	5.8e-05
survival_ccar2___brinp1_lgg.out:geneLevccar2___brinp1_High	-0.9542	0.3851	0.2168	-4.402	1.07e-05		survival_cabp4_lgg.out:geneLevcabp4_High	1.05	2.857	0.217	4.838	1.31e-06
survival_ccdc85a_lgg.out:geneLevccdc85a_High	-1.0079	0.365	0.2229	-4.521	6.15e-06		survival_calu_lgg.out:geneLevcalu_High	1.0675	2.9082	0.2277	4.688	2.76e-06
survival_ccdc85c_lgg.out:geneLevccdc85c_High	-1.0693	0.3432	0.2251	-4.75	2.03e-06		survival_capg_lgg.out:geneLevcapg_High	1.135	3.1112	0.2273	4.994	5.9e-07
survival_ccny_lgg.out:geneLevccny_High	-1.0781	0.3402	0.2196	-4.91	9.09e-07		survival_capn1_lgg.out:geneLevcapn1_High	1.0233	2.7824	0.2307	4.436	9.17e-06
survival_ccser2_lgg.out:geneLevccser2_High	-1.0749	0.3413	0.2166	-4.962	6.96e-07		survival_capn5_lgg.out:geneLevcapn5_High	1.1433	3.1371	0.2138	5.348	8.91e-08
survival_cdc42bpb_lgg.out:geneLevcdc42bpb_High	-1.2595	0.2838	0.2237	-5.63	1.8e-08		survival_card16_lgg.out:geneLevcard16_High	0.8591	2.3611	0.2139	4.016	5.92e-05
survival_cdh10_lgg.out:geneLevcdh10_High	-0.866	0.4206	0.2133	-4.059	4.92e-05		survival_carhsp1_lgg.out:geneLevcarhsp1_High	0.9372	2.5528	0.2232	4.198	2.69e-05
survival_cdhr1_lgg.out:geneLevcdhr1_High	-0.9748	0.3773	0.2154	-4.526	6.01e-06		survival_casp2_lgg.out:geneLevcasp2_High	0.9515	2.5896	0.225	4.229	2.35e-05
survival_cdk5r1_lgg.out:geneLevcdk5r1_High	-0.994	0.3701	0.2172	-4.577	4.71e-06		survival_casp3_lgg.out:geneLevcasp3_High	0.8346	2.3038	0.2136	3.907	9.33e-05
survival_cdnf_lgg.out:geneLevcdnf_High	-0.8989	0.407	0.2127	-4.226	2.37e-05		survival_casp7_lgg.out:geneLevcasp7_High	0.8874	2.4289	0.2237	3.967	7.28e-05
survival_cdr1_lgg.out:geneLevcdr1_High	-0.9226	0.3975	0.2111	-4.371	1.24e-05		survival_casp8_lgg.out:geneLevcasp8_High	0.8342	2.303	0.2133	3.91	9.22e-05
survival_celf2_lgg.out:geneLevcelf2_High	-0.8394	0.432	0.2153	-3.899	9.65e-05		survival_cast_lgg.out:geneLevcast_High	0.8671	2.38	0.2144	4.044	5.26e-05
survival_celf5_lgg.out:geneLevcelf5_High	-0.834	0.4343	0.213	-3.915	9.05e-05		survival_cavin1_lgg.out:geneLevcavin1_High	0.9259	2.5242	0.2144	4.319	1.57e-05
survival_cgref1_lgg.out:geneLevcgref1_High	-1.1028	0.3319	0.2234	-4.937	7.94e-07		survival_cbfb_lgg.out:geneLevcbfb_High	0.9314	2.538	0.2274	4.096	4.21e-05
survival_chchd6_lgg.out:geneLevchchd6_High	-1.0211	0.3602	0.2334	-4.375	1.22e-05		survival_cbr3_lgg.out:geneLevcbr3_High	0.8855	2.4242	0.2134	4.149	3.34e-05
survival_chd3_lgg.out:geneLevchd3_High	-1.0119	0.3635	0.2195	-4.611	4.01e-06		survival_ccdc152_lgg.out:geneLevccdc152_High	0.9814	2.6683	0.2177	4.508	6.53e-06
survival_chga_lgg.out:geneLevchga_High	-0.8289	0.4365	0.2128	-3.894	9.85e-05		survival_ccdc153_lgg.out:geneLevccdc153_High	0.8579	2.3581	0.2123	4.04	5.35e-05
survival_chgb_lgg.out:geneLevchgb_High	-0.9458	0.3884	0.2217	-4.267	1.98e-05		survival_ccdc18_lgg.out:geneLevccdc18_High	0.9498	2.5853	0.2219	4.281	1.86e-05
survival_chrna4_lgg.out:geneLevchrna4_High	-1.0934	0.3351	0.217	-5.038	4.71e-07		survival_ccdc8_lgg.out:geneLevccdc8_High	0.8587	2.3601	0.2103	4.084	4.43e-05
survival_chst15_lgg.out:geneLevchst15_High	-0.9143	0.4008	0.2129	-4.294	1.75e-05		survival_ccna2_lgg.out:geneLevccna2_High	1.0877	2.9674	0.2352	4.625	3.74e-06
survival_chst1_lgg.out:geneLevchst1_High	-0.9585	0.3835	0.2232	-4.295	1.75e-05		survival_ccnb1_lgg.out:geneLevccnb1_High	0.965	2.6247	0.2221	4.345	1.4e-05
survival_cipc_lgg.out:geneLevcipc_High	-1.0143	0.3626	0.2211	-4.587	4.49e-06		survival_ccnb2_lgg.out:geneLevccnb2_High	1.0064	2.7358	0.2417	4.164	3.13e-05
survival_ckmt1b_lgg.out:geneLevckmt1b_High	-0.8496	0.4276	0.2136	-3.978	6.96e-05		survival_ccnf_lgg.out:geneLevccnf_High	0.9242	2.5199	0.23	4.019	5.86e-05
survival_clasp2_lgg.out:geneLevclasp2_High	-0.8868	0.412	0.2106	-4.21	2.55e-05		survival_ccnyl1_lgg.out:geneLevccnyl1_High	0.8728	2.3936	0.216	4.041	5.33e-05
survival_clns1a_lgg.out:geneLevclns1a_High	-0.8447	0.4297	0.2138	-3.951	7.79e-05		survival_ccr5_lgg.out:geneLevccr5_High	0.862	2.368	0.2193	3.93	8.49e-05
survival_cnrip1_lgg.out:geneLevcnrip1_High	-1.3821	0.251	0.2244	-6.158	7.34e-10		survival_cd101_lgg.out:geneLevcd101_High	1.1156	3.0514	0.2199	5.072	3.94e-07
survival_col26a1_lgg.out:geneLevcol26a1_High	-1.0861	0.3375	0.2258	-4.809	1.51e-06		survival_cd109_lgg.out:geneLevcd109_High	0.9395	2.5587	0.215	4.369	1.25e-05
survival_cox15_lgg.out:geneLevcox15_High	-0.9609	0.3825	0.2113	-4.547	5.45e-06		survival_cd151_lgg.out:geneLevcd151_High	1.022	2.7788	0.2182	4.683	2.83e-06
survival_cpeb3_lgg.out:geneLevcpeb3_High	-0.9955	0.3695	0.2157	-4.615	3.93e-06		survival_cd248_lgg.out:geneLevcd248_High	0.8651	2.3753	0.2152	4.02	5.83e-05
survival_cpne5_lgg.out:geneLevcpne5_High	-0.8468	0.4288	0.2151	-3.937	8.24e-05		survival_cd302_lgg.out:geneLevcd302_High	1.0894	2.9725	0.2331	4.674	2.95e-06
survival_crhr1_lgg.out:geneLevcrhr1_High	-0.8956	0.4084	0.22	-4.071	4.68e-05		survival_cd58_lgg.out:geneLevcd58_High	1.0918	2.9797	0.2238	4.879	1.07e-06
survival_crtac1_lgg.out:geneLevcrtac1_High	-1.5023	0.2226	0.2366	-6.35	2.15e-10		survival_cd63_lgg.out:geneLevcd63_High	0.8759	2.401	0.2149	4.076	4.58e-05
survival_cry2_lgg.out:geneLevcry2_High	-1.0555	0.348	0.2155	-4.899	9.65e-07		survival_cd96_lgg.out:geneLevcd96_High	0.9389	2.557	0.2183	4.3	1.71e-05
survival_csdc2_lgg.out:geneLevcsdc2_High	-1.0557	0.348	0.2146	-4.92	8.65e-07		survival_cdc20_lgg.out:geneLevcdc20_High	1.1316	3.1007	0.2294	4.933	8.08e-07
survival_csmd3_lgg.out:geneLevcsmd3_High	-0.8762	0.4164	0.2099	-4.174	2.99e-05		survival_cdc25c_lgg.out:geneLevcdc25c_High	1.0073	2.7383	0.2327	4.328	1.5e-05
survival_csnk1e_lgg.out:geneLevcsnk1e_High	-0.9625	0.3819	0.216	-4.457	8.32e-06		survival_cdca2_lgg.out:geneLevcdca2_High	1.0197	2.7723	0.2333	4.371	1.24e-05
survival_cstf2t_lgg.out:geneLevcstf2t_High	-0.9123	0.4016	0.2128	-4.287	1.81e-05		survival_cdca8_lgg.out:geneLevcdca8_High	1.031	2.803	0.227	4.541	5.6e-06
survival_ctbp2_lgg.out:geneLevctbp2_High	-0.8946	0.4088	0.2121	-4.217	2.47e-05		survival_cdk2_lgg.out:geneLevcdk2_High	1.2055	3.3386	0.2387	5.05	4.42e-07
survival_ctif_lgg.out:geneLevctif_High	-1.0547	0.3483	0.2179	-4.84	1.3e-06		survival_cdkn2c_lgg.out:geneLevcdkn2c_High	1.0807	2.9467	0.2211	4.888	1.02e-06
survival_cuedc2_lgg.out:geneLevcuedc2_High	-1.231	0.292	0.2244	-5.486	4.11e-08		survival_cenpa_lgg.out:geneLevcenpa_High	1.118	3.06	0.225	4.97	6.71e-07
survival_cux2_lgg.out:geneLevcux2_High	-1.2244	0.2939	0.2174	-5.633	1.77e-08		survival_cenpe_lgg.out:geneLevcenpe_High	0.9913	2.6947	0.2282	4.344	1.4e-05
survival_cwf19l1_lgg.out:geneLevcwf19l1_High	-1.0913	0.3358	0.2199	-4.963	6.95e-07		survival_cenpl_lgg.out:geneLevcenpl_High	1.0012	2.7215	0.2294	4.364	1.28e-05
survival_cyp2e1_lgg.out:geneLevcyp2e1_High	-0.859	0.4236	0.215	-3.995	6.47e-05		survival_cenpn_lgg.out:geneLevcenpn_High	0.9044	2.4705	0.215	4.206	2.6e-05
survival_cys1_lgg.out:geneLevcys1_High	-0.9571	0.384	0.2198	-4.355	1.33e-05		survival_cenpo_lgg.out:geneLevcenpo_High	1.1464	3.147	0.2378	4.82	1.43e-06
survival_dach2_lgg.out:geneLevdach2_High	-1.0663	0.3443	0.2196	-4.856	1.2e-06		survival_cep112_lgg.out:geneLevcep112_High	1.0197	2.7723	0.2185	4.667	3.06e-06
survival_dcaf11_lgg.out:geneLevdcaf11_High	-0.8651	0.421	0.2167	-3.993	6.53e-05		survival_cep135_lgg.out:geneLevcep135_High	1.2441	3.4699	0.2266	5.49	4.02e-08
survival_dcaf12l2_lgg.out:geneLevdcaf12l2_High	-0.9399	0.3907	0.2353	-3.995	6.48e-05		survival_cep152_lgg.out:geneLevcep152_High	0.8795	2.4097	0.215	4.09	4.31e-05
survival_dctn6_lgg.out:geneLevdctn6_High	-0.8861	0.4123	0.2184	-4.057	4.96e-05		survival_cep55_lgg.out:geneLevcep55_High	1.0094	2.744	0.2456	4.11	3.96e-05
survival_ddx25_lgg.out:geneLevddx25_High	-1.1102	0.3295	0.2189	-5.071	3.96e-07		survival_cfap45_lgg.out:geneLevcfap45_High	0.8928	2.4419	0.2119	4.214	2.51e-05
survival_deaf1_lgg.out:geneLevdeaf1_High	-0.9982	0.3685	0.2171	-4.598	4.26e-06		survival_cfh_lgg.out:geneLevcfh_High	1.0044	2.7304	0.2274	4.418	9.97e-06
survival_desi1_lgg.out:geneLevdesi1_High	-0.9292	0.3949	0.2139	-4.345	1.39e-05		survival_cflar_lgg.out:geneLevcflar_High	1.0065	2.7361	0.2253	4.468	7.9e-06
survival_dgcr10_lgg.out:geneLevdgcr10_High	-1.0841	0.3382	0.2265	-4.786	1.7e-06		survival_chaf1b_lgg.out:geneLevchaf1b_High	0.9651	2.6251	0.2231	4.325	1.52e-05
survival_dgcr2_lgg.out:geneLevdgcr2_High	-1.0685	0.3435	0.2262	-4.724	2.31e-06		survival_chek1_lgg.out:geneLevchek1_High	0.87	2.3869	0.2196	3.962	7.44e-05
survival_dgcr5_lgg.out:geneLevdgcr5_High	-0.9099	0.4026	0.2326	-3.912	9.14e-05		survival_chi3l1_lgg.out:geneLevchi3l1_High	1.2789	3.5928	0.2148	5.955	2.59e-09
survival_dgcr6_lgg.out:geneLevdgcr6_High	-0.9454	0.3885	0.2251	-4.2	2.67e-05		survival_chi3l2_lgg.out:geneLevchi3l2_High	1.06	2.888	0.23	4.611	4.01e-06
survival_dgcr9_lgg.out:geneLevdgcr9_High	-1.0315	0.3565	0.2171	-4.752	2.02e-06		survival_chic2_lgg.out:geneLevchic2_High	0.9339	2.5445	0.2193	4.258	2.06e-05
survival_disp2_lgg.out:geneLevdisp2_High	-0.9322	0.3937	0.2162	-4.312	1.62e-05		survival_ciita_lgg.out:geneLevciita_High	0.9587	2.6084	0.2214	4.331	1.48e-05
survival_dkfzp779m0652_lgg.out:geneLevdkfzp779m0652_High	-0.8514	0.4268	0.2148	-3.963	7.4e-05		survival_ckap2l_lgg.out:geneLevckap2l_High	0.9688	2.6347	0.2384	4.063	4.85e-05
survival_dlg5_lgg.out:geneLevdlg5_High	-0.8329	0.4348	0.2112	-3.943	8.03e-05		survival_cks1b_lgg.out:geneLevcks1b_High	0.8849	2.4229	0.2155	4.106	4.03e-05
survival_dlgap1_lgg.out:geneLevdlgap1_High	-0.9464	0.3881	0.2155	-4.391	1.13e-05		survival_cks2_lgg.out:geneLevcks2_High	0.944	2.5702	0.2272	4.155	3.25e-05
survival_dll3_lgg.out:geneLevdll3_High	-1.0061	0.3656	0.2131	-4.722	2.33e-06		survival_clcf1_lgg.out:geneLevclcf1_High	0.8286	2.2901	0.2115	3.917	8.96e-05
survival_dmrtc1b_lgg.out:geneLevdmrtc1b_High	-0.8933	0.4093	0.2208	-4.045	5.24e-05		survival_clec18a_lgg.out:geneLevclec18a_High	0.9965	2.7089	0.2191	4.548	5.41e-06
survival_dnajb12_lgg.out:geneLevdnajb12_High	-1.1144	0.3281	0.2274	-4.9	9.57e-07		survival_clec18b_lgg.out:geneLevclec18b_High	0.9405	2.5614	0.217	4.334	1.47e-05
survival_dnajc12_lgg.out:geneLevdnajc12_High	-1.0402	0.3534	0.2154	-4.828	1.38e-06		survival_clec18c_lgg.out:geneLevclec18c_High	0.993	2.6993	0.2212	4.49	7.13e-06
survival_dnm3_lgg.out:geneLevdnm3_High	-0.9778	0.3762	0.2124	-4.602	4.18e-06		survival_clic1_lgg.out:geneLevclic1_High	0.9905	2.6927	0.2167	4.571	4.86e-06
survival_dnmbp-as1_lgg.out:geneLevdnmbp-as1_High	-0.8446	0.4297	0.2147	-3.933	8.37e-05		survival_cmtm3_lgg.out:geneLevcmtm3_High	0.8988	2.4566	0.2297	3.913	9.1e-05
survival_dopey1_lgg.out:geneLevdopey1_High	-0.9316	0.3939	0.2193	-4.248	2.16e-05		survival_cmtm6_lgg.out:geneLevcmtm6_High	1.1816	3.2596	0.2326	5.079	3.8e-07
survival_dscaml1_lgg.out:geneLevdscaml1_High	-0.9262	0.3961	0.2096	-4.419	9.91e-06		survival_cmya5_lgg.out:geneLevcmya5_High	0.8756	2.4002	0.2102	4.166	3.1e-05
survival_dusp26_lgg.out:geneLevdusp26_High	-1.095	0.3345	0.2121	-5.162	2.44e-07		survival_cnih4_lgg.out:geneLevcnih4_High	0.8931	2.4426	0.2178	4.101	4.12e-05
survival_dync1h1_lgg.out:geneLevdync1h1_High	-0.9032	0.4053	0.2157	-4.187	2.82e-05		survival_cnot11_lgg.out:geneLevcnot11_High	0.9465	2.5767	0.2149	4.404	1.06e-05
survival_eef1a1_lgg.out:geneLeveef1a1_High	-0.8778	0.4157	0.2142	-4.097	4.18e-05		survival_cnpy4_lgg.out:geneLevcnpy4_High	0.8599	2.3628	0.2152	3.996	6.44e-05
survival_eef1a1p9_lgg.out:geneLeveef1a1p9_High	-0.9654	0.3808	0.217	-4.449	8.64e-06		survival_col1a2_lgg.out:geneLevcol1a2_High	0.8976	2.4536	0.2194	4.091	4.3e-05
survival_eef1akmt2_lgg.out:geneLeveef1akmt2_High	-1.0349	0.3553	0.2256	-4.587	4.49e-06		survival_col4a1_lgg.out:geneLevcol4a1_High	1.062	2.8921	0.2211	4.802	1.57e-06
survival_eef2_lgg.out:geneLeveef2_High	-0.9143	0.4008	0.2167	-4.219	2.45e-05		survival_col4a2_lgg.out:geneLevcol4a2_High	0.904	2.4694	0.2126	4.253	2.11e-05
survival_eepd1_lgg.out:geneLeveepd1_High	-0.8914	0.4101	0.2123	-4.198	2.69e-05		survival_col5a2_lgg.out:geneLevcol5a2_High	1.0465	2.8476	0.2194	4.77	1.84e-06
survival_efcab5_lgg.out:geneLevefcab5_High	-0.8303	0.4359	0.2132	-3.894	9.86e-05		survival_col8a1_lgg.out:geneLevcol8a1_High	1.0272	2.7932	0.2134	4.813	1.49e-06
survival_eif3a_lgg.out:geneLeveif3a_High	-0.8846	0.4129	0.2131	-4.15	3.32e-05		survival_colgalt1_lgg.out:geneLevcolgalt1_High	1.1218	3.0703	0.2216	5.061	4.17e-07
survival_eif3l_lgg.out:geneLeveif3l_High	-1.001	0.3675	0.2135	-4.688	2.76e-06		survival_ctbs_lgg.out:geneLevctbs_High	1.0067	2.7366	0.2378	4.234	2.3e-05
survival_eipr1_lgg.out:geneLeveipr1_High	-0.8766	0.4162	0.2232	-3.928	8.55e-05		survival_ctdsp2_lgg.out:geneLevctdsp2_High	0.9961	2.7076	0.2241	4.445	8.79e-06
survival_elfn2_lgg.out:geneLevelfn2_High	-1.0098	0.3643	0.2143	-4.712	2.45e-06		survival_ctnna1_lgg.out:geneLevctnna1_High	1.1656	3.2078	0.2217	5.259	1.45e-07
survival_epha10_lgg.out:geneLevepha10_High	-0.8462	0.429	0.2173	-3.894	9.86e-05		survival_cul7_lgg.out:geneLevcul7_High	0.865	2.3751	0.2129	4.062	4.86e-05
survival_ephb1_lgg.out:geneLevephb1_High	-0.8295	0.4362	0.2127	-3.9	9.6e-05		survival_cyp27a1_lgg.out:geneLevcyp27a1_High	1.0056	2.7336	0.2291	4.389	1.14e-05
survival_epop_lgg.out:geneLevepop_High	-1.162	0.3129	0.216	-5.38	7.45e-08		survival_cyp27b1_lgg.out:geneLevcyp27b1_High	0.9492	2.5836	0.2177	4.36	1.3e-05
survival_erc2_lgg.out:geneLeverc2_High	-0.8811	0.4143	0.2161	-4.078	4.55e-05		survival_dap_lgg.out:geneLevdap_High	0.9567	2.6032	0.2198	4.352	1.35e-05
survival_ercc5_lgg.out:geneLevercc5_High	-0.8334	0.4346	0.2137	-3.899	9.65e-05		survival_ddb2_lgg.out:geneLevddb2_High	0.9539	2.5958	0.2134	4.47	7.84e-06
survival_faim2_lgg.out:geneLevfaim2_High	-0.8493	0.4277	0.2152	-3.947	7.92e-05		survival_ddx60l_lgg.out:geneLevddx60l_High	0.8903	2.4359	0.2168	4.106	4.03e-05
survival_fam110b_lgg.out:geneLevfam110b_High	-1.0447	0.3518	0.2151	-4.856	1.2e-06		survival_depdc1_lgg.out:geneLevdepdc1_High	0.9707	2.6398	0.2231	4.351	1.35e-05
survival_fam133a_lgg.out:geneLevfam133a_High	-1.096	0.3342	0.212	-5.169	2.35e-07		survival_dhh_lgg.out:geneLevdhh_High	0.9121	2.4896	0.2177	4.189	2.8e-05
survival_fam155a_lgg.out:geneLevfam155a_High	-0.9679	0.3799	0.2147	-4.507	6.58e-06		survival_diaph1_lgg.out:geneLevdiaph1_High	1.0826	2.9523	0.2273	4.762	1.92e-06
survival_fam171a1_lgg.out:geneLevfam171a1_High	-0.9573	0.3839	0.2167	-4.417	1e-05		survival_disp1_lgg.out:geneLevdisp1_High	1.0462	2.8469	0.2352	4.448	8.67e-06
survival_fam19a2_lgg.out:geneLevfam19a2_High	-0.9246	0.3967	0.2202	-4.2	2.67e-05		survival_dlgap1-as1_lgg.out:geneLevdlgap1-as1_High	0.9217	2.5136	0.2205	4.181	2.91e-05
survival_fam204a_lgg.out:geneLevfam204a_High	-0.97	0.3791	0.2221	-4.368	1.25e-05		survival_dlgap5_lgg.out:geneLevdlgap5_High	1.0337	2.8114	0.2458	4.205	2.61e-05
survival_fam216a_lgg.out:geneLevfam216a_High	-0.9612	0.3824	0.2225	-4.321	1.56e-05		survival_dmrta2_lgg.out:geneLevdmrta2_High	1.0346	2.8139	0.2276	4.545	5.5e-06
survival_fam219b_lgg.out:geneLevfam219b_High	-1.0303	0.3569	0.2312	-4.455	8.37e-06		survival_dnah11_lgg.out:geneLevdnah11_High	0.854	2.349	0.21	4.067	4.77e-05
survival_fam222a_lgg.out:geneLevfam222a_High	-0.9768	0.3765	0.2184	-4.472	7.76e-06		survival_dnah9_lgg.out:geneLevdnah9_High	0.8685	2.3833	0.2179	3.986	6.73e-05
survival_fam35a_lgg.out:geneLevfam35a_High	-0.8629	0.4219	0.2126	-4.059	4.92e-05		survival_dnajc22_lgg.out:geneLevdnajc22_High	0.9296	2.5335	0.2135	4.354	1.34e-05
survival_fam45a_lgg.out:geneLevfam45a_High	-1.2807	0.2778	0.2145	-5.971	2.36e-09		survival_dnajc2_lgg.out:geneLevdnajc2_High	0.9577	2.6057	0.2153	4.449	8.63e-06
survival_fam45bp_lgg.out:geneLevfam45bp_High	-0.9627	0.3819	0.2135	-4.509	6.5e-06		survival_dnmt3a_lgg.out:geneLevdnmt3a_High	0.9035	2.4681	0.2254	4.008	6.13e-05
survival_fam57b_lgg.out:geneLevfam57b_High	-1.2233	0.2942	0.214	-5.717	1.08e-08		survival_dpy19l1_lgg.out:geneLevdpy19l1_High	0.9546	2.5977	0.2126	4.491	7.08e-06
survival_fbxl15_lgg.out:geneLevfbxl15_High	-0.9181	0.3993	0.2233	-4.112	3.93e-05		survival_dpyd_lgg.out:geneLevdpyd_High	0.8465	2.3316	0.2118	3.996	6.44e-05
survival_fbxo18_lgg.out:geneLevfbxo18_High	-0.947	0.3879	0.2169	-4.366	1.27e-05		survival_dsn1_lgg.out:geneLevdsn1_High	1.2384	3.4501	0.2256	5.49	4.03e-08
survival_fbxw4_lgg.out:geneLevfbxw4_High	-0.8915	0.41	0.2177	-4.095	4.22e-05		survival_dtx3l_lgg.out:geneLevdtx3l_High	1.4288	4.1736	0.2319	6.162	7.17e-10
survival_fchsd2_lgg.out:geneLevfchsd2_High	-1.122	0.3256	0.2157	-5.202	1.97e-07		survival_dusp10_lgg.out:geneLevdusp10_High	0.9853	2.6786	0.2222	4.435	9.21e-06
survival_fermt1_lgg.out:geneLevfermt1_High	-0.8742	0.4172	0.2111	-4.141	3.46e-05		survival_dyrk3_lgg.out:geneLevdyrk3_High	0.8965	2.4511	0.2154	4.163	3.14e-05
survival_fhdc1_lgg.out:geneLevfhdc1_High	-1.067	0.344	0.2273	-4.694	2.68e-06		survival_dzip1l_lgg.out:geneLevdzip1l_High	0.8849	2.4227	0.2217	3.992	6.56e-05
survival_flrt1_lgg.out:geneLevflrt1_High	-1.1384	0.3203	0.2249	-5.061	4.18e-07		survival_e2f7_lgg.out:geneLeve2f7_High	0.9711	2.6409	0.2257	4.302	1.69e-05
survival_fra10ac1_lgg.out:geneLevfra10ac1_High	-1.143	0.3189	0.2157	-5.299	1.16e-07		survival_ece1_lgg.out:geneLevece1_High	0.9151	2.497	0.2187	4.184	2.87e-05
survival_frat1_lgg.out:geneLevfrat1_High	-1.0015	0.3673	0.2188	-4.577	4.71e-06		survival_ect2_lgg.out:geneLevect2_High	0.8846	2.4219	0.2261	3.912	9.17e-05
survival_frmpd1_lgg.out:geneLevfrmpd1_High	-0.9635	0.3816	0.2203	-4.374	1.22e-05		survival_edem2_lgg.out:geneLevedem2_High	0.8874	2.4288	0.2135	4.157	3.23e-05
survival_fry_lgg.out:geneLevfry_High	-0.9562	0.3843	0.2108	-4.537	5.7e-06		survival_efnb1_lgg.out:geneLevefnb1_High	1.2351	3.4387	0.2257	5.473	4.44e-08
survival_fsd1_lgg.out:geneLevfsd1_High	-0.9959	0.3694	0.2153	-4.626	3.73e-06		survival_emilin1_lgg.out:geneLevemilin1_High	1.0035	2.7278	0.2198	4.565	5e-06
survival_fstl5_lgg.out:geneLevfstl5_High	-1.2384	0.2899	0.2254	-5.493	3.95e-08		survival_emilin2_lgg.out:geneLevemilin2_High	0.8794	2.4095	0.2123	4.142	3.44e-05
survival_fut9_lgg.out:geneLevfut9_High	-1.0996	0.333	0.2145	-5.127	2.94e-07		survival_emilin3_lgg.out:geneLevemilin3_High	1.1122	3.0411	0.2277	4.885	1.04e-06
survival_fxyd6_lgg.out:geneLevfxyd6_High	-1.1191	0.3266	0.2167	-5.163	2.43e-07		survival_emp3_lgg.out:geneLevemp3_High	1.1101	3.0346	0.2141	5.186	2.15e-07
survival_gabrb3_lgg.out:geneLevgabrb3_High	-1.1966	0.3022	0.2196	-5.449	5.06e-08		survival_en1_lgg.out:geneLeven1_High	0.8918	2.4394	0.2286	3.901	9.59e-05
survival_gabrd_lgg.out:geneLevgabrd_High	-1.191	0.3039	0.2376	-5.012	5.39e-07		survival_enox2_lgg.out:geneLevenox2_High	0.935	2.5471	0.2255	4.145	3.39e-05
survival_galnt13_lgg.out:geneLevgalnt13_High	-0.9773	0.3763	0.2099	-4.657	3.21e-06		survival_eogt_lgg.out:geneLeveogt_High	0.9623	2.6176	0.2184	4.406	1.05e-05
survival_galnt14_lgg.out:geneLevgalnt14_High	-1.0261	0.3584	0.2166	-4.737	2.17e-06		survival_eps8_lgg.out:geneLeveps8_High	0.9485	2.5818	0.2356	4.026	5.67e-05
survival_galnt18_lgg.out:geneLevgalnt18_High	-0.9385	0.3912	0.2295	-4.088	4.34e-05		survival_erbb2_lgg.out:geneLeverbb2_High	0.8287	2.2904	0.2101	3.944	8.02e-05
survival_galnt9_lgg.out:geneLevgalnt9_High	-0.9012	0.4061	0.2182	-4.131	3.62e-05		survival_eri1_lgg.out:geneLeveri1_High	0.9381	2.555	0.2158	4.348	1.38e-05
survival_gdap1l1_lgg.out:geneLevgdap1l1_High	-1.1393	0.32	0.2137	-5.331	9.79e-08		survival_espnl_lgg.out:geneLevespnl_High	0.9935	2.7007	0.2193	4.53	5.9e-06
survival_gfra1_lgg.out:geneLevgfra1_High	-0.9405	0.3904	0.2159	-4.357	1.32e-05		survival_etv2_lgg.out:geneLevetv2_High	0.9667	2.6293	0.2279	4.241	2.23e-05
survival_ggta1p_lgg.out:geneLevggta1p_High	-0.8905	0.4105	0.2153	-4.136	3.53e-05		survival_etv6_lgg.out:geneLevetv6_High	0.8803	2.4116	0.2144	4.106	4.02e-05
survival_glp1r_lgg.out:geneLevglp1r_High	-0.9841	0.3738	0.2349	-4.19	2.79e-05		survival_etv7_lgg.out:geneLevetv7_High	0.8398	2.3159	0.2102	3.995	6.48e-05
survival_glud1_lgg.out:geneLevglud1_High	-1.049	0.3503	0.2168	-4.839	1.31e-06		survival_evc2_lgg.out:geneLevevc2_High	0.9882	2.6864	0.2122	4.658	3.19e-06
survival_glud2_lgg.out:geneLevglud2_High	-1.2146	0.2968	0.2147	-5.658	1.53e-08		survival_evi2b_lgg.out:geneLevevi2b_High	0.8724	2.3927	0.223	3.912	9.16e-05
survival_gnal_lgg.out:geneLevgnal_High	-1.0163	0.3619	0.2174	-4.675	2.95e-06		survival_f11r_lgg.out:geneLevf11r_High	0.9449	2.5726	0.2213	4.269	1.96e-05
survival_gnao1_lgg.out:geneLevgnao1_High	-0.8853	0.4126	0.2109	-4.197	2.7e-05		survival_fam109b_lgg.out:geneLevfam109b_High	0.9213	2.5126	0.2124	4.338	1.44e-05
survival_gpm6a_lgg.out:geneLevgpm6a_High	-1.2074	0.299	0.2266	-5.329	9.89e-08		survival_fam111a_lgg.out:geneLevfam111a_High	1.2035	3.3318	0.2335	5.154	2.55e-07
survival_gpr173_lgg.out:geneLevgpr173_High	-0.8311	0.4356	0.2124	-3.912	9.15e-05		survival_fam114a1_lgg.out:geneLevfam114a1_High	0.9295	2.5332	0.2171	4.282	1.85e-05
survival_gpr45_lgg.out:geneLevgpr45_High	-0.9028	0.4055	0.2142	-4.214	2.5e-05		survival_fam126a_lgg.out:geneLevfam126a_High	0.896	2.4497	0.2198	4.075	4.59e-05
survival_gpr85_lgg.out:geneLevgpr85_High	-0.9315	0.394	0.2123	-4.388	1.15e-05		survival_fam159a_lgg.out:geneLevfam159a_High	1.0463	2.8472	0.2211	4.732	2.23e-06
survival_gria2_lgg.out:geneLevgria2_High	-1.1181	0.3269	0.2211	-5.058	4.24e-07		survival_fam20c_lgg.out:geneLevfam20c_High	0.8612	2.3659	0.2111	4.079	4.52e-05
survival_gria4_lgg.out:geneLevgria4_High	-0.9395	0.3908	0.2118	-4.436	9.16e-06		survival_fam91a1_lgg.out:geneLevfam91a1_High	0.9573	2.6048	0.2198	4.356	1.32e-05
survival_grid1_lgg.out:geneLevgrid1_High	-1.2786	0.2784	0.2243	-5.701	1.19e-08		survival_fancb_lgg.out:geneLevfancb_High	0.9796	2.6633	0.2185	4.484	7.33e-06
survival_grin3a_lgg.out:geneLevgrin3a_High	-1.072	0.3423	0.232	-4.62	3.84e-06		survival_fancc_lgg.out:geneLevfancc_High	1.064	2.8978	0.2321	4.584	4.56e-06
survival_grina_lgg.out:geneLevgrina_High	-0.8532	0.426	0.2185	-3.906	9.39e-05		survival_fbxl7_lgg.out:geneLevfbxl7_High	1.071	2.9182	0.2321	4.614	3.96e-06
survival_grk3_lgg.out:geneLevgrk3_High	-1.0092	0.3645	0.225	-4.485	7.29e-06		survival_fbxo39_lgg.out:geneLevfbxo39_High	0.9546	2.5976	0.23	4.15	3.33e-05
survival_gsta1_lgg.out:geneLevgsta1_High	-1.7526	0.1733	0.441	-3.974	7.07e-05		survival_fbxo4_lgg.out:geneLevfbxo4_High	1.2185	3.3822	0.2429	5.017	5.25e-07
survival_gsta4_lgg.out:geneLevgsta4_High	-0.9224	0.3976	0.2116	-4.36	1.3e-05		survival_fcgr2c_lgg.out:geneLevfcgr2c_High	0.8869	2.4276	0.2162	4.103	4.08e-05
survival_h2afy2_lgg.out:geneLevh2afy2_High	-1.073	0.342	0.213	-5.038	4.72e-07		survival_fem1c_lgg.out:geneLevfem1c_High	1.0944	2.9874	0.2297	4.765	1.89e-06
survival_har1a_lgg.out:geneLevhar1a_High	-0.8783	0.4155	0.2188	-4.013	5.98e-05		survival_fgfr1op_lgg.out:geneLevfgfr1op_High	0.9561	2.6014	0.2249	4.251	2.13e-05
survival_har1b_lgg.out:geneLevhar1b_High	-0.9195	0.3987	0.2304	-3.991	6.58e-05		survival_fgfrl1_lgg.out:geneLevfgfrl1_High	0.8685	2.3834	0.2109	4.117	3.83e-05
survival_hdac4_lgg.out:geneLevhdac4_High	-1.1845	0.3059	0.2326	-5.093	3.52e-07		survival_fgl2_lgg.out:geneLevfgl2_High	0.8908	2.437	0.2182	4.083	4.45e-05
survival_hddc2_lgg.out:geneLevhddc2_High	-0.9948	0.3698	0.2267	-4.389	1.14e-05		survival_fhl3_lgg.out:geneLevfhl3_High	0.9921	2.6969	0.2213	4.482	7.38e-06
survival_hif1an_lgg.out:geneLevhif1an_High	-0.856	0.4248	0.2156	-3.971	7.17e-05		survival_fkbp10_lgg.out:geneLevfkbp10_High	1.0295	2.7998	0.2235	4.607	4.09e-06
survival_hint3_lgg.out:geneLevhint3_High	-1.0386	0.3539	0.2152	-4.826	1.39e-06		survival_flii_lgg.out:geneLevflii_High	1.0719	2.9209	0.2279	4.703	2.56e-06
survival_hmgn5_lgg.out:geneLevhmgn5_High	-0.9407	0.3903	0.2352	-3.999	6.36e-05		survival_flna_lgg.out:geneLevflna_High	1.2519	3.497	0.2364	5.295	1.19e-07
survival_hmx1_lgg.out:geneLevhmx1_High	-0.9966	0.3691	0.2154	-4.626	3.72e-06		survival_fndc3b_lgg.out:geneLevfndc3b_High	1.3677	3.9261	0.2323	5.888	3.91e-09
survival_hnrnpul2_lgg.out:geneLevhnrnpul2_High	-0.9454	0.3885	0.2141	-4.415	1.01e-05		survival_fndc7_lgg.out:geneLevfndc7_High	0.9369	2.5522	0.2199	4.26	2.04e-05
survival_hpse2_lgg.out:geneLevhpse2_High	-1.0168	0.3617	0.2198	-4.626	3.73e-06		survival_foxm1_lgg.out:geneLevfoxm1_High	0.9775	2.6578	0.2387	4.095	4.22e-05
survival_hsf2bp_lgg.out:geneLevhsf2bp_High	-1.0121	0.3635	0.2168	-4.667	3.05e-06		survival_fpgt_lgg.out:geneLevfpgt_High	1.0378	2.8229	0.2279	4.553	5.3e-06
survival_hsp90ab1_lgg.out:geneLevhsp90ab1_High	-0.9604	0.3827	0.2225	-4.316	1.59e-05		survival_frmd8_lgg.out:geneLevfrmd8_High	0.926	2.5244	0.2248	4.12	3.79e-05
survival_htr2a_lgg.out:geneLevhtr2a_High	-1.0344	0.3554	0.2263	-4.57	4.88e-06		survival_fstl1_lgg.out:geneLevfstl1_High	1.0494	2.8558	0.2136	4.912	9e-07
survival_htr2c_lgg.out:geneLevhtr2c_High	-0.8767	0.4161	0.2196	-3.992	6.55e-05		survival_fzd1_lgg.out:geneLevfzd1_High	0.8454	2.3289	0.2138	3.954	7.68e-05
survival_idi2_lgg.out:geneLevidi2_High	-0.8616	0.4225	0.22	-3.917	8.96e-05		survival_fzd2_lgg.out:geneLevfzd2_High	0.9754	2.6523	0.2265	4.306	1.66e-05
survival_ifi27l2_lgg.out:geneLevifi27l2_High	-0.9753	0.3771	0.2276	-4.285	1.83e-05		survival_fzd5_lgg.out:geneLevfzd5_High	1.0005	2.7196	0.2203	4.541	5.59e-06
survival_ina_lgg.out:geneLevina_High	-1.2427	0.2886	0.2313	-5.372	7.78e-08		survival_fzd6_lgg.out:geneLevfzd6_High	0.9209	2.5115	0.2142	4.3	1.71e-05
survival_insm2_lgg.out:geneLevinsm2_High	-0.9035	0.4051	0.2241	-4.032	5.53e-05		survival_galns_lgg.out:geneLevgalns_High	1.1771	3.2451	0.2189	5.378	7.54e-08
survival_jph3_lgg.out:geneLevjph3_High	-1.0893	0.3364	0.2167	-5.026	5e-07		survival_galnt2_lgg.out:geneLevgalnt2_High	1.1628	3.1988	0.2219	5.239	1.61e-07
survival_jph4_lgg.out:geneLevjph4_High	-1.0468	0.3511	0.2149	-4.872	1.11e-06		survival_galnt3_lgg.out:geneLevgalnt3_High	1.0282	2.7961	0.2171	4.736	2.18e-06
survival_kat14___pet117_lgg.out:geneLevkat14___pet117_High	-1.1045	0.3314	0.2195	-5.032	4.85e-07		survival_galnt4_lgg.out:geneLevgalnt4_High	1.0159	2.7618	0.2211	4.594	4.35e-06
survival_kcnh8_lgg.out:geneLevkcnh8_High	-0.9627	0.3819	0.2209	-4.358	1.31e-05		survival_galnt7_lgg.out:geneLevgalnt7_High	1.0097	2.7448	0.2231	4.526	6.01e-06
survival_kcnip2_lgg.out:geneLevkcnip2_High	-0.9082	0.4032	0.224	-4.055	5.01e-05		survival_gas2l3_lgg.out:geneLevgas2l3_High	1.0488	2.8541	0.2301	4.557	5.18e-06
survival_kcnip3_lgg.out:geneLevkcnip3_High	-1.0468	0.3511	0.2193	-4.773	1.81e-06		survival_gbp1_lgg.out:geneLevgbp1_High	0.9353	2.5479	0.2145	4.36	1.3e-05
survival_kcnk3_lgg.out:geneLevkcnk3_High	-1.154	0.3154	0.2364	-4.882	1.05e-06		survival_ggcx_lgg.out:geneLevggcx_High	1.0422	2.8356	0.2289	4.553	5.28e-06
survival_kcnn2_lgg.out:geneLevkcnn2_High	-0.8756	0.4166	0.2108	-4.154	3.27e-05		survival_ggh_lgg.out:geneLevggh_High	0.9325	2.5408	0.2182	4.274	1.92e-05
survival_khdrbs2_lgg.out:geneLevkhdrbs2_High	-0.9824	0.3744	0.2213	-4.44	9e-06		survival_gimap2_lgg.out:geneLevgimap2_High	0.9021	2.4648	0.219	4.119	3.8e-05
survival_kif1bp_lgg.out:geneLevkif1bp_High	-1.0266	0.3582	0.2108	-4.869	1.12e-06		survival_gins4_lgg.out:geneLevgins4_High	1.1181	3.059	0.2272	4.921	8.61e-07
survival_kif21b_lgg.out:geneLevkif21b_High	-0.9421	0.3898	0.2179	-4.323	1.54e-05		survival_git2_lgg.out:geneLevgit2_High	0.9492	2.5837	0.2356	4.029	5.6e-05
survival_kiz_lgg.out:geneLevkiz_High	-0.8355	0.4337	0.2127	-3.928	8.57e-05		survival_gjc1_lgg.out:geneLevgjc1_High	1.2127	3.3627	0.2254	5.379	7.47e-08
survival_klb_lgg.out:geneLevklb_High	-0.9471	0.3879	0.2187	-4.33	1.49e-05		survival_gla_lgg.out:geneLevgla_High	1.3089	3.7021	0.2237	5.851	4.88e-09
survival_klhdc1_lgg.out:geneLevklhdc1_High	-0.8864	0.4121	0.2192	-4.043	5.28e-05		survival_gli2_lgg.out:geneLevgli2_High	0.8807	2.4127	0.2241	3.93	8.51e-05
survival_klhdc2_lgg.out:geneLevklhdc2_High	-0.9411	0.3902	0.2135	-4.408	1.04e-05		survival_glmp_lgg.out:geneLevglmp_High	1.0006	2.72	0.2304	4.343	1.41e-05
survival_klhl22_lgg.out:geneLevklhl22_High	-0.8675	0.42	0.2198	-3.946	7.94e-05		survival_gna12_lgg.out:geneLevgna12_High	0.8778	2.4056	0.2166	4.052	5.08e-05
survival_klhl25_lgg.out:geneLevklhl25_High	-0.9235	0.3971	0.2195	-4.208	2.58e-05		survival_gng12_lgg.out:geneLevgng12_High	1.2565	3.5133	0.2488	5.05	4.42e-07
survival_klhl9_lgg.out:geneLevklhl9_High	-0.8619	0.4223	0.2117	-4.072	4.66e-05		survival_gng5_lgg.out:geneLevgng5_High	1.0959	2.9919	0.2492	4.397	1.1e-05
survival_klrc2_lgg.out:geneLevklrc2_High	-0.862	0.4223	0.2118	-4.069	4.72e-05		survival_gpx8_lgg.out:geneLevgpx8_High	1.0297	2.8001	0.2117	4.863	1.15e-06
survival_ksr2_lgg.out:geneLevksr2_High	-0.8664	0.4205	0.2114	-4.098	4.16e-05		survival_gsap_lgg.out:geneLevgsap_High	0.9308	2.5366	0.2133	4.364	1.28e-05
survival_large1_lgg.out:geneLevlarge1_High	-1.0083	0.3648	0.2253	-4.475	7.65e-06		survival_gsdmd_lgg.out:geneLevgsdmd_High	0.8862	2.4258	0.2138	4.145	3.39e-05
survival_ldb1_lgg.out:geneLevldb1_High	-1.1465	0.3177	0.213	-5.382	7.39e-08		survival_gusb_lgg.out:geneLevgusb_High	0.9571	2.604	0.2187	4.376	1.21e-05
survival_linc00319_lgg.out:geneLevlinc00319_High	-0.9355	0.3924	0.2217	-4.219	2.45e-05		survival_hcp5_lgg.out:geneLevhcp5_High	0.9343	2.5454	0.221	4.228	2.36e-05
survival_lix1l_lgg.out:geneLevlix1l_High	-0.9181	0.3993	0.2128	-4.314	1.6e-05		survival_helz2_lgg.out:geneLevhelz2_High	0.9502	2.5862	0.227	4.185	2.85e-05
survival_loc100289341_lgg.out:geneLevloc100289341_High	-1.1101	0.3295	0.241	-4.606	4.1e-06		survival_herc5_lgg.out:geneLevherc5_High	0.9897	2.6904	0.23	4.304	1.68e-05
survival_loc100302640_lgg.out:geneLevloc100302640_High	-1.041	0.3531	0.2132	-4.884	1.04e-06		survival_hexb_lgg.out:geneLevhexb_High	0.985	2.6777	0.2148	4.585	4.55e-06
survival_loc145837_lgg.out:geneLevloc145837_High	-1.0547	0.3483	0.221	-4.772	1.82e-06		survival_hils1_lgg.out:geneLevhils1_High	1.1477	3.1508	0.2504	4.583	4.58e-06
survival_loc153328_lgg.out:geneLevloc153328_High	-1.0257	0.3586	0.2178	-4.71	2.48e-06		survival_hist1h1c_lgg.out:geneLevhist1h1c_High	1.0808	2.9471	0.2247	4.81	1.51e-06
survival_loc219347_lgg.out:geneLevloc219347_High	-1.0036	0.3665	0.2251	-4.459	8.25e-06		survival_hist1h2bj_lgg.out:geneLevhist1h2bj_High	0.9674	2.6311	0.2249	4.302	1.69e-05
survival_loc254559_lgg.out:geneLevloc254559_High	-1.1196	0.3264	0.2133	-5.25	1.52e-07		survival_hist1h2bk_lgg.out:geneLevhist1h2bk_High	0.9671	2.6303	0.2455	3.939	8.17e-05
survival_loc283267_lgg.out:geneLevloc283267_High	-0.8948	0.4087	0.2188	-4.089	4.33e-05		survival_hist1h3e_lgg.out:geneLevhist1h3e_High	0.8864	2.4263	0.2268	3.908	9.29e-05
survival_loc285696_lgg.out:geneLevloc285696_High	-1.2879	0.2759	0.2504	-5.143	2.7e-07		survival_hist1h3h_lgg.out:geneLevhist1h3h_High	0.9786	2.6608	0.2349	4.166	3.1e-05
survival_loc339674_lgg.out:geneLevloc339674_High	-1.1947	0.3028	0.2183	-5.472	4.44e-08		survival_hist2h2aa3_lgg.out:geneLevhist2h2aa3_High	0.8989	2.4568	0.2244	4.006	6.17e-05
survival_loc388387_lgg.out:geneLevloc388387_High	-1.1306	0.3228	0.2778	-4.069	4.71e-05		survival_hist2h2ba_lgg.out:geneLevhist2h2ba_High	1.0008	2.7206	0.2356	4.248	2.16e-05
survival_loc441666_lgg.out:geneLevloc441666_High	-0.948	0.3875	0.2143	-4.423	9.72e-06		survival_hla-c_lgg.out:geneLevhla-c_High	0.8409	2.3184	0.2145	3.921	8.82e-05
survival_lrfn5_lgg.out:geneLevlrfn5_High	-0.844	0.43	0.2155	-3.916	9e-05		survival_hla-dqa2_lgg.out:geneLevhla-dqa2_High	0.8927	2.4417	0.2249	3.969	7.22e-05
survival_lrit2_lgg.out:geneLevlrit2_High	-1.0175	0.3615	0.2178	-4.673	2.97e-06		survival_hla-drb6_lgg.out:geneLevhla-drb6_High	0.8779	2.4058	0.2245	3.91	9.22e-05
survival_lrrc20_lgg.out:geneLevlrrc20_High	-1.191	0.3039	0.2332	-5.107	3.28e-07		survival_hmgb2_lgg.out:geneLevhmgb2_High	1.0328	2.8088	0.2271	4.548	5.42e-06
survival_lrrc27_lgg.out:geneLevlrrc27_High	-1.0546	0.3483	0.2211	-4.769	1.85e-06		survival_hoxa1_lgg.out:geneLevhoxa1_High	1.0136	2.7554	0.2211	4.585	4.55e-06
survival_lrrc4c_lgg.out:geneLevlrrc4c_High	-0.9475	0.3877	0.2178	-4.351	1.35e-05		survival_hoxa5_lgg.out:geneLevhoxa5_High	1.3075	3.6971	0.2783	4.699	2.61e-06
survival_lrrc4_lgg.out:geneLevlrrc4_High	-0.9756	0.377	0.2131	-4.578	4.7e-06		survival_hoxa7_lgg.out:geneLevhoxa7_High	1.0168	2.7643	0.2357	4.313	1.61e-05
survival_lrrtm3_lgg.out:geneLevlrrtm3_High	-0.9996	0.368	0.2145	-4.659	3.17e-06		survival_hoxc4_lgg.out:geneLevhoxc4_High	1.1166	3.0544	0.2322	4.809	1.52e-06
survival_lrrtm4_lgg.out:geneLevlrrtm4_High	-1.0992	0.3331	0.2196	-5.006	5.56e-07		survival_hoxd13_lgg.out:geneLevhoxd13_High	1.1185	3.0602	0.2676	4.18	2.91e-05
survival_lrsam1_lgg.out:geneLevlrsam1_High	-0.9344	0.3928	0.2271	-4.114	3.89e-05		survival_hps3_lgg.out:geneLevhps3_High	1.0166	2.7639	0.2221	4.578	4.69e-06
survival_lrtm2_lgg.out:geneLevlrtm2_High	-0.8802	0.4147	0.2164	-4.067	4.77e-05		survival_hsd3b7_lgg.out:geneLevhsd3b7_High	0.975	2.651	0.2137	4.562	5.06e-06
survival_lsamp_lgg.out:geneLevlsamp_High	-0.9181	0.3993	0.2128	-4.314	1.6e-05		survival_hspb1_lgg.out:geneLevhspb1_High	1.1526	3.1665	0.2231	5.167	2.38e-07
survival_luzp2_lgg.out:geneLevluzp2_High	-0.912	0.4017	0.2113	-4.316	1.59e-05		survival_hspb6_lgg.out:geneLevhspb6_High	0.9654	2.6259	0.2233	4.324	1.53e-05
survival_lyve1_lgg.out:geneLevlyve1_High	-0.9151	0.4005	0.2145	-4.266	1.99e-05		survival_hspg2_lgg.out:geneLevhspg2_High	1.1029	3.0129	0.2232	4.942	7.74e-07
survival_macrod2_lgg.out:geneLevmacrod2_High	-0.9193	0.3988	0.2174	-4.228	2.35e-05		survival_htra3_lgg.out:geneLevhtra3_High	0.8465	2.3314	0.2133	3.968	7.24e-05
survival_mageh1_lgg.out:geneLevmageh1_High	-1.136	0.321	0.217	-5.237	1.63e-07		survival_ifih1_lgg.out:geneLevifih1_High	0.9431	2.5679	0.2237	4.216	2.49e-05
survival_mapk10_lgg.out:geneLevmapk10_High	-1.0336	0.3557	0.2181	-4.739	2.15e-06		survival_ifngr2_lgg.out:geneLevifngr2_High	0.877	2.4037	0.2163	4.054	5.04e-05
survival_mapt_lgg.out:geneLevmapt_High	-1.0287	0.3575	0.213	-4.83	1.37e-06		survival_ift122_lgg.out:geneLevift122_High	0.9041	2.4696	0.2181	4.145	3.4e-05
survival_march4_lgg.out:geneLevmarch4_High	-0.8708	0.4186	0.2195	-3.968	7.26e-05		survival_igf2bp2_lgg.out:geneLevigf2bp2_High	0.8836	2.4196	0.2092	4.224	2.4e-05
survival_march5_lgg.out:geneLevmarch5_High	-0.9882	0.3723	0.2138	-4.622	3.8e-06		survival_igf2bp3_lgg.out:geneLevigf2bp3_High	1.4479	4.2542	0.2115	6.845	7.64e-12
survival_march8_lgg.out:geneLevmarch8_High	-1.0988	0.3333	0.2172	-5.058	4.24e-07		survival_igfbp2_lgg.out:geneLevigfbp2_High	1.1624	3.1977	0.2174	5.348	8.9e-08
survival_marcks_lgg.out:geneLevmarcks_High	-1.2096	0.2983	0.2203	-5.491	4e-08		survival_ikbip_lgg.out:geneLevikbip_High	0.8869	2.4275	0.2255	3.934	8.37e-05
survival_mast1_lgg.out:geneLevmast1_High	-0.8964	0.408	0.2124	-4.22	2.44e-05		survival_il7_lgg.out:geneLevil7_High	0.9609	2.6141	0.2163	4.443	8.89e-06
survival_mb21d2_lgg.out:geneLevmb21d2_High	-0.9621	0.3821	0.216	-4.454	8.43e-06		survival_iqch_lgg.out:geneLeviqch_High	0.8683	2.3829	0.2225	3.902	9.54e-05
survival_mcf2l2_lgg.out:geneLevmcf2l2_High	-0.8593	0.4235	0.2182	-3.939	8.19e-05		survival_iqgap1_lgg.out:geneLeviqgap1_High	1.003	2.726	0.228	4.399	1.09e-05
survival_mcmbp_lgg.out:geneLevmcmbp_High	-0.9318	0.3938	0.2125	-4.385	1.16e-05		survival_iqgap2_lgg.out:geneLeviqgap2_High	1.2124	3.3614	0.2413	5.025	5.04e-07
survival_mdga2_lgg.out:geneLevmdga2_High	-0.9801	0.3753	0.2134	-4.592	4.38e-06		survival_iqgap3_lgg.out:geneLeviqgap3_High	1.0551	2.8723	0.2509	4.205	2.61e-05
survival_mfsd13a_lgg.out:geneLevmfsd13a_High	-0.8777	0.4157	0.2144	-4.095	4.23e-05		survival_irf1_lgg.out:geneLevirf1_High	0.8804	2.4118	0.2111	4.17	3.04e-05
survival_mgat4c_lgg.out:geneLevmgat4c_High	-1.1407	0.3196	0.2169	-5.26	1.44e-07		survival_irf7_lgg.out:geneLevirf7_High	0.9004	2.4606	0.2203	4.088	4.36e-05
survival_mgea5_lgg.out:geneLevmgea5_High	-0.9097	0.4026	0.2132	-4.267	1.98e-05		survival_irx5_lgg.out:geneLevirx5_High	1.419	4.1331	0.2421	5.862	4.56e-09
survival_mical3_lgg.out:geneLevmical3_High	-1.1295	0.3232	0.2159	-5.231	1.69e-07		survival_isg20_lgg.out:geneLevisg20_High	0.8707	2.3886	0.2132	4.084	4.42e-05
survival_micu1_lgg.out:geneLevmicu1_High	-1.1073	0.3305	0.2173	-5.096	3.46e-07		survival_isl2_lgg.out:geneLevisl2_High	0.9963	2.7082	0.2288	4.354	1.34e-05
survival_mindy3_lgg.out:geneLevmindy3_High	-0.9133	0.4012	0.2114	-4.321	1.56e-05		survival_itgav_lgg.out:geneLevitgav_High	1.0146	2.7583	0.2295	4.42	9.86e-06
survival_mkx_lgg.out:geneLevmkx_High	-1.2038	0.3001	0.2198	-5.476	4.34e-08		survival_itgb4_lgg.out:geneLevitgb4_High	0.9207	2.511	0.2242	4.107	4.02e-05
survival_mllt3_lgg.out:geneLevmllt3_High	-0.8863	0.4122	0.2167	-4.091	4.3e-05		survival_itpripl1_lgg.out:geneLevitpripl1_High	1.3017	3.6754	0.2539	5.128	2.93e-07
survival_mms19_lgg.out:geneLevmms19_High	-1.1039	0.3316	0.2153	-5.128	2.93e-07		survival_kank2_lgg.out:geneLevkank2_High	0.9466	2.577	0.2235	4.236	2.27e-05
survival_mn1_lgg.out:geneLevmn1_High	-0.9323	0.3936	0.2126	-4.384	1.16e-05		survival_kcne3_lgg.out:geneLevkcne3_High	0.9021	2.4647	0.2212	4.078	4.55e-05
survival_morc2-as1_lgg.out:geneLevmorc2-as1_High	-1.1005	0.3327	0.224	-4.913	8.99e-07		survival_kcnn4_lgg.out:geneLevkcnn4_High	0.938	2.5548	0.2186	4.292	1.77e-05
survival_morn4_lgg.out:geneLevmorn4_High	-1.0791	0.3399	0.2222	-4.857	1.19e-06		survival_kdelc2_lgg.out:geneLevkdelc2_High	1.0541	2.8695	0.2172	4.853	1.22e-06
survival_mrpl43_lgg.out:geneLevmrpl43_High	-0.9168	0.3998	0.2197	-4.174	3e-05		survival_kdelr2_lgg.out:geneLevkdelr2_High	0.9646	2.6238	0.2134	4.52	6.17e-06
survival_mrps16_lgg.out:geneLevmrps16_High	-1.0202	0.3605	0.2197	-4.644	3.42e-06		survival_khdc1_lgg.out:geneLevkhdc1_High	1.1677	3.2146	0.2222	5.256	1.47e-07
survival_mtmr7_lgg.out:geneLevmtmr7_High	-0.9307	0.3943	0.216	-4.309	1.64e-05		survival_kif14_lgg.out:geneLevkif14_High	1.0439	2.8401	0.2329	4.482	7.41e-06
survival_mxi1_lgg.out:geneLevmxi1_High	-0.9082	0.4033	0.2119	-4.286	1.82e-05		survival_kif18a_lgg.out:geneLevkif18a_High	0.9867	2.6823	0.2305	4.281	1.86e-05
survival_nalcn_lgg.out:geneLevnalcn_High	-1.17	0.3104	0.2123	-5.512	3.56e-08		survival_kif20a_lgg.out:geneLevkif20a_High	1.0003	2.7191	0.2538	3.941	8.1e-05
survival_nap1l2_lgg.out:geneLevnap1l2_High	-1.0036	0.3666	0.2259	-4.443	8.88e-06		survival_kif2c_lgg.out:geneLevkif2c_High	1.0285	2.7968	0.2269	4.533	5.82e-06
survival_nap1l3_lgg.out:geneLevnap1l3_High	-1.0289	0.3574	0.2128	-4.836	1.33e-06		survival_kif4a_lgg.out:geneLevkif4a_High	0.9366	2.5512	0.2327	4.025	5.7e-05
survival_nap1l5_lgg.out:geneLevnap1l5_High	-1.1639	0.3123	0.2335	-4.984	6.22e-07		survival_kntc1_lgg.out:geneLevkntc1_High	1.013	2.754	0.232	4.365	1.27e-05
survival_naxd_lgg.out:geneLevnaxd_High	-0.8854	0.4125	0.218	-4.062	4.86e-05		survival_lama2_lgg.out:geneLevlama2_High	1.1848	3.2701	0.2378	4.982	6.29e-07
survival_ncam1_lgg.out:geneLevncam1_High	-1.0025	0.367	0.2106	-4.761	1.93e-06		survival_lamb2_lgg.out:geneLevlamb2_High	0.9337	2.5439	0.2245	4.158	3.21e-05
survival_ncoa4_lgg.out:geneLevncoa4_High	-0.8442	0.4299	0.2133	-3.958	7.56e-05		survival_lamc1_lgg.out:geneLevlamc1_High	0.9483	2.5814	0.2155	4.401	1.08e-05
survival_ndn_lgg.out:geneLevndn_High	-1.0952	0.3345	0.219	-5.001	5.72e-07		survival_lap3_lgg.out:geneLevlap3_High	0.9983	2.7136	0.2148	4.648	3.34e-06
survival_ndrg2_lgg.out:geneLevndrg2_High	-1.0946	0.3347	0.2147	-5.098	3.42e-07		survival_laptm4a_lgg.out:geneLevlaptm4a_High	0.904	2.4695	0.2281	3.963	7.4e-05
survival_ndrg3_lgg.out:geneLevndrg3_High	-1.0857	0.3377	0.2199	-4.938	7.89e-07		survival_lats2_lgg.out:geneLevlats2_High	1.0869	2.9651	0.2201	4.938	7.88e-07
survival_ndufb9_lgg.out:geneLevndufb9_High	-0.9276	0.3955	0.2253	-4.116	3.85e-05		survival_lctl_lgg.out:geneLevlctl_High	1.0106	2.7473	0.2158	4.684	2.81e-06
survival_nectin1_lgg.out:geneLevnectin1_High	-1.1145	0.3281	0.2216	-5.028	4.95e-07		survival_ldlrad2_lgg.out:geneLevldlrad2_High	0.8862	2.4258	0.2167	4.089	4.33e-05
survival_net1_lgg.out:geneLevnet1_High	-0.9902	0.3715	0.2171	-4.561	5.1e-06		survival_lgr6_lgg.out:geneLevlgr6_High	0.8256	2.2833	0.212	3.894	9.86e-05
survival_nkain1_lgg.out:geneLevnkain1_High	-0.9305	0.3943	0.2106	-4.418	9.94e-06		survival_lhfpl2_lgg.out:geneLevlhfpl2_High	0.9313	2.5377	0.2271	4.101	4.12e-05
survival_nlgn2_lgg.out:geneLevnlgn2_High	-1.1419	0.3192	0.2284	-5	5.73e-07		survival_linc00475_lgg.out:geneLevlinc00475_High	1.1689	3.2185	0.2445	4.781	1.74e-06
survival_nmnat2_lgg.out:geneLevnmnat2_High	-1.0045	0.3662	0.2164	-4.641	3.46e-06		survival_lman2_lgg.out:geneLevlman2_High	0.9228	2.5164	0.2179	4.235	2.28e-05
survival_nog_lgg.out:geneLevnog_High	-1.1584	0.314	0.2182	-5.308	1.11e-07		survival_lmna_lgg.out:geneLevlmna_High	1.0146	2.7583	0.2197	4.619	3.86e-06
survival_nolc1_lgg.out:geneLevnolc1_High	-1.178	0.3079	0.2231	-5.281	1.28e-07		survival_lmnb2_lgg.out:geneLevlmnb2_High	0.8737	2.3957	0.2136	4.091	4.3e-05
survival_nrg3_lgg.out:geneLevnrg3_High	-1.0725	0.3421	0.2114	-5.073	3.91e-07		survival_loc100132215_lgg.out:geneLevloc100132215_High	0.8405	2.3175	0.2153	3.904	9.44e-05
survival_nrsn1_lgg.out:geneLevnrsn1_High	-0.9728	0.378	0.2188	-4.445	8.78e-06		survival_loxl4_lgg.out:geneLevloxl4_High	1	2.7182	0.2132	4.69	2.74e-06
survival_nsg2_lgg.out:geneLevnsg2_High	-1.167	0.3113	0.224	-5.209	1.9e-07		survival_lpin3_lgg.out:geneLevlpin3_High	0.9625	2.6183	0.2226	4.325	1.53e-05
survival_ntm_lgg.out:geneLevntm_High	-0.8568	0.4245	0.2164	-3.959	7.52e-05		survival_lrrc75a_lgg.out:geneLevlrrc75a_High	0.8824	2.4166	0.2199	4.012	6.02e-05
survival_ntn4_lgg.out:geneLevntn4_High	-1.0221	0.3599	0.216	-4.731	2.23e-06		survival_lsp1_lgg.out:geneLevlsp1_High	1.1409	3.1296	0.2276	5.012	5.38e-07
survival_ntng2_lgg.out:geneLevntng2_High	-1.4609	0.232	0.2229	-6.555	5.57e-11		survival_macc1_lgg.out:geneLevmacc1_High	1.2429	3.4658	0.2259	5.502	3.76e-08
survival_nutm2a_lgg.out:geneLevnutm2a_High	-1.0011	0.3675	0.2169	-4.616	3.91e-06		survival_maml3_lgg.out:geneLevmaml3_High	0.9343	2.5453	0.2317	4.032	5.52e-05
survival_nutm2d_lgg.out:geneLevnutm2d_High	-0.9739	0.3776	0.2136	-4.559	5.14e-06		survival_manea_lgg.out:geneLevmanea_High	0.9767	2.6558	0.2352	4.154	3.27e-05
survival_oat_lgg.out:geneLevoat_High	-1.1659	0.3117	0.2299	-5.072	3.95e-07		survival_map1lc3c_lgg.out:geneLevmap1lc3c_High	1.102	3.01	0.222	4.964	6.92e-07
survival_omg_lgg.out:geneLevomg_High	-0.8899	0.4107	0.2114	-4.21	2.55e-05		survival_map3k1_lgg.out:geneLevmap3k1_High	1.0249	2.7868	0.2316	4.426	9.6e-06
survival_or13a1_lgg.out:geneLevor13a1_High	-0.8675	0.42	0.2213	-3.92	8.86e-05		survival_map3k20_lgg.out:geneLevmap3k20_High	1.4257	4.1609	0.2259	6.313	2.74e-10
survival_pak5_lgg.out:geneLevpak5_High	-1.173	0.3094	0.2194	-5.348	8.91e-08		survival_map3k6_lgg.out:geneLevmap3k6_High	0.9698	2.6374	0.2233	4.344	1.4e-05
survival_parg_lgg.out:geneLevparg_High	-0.8756	0.4166	0.2149	-4.074	4.62e-05		survival_map7d3_lgg.out:geneLevmap7d3_High	1.0506	2.8592	0.2442	4.302	1.69e-05
survival_parp2_lgg.out:geneLevparp2_High	-0.8821	0.4139	0.2218	-3.978	6.96e-05		survival_mbd2_lgg.out:geneLevmbd2_High	0.9704	2.6389	0.2136	4.542	5.56e-06
survival_patz1_lgg.out:geneLevpatz1_High	-1.0996	0.333	0.2163	-5.083	3.72e-07		survival_mbnl3_lgg.out:geneLevmbnl3_High	1.0961	2.9923	0.2297	4.772	1.82e-06
survival_pcbp3_lgg.out:geneLevpcbp3_High	-0.8537	0.4258	0.2118	-4.031	5.56e-05		survival_mboat1_lgg.out:geneLevmboat1_High	1.0145	2.7581	0.2189	4.636	3.56e-06
survival_pcca_lgg.out:geneLevpcca_High	-0.8671	0.4202	0.2169	-3.998	6.38e-05		survival_mcm2_lgg.out:geneLevmcm2_High	1.0042	2.7297	0.2156	4.657	3.21e-06
survival_pcdh11x_lgg.out:geneLevpcdh11x_High	-0.9609	0.3825	0.2121	-4.531	5.87e-06		survival_mcm8_lgg.out:geneLevmcm8_High	1.0272	2.7933	0.2275	4.516	6.3e-06
survival_pcdh15_lgg.out:geneLevpcdh15_High	-1.1794	0.3075	0.2119	-5.566	2.61e-08		survival_mcub_lgg.out:geneLevmcub_High	0.9323	2.5403	0.2125	4.386	1.15e-05
survival_pcdh7_lgg.out:geneLevpcdh7_High	-1.0118	0.3636	0.2214	-4.571	4.86e-06		survival_meis1_lgg.out:geneLevmeis1_High	0.8466	2.3318	0.2144	3.949	7.84e-05
survival_pcgf6_lgg.out:geneLevpcgf6_High	-0.9647	0.3811	0.2168	-4.45	8.59e-06		survival_men1_lgg.out:geneLevmen1_High	0.8963	2.4506	0.2294	3.906	9.36e-05
survival_pcmt1_lgg.out:geneLevpcmt1_High	-0.8826	0.4137	0.2253	-3.917	8.97e-05		survival_meox2_lgg.out:geneLevmeox2_High	1.0792	2.9424	0.2219	4.864	1.15e-06
survival_pcsk6_lgg.out:geneLevpcsk6_High	-0.99	0.3716	0.2194	-4.512	6.41e-06		survival_mest_lgg.out:geneLevmest_High	0.8967	2.4516	0.2181	4.111	3.94e-05
survival_pde1a_lgg.out:geneLevpde1a_High	-0.8768	0.4161	0.2165	-4.049	5.14e-05		survival_mettl7b_lgg.out:geneLevmettl7b_High	1.086	2.963	0.218	4.983	6.25e-07
survival_pde2a_lgg.out:geneLevpde2a_High	-0.9267	0.3958	0.2136	-4.339	1.43e-05		survival_mfap2_lgg.out:geneLevmfap2_High	0.8745	2.3977	0.2159	4.05	5.13e-05
survival_pdzd4_lgg.out:geneLevpdzd4_High	-0.9641	0.3813	0.2222	-4.34	1.43e-05		survival_mfap4_lgg.out:geneLevmfap4_High	0.9532	2.5941	0.225	4.237	2.26e-05
survival_pea15_lgg.out:geneLevpea15_High	-1.1007	0.3326	0.2276	-4.836	1.33e-06		survival_mgme1_lgg.out:geneLevmgme1_High	1.1901	3.2872	0.2384	4.992	5.99e-07
survival_peli2_lgg.out:geneLevpeli2_High	-0.9084	0.4031	0.2128	-4.269	1.96e-05		survival_micall2_lgg.out:geneLevmicall2_High	0.8364	2.3081	0.2126	3.934	8.37e-05
survival_per3_lgg.out:geneLevper3_High	-0.952	0.386	0.2416	-3.941	8.11e-05		survival_mir155hg_lgg.out:geneLevmir155hg_High	0.9221	2.5146	0.2142	4.305	1.67e-05
survival_pfkm_lgg.out:geneLevpfkm_High	-0.9245	0.3967	0.2125	-4.35	1.36e-05		survival_mns1_lgg.out:geneLevmns1_High	1.0538	2.8684	0.2204	4.782	1.74e-06
survival_pfn2_lgg.out:geneLevpfn2_High	-0.8633	0.4218	0.2144	-4.027	5.66e-05		survival_morc4_lgg.out:geneLevmorc4_High	1.1585	3.1852	0.2419	4.788	1.68e-06
survival_pgam1_lgg.out:geneLevpgam1_High	-0.943	0.3895	0.2205	-4.277	1.89e-05		survival_mov10_lgg.out:geneLevmov10_High	0.8739	2.3961	0.2245	3.892	9.94e-05
survival_pgam4_lgg.out:geneLevpgam4_High	-1.0132	0.363	0.2196	-4.614	3.95e-06		survival_mr1_lgg.out:geneLevmr1_High	1.0152	2.76	0.2348	4.324	1.53e-05
survival_pgbd3_lgg.out:geneLevpgbd3_High	-0.915	0.4005	0.2159	-4.239	2.25e-05		survival_msmp_lgg.out:geneLevmsmp_High	0.894	2.4449	0.2125	4.208	2.58e-05
survival_phf21b_lgg.out:geneLevphf21b_High	-0.979	0.3757	0.2132	-4.591	4.41e-06		survival_msn_lgg.out:geneLevmsn_High	1.1744	3.2361	0.2213	5.307	1.12e-07
survival_phyhipl_lgg.out:geneLevphyhipl_High	-0.9425	0.3897	0.2101	-4.487	7.23e-06		survival_mtbp_lgg.out:geneLevmtbp_High	0.9632	2.6199	0.2251	4.279	1.88e-05
survival_pianp_lgg.out:geneLevpianp_High	-0.9261	0.3961	0.2144	-4.319	1.57e-05		survival_mterf3_lgg.out:geneLevmterf3_High	0.8434	2.3243	0.2149	3.925	8.69e-05
survival_pid1_lgg.out:geneLevpid1_High	-1.1569	0.3145	0.2217	-5.218	1.81e-07		survival_mtfr1_lgg.out:geneLevmtfr1_High	0.8902	2.4357	0.2249	3.958	7.56e-05
survival_pip4k2b_lgg.out:geneLevpip4k2b_High	-0.8611	0.4227	0.2176	-3.957	7.59e-05		survival_mtmr11_lgg.out:geneLevmtmr11_High	1.024	2.7843	0.2156	4.75	2.04e-06
survival_pip4p1_lgg.out:geneLevpip4p1_High	-0.8944	0.4088	0.2273	-3.936	8.29e-05		survival_mybl1_lgg.out:geneLevmybl1_High	1.1202	3.0653	0.2194	5.105	3.31e-07
survival_pla2g6_lgg.out:geneLevpla2g6_High	-1.0016	0.3673	0.2167	-4.622	3.8e-06		survival_mycbp_lgg.out:geneLevmycbp_High	1.0787	2.9409	0.2435	4.429	9.45e-06
survival_plcb1_lgg.out:geneLevplcb1_High	-0.8597	0.4233	0.2122	-4.052	5.08e-05		survival_myd88_lgg.out:geneLevmyd88_High	1.2921	3.6404	0.2462	5.249	1.53e-07
survival_plppr3_lgg.out:geneLevplppr3_High	-1.2109	0.2979	0.2188	-5.534	3.14e-08		survival_myl12a_lgg.out:geneLevmyl12a_High	0.8621	2.3682	0.215	4.009	6.09e-05
survival_pnma1_lgg.out:geneLevpnma1_High	-1.1347	0.3215	0.2133	-5.319	1.05e-07		survival_myo1c_lgg.out:geneLevmyo1c_High	0.8743	2.3972	0.2196	3.981	6.87e-05
survival_pnma3_lgg.out:geneLevpnma3_High	-0.8926	0.4096	0.2192	-4.072	4.67e-05		survival_myo9b_lgg.out:geneLevmyo9b_High	1.0751	2.9304	0.2222	4.839	1.31e-06
survival_podxl2_lgg.out:geneLevpodxl2_High	-0.9484	0.3874	0.2173	-4.364	1.28e-05		survival_nanp_lgg.out:geneLevnanp_High	1.0424	2.8359	0.2232	4.669	3.02e-06
survival_polr2f_lgg.out:geneLevpolr2f_High	-1.004	0.3664	0.2231	-4.5	6.79e-06		survival_napsb_lgg.out:geneLevnapsb_High	1.1162	3.0531	0.2419	4.613	3.96e-06
survival_polr3h_lgg.out:geneLevpolr3h_High	-1.1688	0.3107	0.2381	-4.908	9.2e-07		survival_nbeal2_lgg.out:geneLevnbeal2_High	0.8664	2.3784	0.216	4.012	6.03e-05
survival_pon1_lgg.out:geneLevpon1_High	-1.0084	0.3648	0.2235	-4.512	6.42e-06		survival_ncapd2_lgg.out:geneLevncapd2_High	1.2059	3.3397	0.2378	5.071	3.96e-07
survival_pou6f1_lgg.out:geneLevpou6f1_High	-1.1924	0.3035	0.2214	-5.385	7.26e-08		survival_ncapg2_lgg.out:geneLevncapg2_High	0.8575	2.3574	0.2176	3.94	8.13e-05
survival_ppa1_lgg.out:geneLevppa1_High	-1.0642	0.345	0.2158	-4.93	8.21e-07		survival_ncapg_lgg.out:geneLevncapg_High	1.0199	2.7728	0.2454	4.156	3.24e-05
survival_ppp1r26_lgg.out:geneLevppp1r26_High	-0.9212	0.3981	0.2223	-4.144	3.41e-05		survival_ncf2_lgg.out:geneLevncf2_High	0.8751	2.3992	0.222	3.942	8.08e-05
survival_ppp2r2b_lgg.out:geneLevppp2r2b_High	-0.9685	0.3796	0.223	-4.343	1.4e-05		survival_ndc80_lgg.out:geneLevndc80_High	0.993	2.6993	0.2419	4.104	4.05e-05
survival_ppp2r2d_lgg.out:geneLevppp2r2d_High	-1.2002	0.3011	0.2178	-5.511	3.56e-08		survival_nde1_lgg.out:geneLevnde1_High	0.9102	2.4849	0.2249	4.047	5.19e-05
survival_ppp2r5a_lgg.out:geneLevppp2r5a_High	-0.8999	0.4066	0.2193	-4.103	4.08e-05		survival_nedd1_lgg.out:geneLevnedd1_High	0.9657	2.6265	0.2293	4.211	2.54e-05
survival_ppp2r5c_lgg.out:geneLevppp2r5c_High	-0.8335	0.4345	0.2117	-3.938	8.22e-05		survival_nedd4_lgg.out:geneLevnedd4_High	0.9641	2.6225	0.2325	4.147	3.37e-05
survival_ppp3cb_lgg.out:geneLevppp3cb_High	-0.9673	0.3801	0.2311	-4.186	2.84e-05		survival_nek6_lgg.out:geneLevnek6_High	0.8837	2.4199	0.2227	3.968	7.24e-05
survival_ppp4r4_lgg.out:geneLevppp4r4_High	-0.989	0.372	0.2184	-4.528	5.97e-06		survival_nemp1_lgg.out:geneLevnemp1_High	0.9131	2.492	0.2192	4.165	3.11e-05
survival_prlhr_lgg.out:geneLevprlhr_High	-0.8574	0.4243	0.2171	-3.95	7.83e-05		survival_nemp2_lgg.out:geneLevnemp2_High	0.9708	2.64	0.2236	4.341	1.42e-05
survival_prss35_lgg.out:geneLevprss35_High	-1.0531	0.3489	0.2151	-4.897	9.74e-07		survival_nexn_lgg.out:geneLevnexn_High	0.9679	2.6324	0.2251	4.3	1.7e-05
survival_psd_lgg.out:geneLevpsd_High	-0.9469	0.3879	0.2195	-4.315	1.6e-05		survival_nfatc3_lgg.out:geneLevnfatc3_High	1.0658	2.9031	0.2644	4.031	5.55e-05
survival_pstk_lgg.out:geneLevpstk_High	-0.8844	0.4129	0.2213	-3.996	6.44e-05		survival_nfe2l3_lgg.out:geneLevnfe2l3_High	0.9525	2.5921	0.214	4.45	8.58e-06
survival_ptcd3_lgg.out:geneLevptcd3_High	-0.859	0.4236	0.2179	-3.942	8.08e-05		survival_nmi_lgg.out:geneLevnmi_High	1.209	3.3502	0.2319	5.213	1.86e-07
survival_ptger3_lgg.out:geneLevptger3_High	-0.9963	0.3692	0.2243	-4.442	8.89e-06		survival_nnmt_lgg.out:geneLevnnmt_High	0.9264	2.5253	0.217	4.27	1.96e-05
survival_ptgfr_lgg.out:geneLevptgfr_High	-0.8987	0.4071	0.2247	-3.999	6.36e-05		survival_nploc4_lgg.out:geneLevnploc4_High	0.8897	2.4344	0.2136	4.166	3.1e-05
survival_ptprt_lgg.out:geneLevptprt_High	-0.9072	0.4037	0.2108	-4.304	1.67e-05		survival_nrbp1_lgg.out:geneLevnrbp1_High	0.8757	2.4005	0.2124	4.123	3.74e-05
survival_rab2a_lgg.out:geneLevrab2a_High	-0.9265	0.396	0.2135	-4.339	1.43e-05		survival_nsun7_lgg.out:geneLevnsun7_High	1.0452	2.8439	0.2107	4.96	7.05e-07
survival_rab5b_lgg.out:geneLevrab5b_High	-0.8975	0.4076	0.2167	-4.141	3.46e-05		survival_nuak2_lgg.out:geneLevnuak2_High	1.2232	3.3979	0.2285	5.353	8.63e-08
survival_rab6b_lgg.out:geneLevrab6b_High	-1.1054	0.3311	0.2237	-4.941	7.77e-07		survival_nup85_lgg.out:geneLevnup85_High	0.9738	2.6479	0.2196	4.434	9.27e-06
survival_rac3_lgg.out:geneLevrac3_High	-0.9517	0.3861	0.2191	-4.344	1.4e-05		survival_oas1_lgg.out:geneLevoas1_High	1.0703	2.9161	0.2199	4.868	1.13e-06
survival_rai2_lgg.out:geneLevrai2_High	-0.9194	0.3988	0.2155	-4.267	1.98e-05		survival_orc1_lgg.out:geneLevorc1_High	0.9713	2.6414	0.227	4.279	1.87e-05
survival_rap2a_lgg.out:geneLevrap2a_High	-1.0724	0.3422	0.2179	-4.922	8.56e-07		survival_osr2_lgg.out:geneLevosr2_High	1.0598	2.8858	0.2234	4.744	2.1e-06
survival_rasgef1c_lgg.out:geneLevrasgef1c_High	-1.0726	0.3421	0.2163	-4.958	7.11e-07		survival_ostcp1_lgg.out:geneLevostcp1_High	1.016	2.763	0.247	4.114	3.89e-05
survival_rasgrf1_lgg.out:geneLevrasgrf1_High	-0.9307	0.3943	0.2161	-4.306	1.66e-05		survival_otp_lgg.out:geneLevotp_High	0.9857	2.6797	0.2258	4.365	1.27e-05
survival_rasl10a_lgg.out:geneLevrasl10a_High	-1.499	0.2233	0.2223	-6.744	1.55e-11		survival_otud4_lgg.out:geneLevotud4_High	0.9595	2.6103	0.2413	3.975	7.02e-05
survival_rbm4b_lgg.out:geneLevrbm4b_High	-0.8704	0.4188	0.2227	-3.908	9.3e-05		survival_otud7b_lgg.out:geneLevotud7b_High	0.8894	2.4336	0.2222	4.002	6.27e-05
survival_rbsn_lgg.out:geneLevrbsn_High	-0.8891	0.411	0.2141	-4.153	3.28e-05		survival_otulin_lgg.out:geneLevotulin_High	1.0931	2.9835	0.2348	4.656	3.23e-06
survival_rccd1_lgg.out:geneLevrccd1_High	-0.9251	0.3965	0.2284	-4.05	5.13e-05		survival_p2ry8_lgg.out:geneLevp2ry8_High	0.8714	2.3902	0.2235	3.898	9.68e-05
survival_rcor2_lgg.out:geneLevrcor2_High	-1.1227	0.3254	0.2122	-5.29	1.22e-07		survival_p4hb_lgg.out:geneLevp4hb_High	0.8934	2.4433	0.2134	4.186	2.84e-05
survival_reps2_lgg.out:geneLevreps2_High	-0.8452	0.4295	0.2113	-4.001	6.31e-05		survival_parp14_lgg.out:geneLevparp14_High	0.924	2.5193	0.2213	4.175	2.99e-05
survival_rgmb_lgg.out:geneLevrgmb_High	-0.9941	0.3701	0.2171	-4.579	4.67e-06		survival_parp9_lgg.out:geneLevparp9_High	1.119	3.063	0.227	4.93	8.21e-07
survival_ripply2_lgg.out:geneLevripply2_High	-1.07	0.343	0.2151	-4.975	6.52e-07		survival_parpbp_lgg.out:geneLevparpbp_High	0.994	2.7021	0.2218	4.482	7.41e-06
survival_rmnd5b_lgg.out:geneLevrmnd5b_High	-0.9876	0.3725	0.2265	-4.361	1.3e-05		survival_pax3_lgg.out:geneLevpax3_High	1.2448	3.4724	0.3083	4.037	5.41e-05
survival_rnd1_lgg.out:geneLevrnd1_High	-0.9503	0.3866	0.2222	-4.277	1.89e-05		survival_pbx3_lgg.out:geneLevpbx3_High	1.0311	2.804	0.2266	4.551	5.34e-06
survival_rnd2_lgg.out:geneLevrnd2_High	-0.8341	0.4343	0.2119	-3.936	8.27e-05		survival_pcna_lgg.out:geneLevpcna_High	0.9496	2.5848	0.2189	4.338	1.44e-05
survival_rnf146_lgg.out:geneLevrnf146_High	-1.3005	0.2724	0.2204	-5.901	3.62e-09		survival_pcolce_lgg.out:geneLevpcolce_High	0.8796	2.41	0.2153	4.085	4.41e-05
survival_rnf165_lgg.out:geneLevrnf165_High	-0.851	0.427	0.2126	-4.003	6.25e-05		survival_pdgfa_lgg.out:geneLevpdgfa_High	0.8759	2.4011	0.2112	4.148	3.36e-05
survival_rnf187_lgg.out:geneLevrnf187_High	-1.0331	0.3559	0.2292	-4.507	6.58e-06		survival_pdia4_lgg.out:geneLevpdia4_High	1.0242	2.7849	0.2123	4.825	1.4e-06
survival_rnf208_lgg.out:geneLevrnf208_High	-0.9871	0.3727	0.234	-4.219	2.45e-05		survival_pdia6_lgg.out:geneLevpdia6_High	0.862	2.3679	0.2141	4.026	5.67e-05
survival_rpl15_lgg.out:geneLevrpl15_High	-0.8752	0.4168	0.2132	-4.105	4.04e-05		survival_pdpn_lgg.out:geneLevpdpn_High	0.9785	2.6604	0.2152	4.548	5.42e-06
survival_rpl21_lgg.out:geneLevrpl21_High	-0.8317	0.4353	0.2129	-3.907	9.35e-05		survival_pi15_lgg.out:geneLevpi15_High	0.9279	2.5292	0.2172	4.272	1.94e-05
survival_rpl3_lgg.out:geneLevrpl3_High	-1.1728	0.3095	0.2188	-5.36	8.31e-08		survival_pi4k2b_lgg.out:geneLevpi4k2b_High	1.008	2.742	0.214	4.714	2.43e-06
survival_rpl4_lgg.out:geneLevrpl4_High	-1.0343	0.3555	0.218	-4.744	2.09e-06		survival_pifo_lgg.out:geneLevpifo_High	0.8711	2.3896	0.2152	4.048	5.18e-05
survival_rprm_lgg.out:geneLevrprm_High	-0.9643	0.3813	0.2131	-4.525	6.04e-06		survival_pigt_lgg.out:geneLevpigt_High	0.8257	2.2835	0.2122	3.891	9.97e-05
survival_rps12_lgg.out:geneLevrps12_High	-0.9932	0.3704	0.2162	-4.593	4.36e-06		survival_pkd1l1_lgg.out:geneLevpkd1l1_High	0.8727	2.3933	0.2163	4.034	5.49e-05
survival_rps13_lgg.out:geneLevrps13_High	-0.9393	0.3909	0.2154	-4.361	1.3e-05		survival_pkd2_lgg.out:geneLevpkd2_High	0.9052	2.4724	0.2183	4.147	3.37e-05
survival_rps3_lgg.out:geneLevrps3_High	-0.8785	0.4154	0.2164	-4.061	4.9e-05		survival_plac8_lgg.out:geneLevplac8_High	0.8809	2.4131	0.2159	4.079	4.51e-05
survival_rps6kl1_lgg.out:geneLevrps6kl1_High	-1.1265	0.3242	0.2371	-4.751	2.02e-06		survival_plat_lgg.out:geneLevplat_High	1.2709	3.564	0.2171	5.854	4.79e-09
survival_rpsap58_lgg.out:geneLevrpsap58_High	-0.8479	0.4283	0.2164	-3.919	8.9e-05		survival_plce1_lgg.out:geneLevplce1_High	1.1344	3.1094	0.2317	4.897	9.72e-07
survival_rragb_lgg.out:geneLevrragb_High	-1.0528	0.349	0.2186	-4.816	1.46e-06		survival_plekha2_lgg.out:geneLevplekha2_High	1.1713	3.2263	0.2316	5.057	4.25e-07
survival_rtn1_lgg.out:geneLevrtn1_High	-0.8515	0.4268	0.2167	-3.93	8.51e-05		survival_plekha4_lgg.out:geneLevplekha4_High	1.071	2.917	0.226	4.737	2.17e-06
survival_rtn3_lgg.out:geneLevrtn3_High	-1.0431	0.3524	0.2242	-4.653	3.27e-06		survival_plekhs1_lgg.out:geneLevplekhs1_High	0.9351	2.5476	0.2295	4.074	4.63e-05
survival_rtn4r_lgg.out:geneLevrtn4r_High	-0.9513	0.3862	0.2256	-4.216	2.48e-05		survival_plod1_lgg.out:geneLevplod1_High	1.2095	3.3517	0.2584	4.68	2.87e-06
survival_rufy2_lgg.out:geneLevrufy2_High	-0.9355	0.3924	0.223	-4.196	2.72e-05		survival_plp2_lgg.out:geneLevplp2_High	1.0861	2.9627	0.2158	5.033	4.82e-07
survival_rundc3a_lgg.out:geneLevrundc3a_High	-0.9642	0.3813	0.2208	-4.368	1.26e-05		survival_plscr1_lgg.out:geneLevplscr1_High	1.138	3.1205	0.2175	5.232	1.68e-07
survival_rwdd2a_lgg.out:geneLevrwdd2a_High	-0.9523	0.3858	0.2191	-4.347	1.38e-05		survival_pmfbp1_lgg.out:geneLevpmfbp1_High	1.0422	2.8354	0.2187	4.765	1.89e-06
survival_samd11_lgg.out:geneLevsamd11_High	-0.843	0.4304	0.211	-3.996	6.45e-05		survival_podnl1_lgg.out:geneLevpodnl1_High	0.8348	2.3044	0.2094	3.988	6.68e-05
survival_samd5_lgg.out:geneLevsamd5_High	-0.931	0.3941	0.224	-4.156	3.24e-05		survival_pold3_lgg.out:geneLevpold3_High	0.9865	2.682	0.2273	4.34	1.43e-05
survival_sar1a_lgg.out:geneLevsar1a_High	-0.8475	0.4285	0.2125	-3.988	6.66e-05		survival_polq_lgg.out:geneLevpolq_High	0.9157	2.4986	0.2276	4.023	5.73e-05
survival_satb1_lgg.out:geneLevsatb1_High	-0.8399	0.4318	0.2147	-3.912	9.14e-05		survival_ppic_lgg.out:geneLevppic_High	0.9205	2.5105	0.2114	4.353	1.34e-05
survival_scamp5_lgg.out:geneLevscamp5_High	-1.0441	0.352	0.2229	-4.684	2.82e-06		survival_ppm1m_lgg.out:geneLevppm1m_High	0.9173	2.5025	0.2168	4.232	2.32e-05
survival_scaper_lgg.out:geneLevscaper_High	-1.1397	0.3199	0.2199	-5.184	2.18e-07		survival_ppp1r3b_lgg.out:geneLevppp1r3b_High	0.9809	2.6669	0.2279	4.305	1.67e-05
survival_scarna9_lgg.out:geneLevscarna9_High	-0.9904	0.3714	0.236	-4.197	2.7e-05		survival_pqlc3_lgg.out:geneLevpqlc3_High	0.8598	2.3627	0.2153	3.994	6.5e-05
survival_scg3_lgg.out:geneLevscg3_High	-1.0098	0.3643	0.2119	-4.765	1.89e-06		survival_prickle3_lgg.out:geneLevprickle3_High	0.8844	2.4215	0.2108	4.196	2.71e-05
survival_scn3b_lgg.out:geneLevscn3b_High	-0.8909	0.4103	0.2179	-4.089	4.33e-05		survival_prss33_lgg.out:geneLevprss33_High	1.0364	2.819	0.2543	4.076	4.58e-05
survival_scrt1_lgg.out:geneLevscrt1_High	-0.9196	0.3987	0.2125	-4.327	1.51e-05		survival_psmb9_lgg.out:geneLevpsmb9_High	0.9702	2.6385	0.2218	4.374	1.22e-05
survival_sec24c_lgg.out:geneLevsec24c_High	-0.9571	0.384	0.2124	-4.505	6.62e-06		survival_psmc2_lgg.out:geneLevpsmc2_High	0.8472	2.3331	0.2127	3.984	6.78e-05
survival_sema4g_lgg.out:geneLevsema4g_High	-1.0734	0.3418	0.2138	-5.021	5.15e-07		survival_psmd9_lgg.out:geneLevpsmd9_High	0.9355	2.5486	0.2215	4.223	2.41e-05
survival_sema6b_lgg.out:geneLevsema6b_High	-1.0867	0.3373	0.2228	-4.877	1.08e-06		survival_psrc1_lgg.out:geneLevpsrc1_High	1.0058	2.734	0.2209	4.553	5.28e-06
survival_sept3_lgg.out:geneLevsept3_High	-0.9267	0.3958	0.2188	-4.235	2.28e-05		survival_ptar1_lgg.out:geneLevptar1_High	0.9232	2.5173	0.2297	4.019	5.84e-05
survival_serp2_lgg.out:geneLevserp2_High	-1	0.3679	0.2182	-4.582	4.6e-06		survival_ptbp1_lgg.out:geneLevptbp1_High	0.9537	2.5952	0.2347	4.063	4.84e-05
survival_setd3_lgg.out:geneLevsetd3_High	-0.9191	0.3989	0.2168	-4.239	2.24e-05		survival_ptcra_lgg.out:geneLevptcra_High	1.0604	2.8876	0.2202	4.816	1.46e-06
survival_sf3a1_lgg.out:geneLevsf3a1_High	-0.8976	0.4075	0.2139	-4.196	2.71e-05		survival_ptgfrn_lgg.out:geneLevptgfrn_High	1.1451	3.1427	0.2198	5.21	1.88e-07
survival_sf3b2_lgg.out:geneLevsf3b2_High	-0.9961	0.3693	0.2201	-4.525	6.05e-06		survival_ptpn13_lgg.out:geneLevptpn13_High	1.0893	2.9723	0.2411	4.519	6.22e-06
survival_sfrp2_lgg.out:geneLevsfrp2_High	-1.2695	0.281	0.2248	-5.646	1.64e-08		survival_ptpn22_lgg.out:geneLevptpn22_High	0.893	2.4424	0.2117	4.219	2.46e-05
survival_sfxn1_lgg.out:geneLevsfxn1_High	-0.8964	0.408	0.2201	-4.073	4.65e-05		survival_ptpn2_lgg.out:geneLevptpn2_High	0.9364	2.5508	0.2173	4.309	1.64e-05
survival_sgsm1_lgg.out:geneLevsgsm1_High	-1.181	0.307	0.2233	-5.288	1.24e-07		survival_pttg1_lgg.out:geneLevpttg1_High	0.9861	2.6809	0.23	4.287	1.81e-05
survival_sh3gl2_lgg.out:geneLevsh3gl2_High	-1.0084	0.3648	0.2106	-4.788	1.69e-06		survival_pvt1_lgg.out:geneLevpvt1_High	0.9048	2.4714	0.2176	4.158	3.22e-05
survival_shank2_lgg.out:geneLevshank2_High	-1.03	0.357	0.217	-4.747	2.06e-06		survival_pygl_lgg.out:geneLevpygl_High	1.2546	3.5065	0.2331	5.382	7.38e-08
survival_shd_lgg.out:geneLevshd_High	-1.1069	0.3306	0.2119	-5.225	1.75e-07		survival_rab27a_lgg.out:geneLevrab27a_High	1.3687	3.9304	0.2302	5.947	2.73e-09
survival_shf_lgg.out:geneLevshf_High	-0.9521	0.3859	0.2182	-4.364	1.28e-05		survival_rab42_lgg.out:geneLevrab42_High	1.3115	3.7116	0.2291	5.724	1.04e-08
survival_shisa7_lgg.out:geneLevshisa7_High	-1.2933	0.2744	0.2165	-5.975	2.31e-09		survival_rab8a_lgg.out:geneLevrab8a_High	0.9975	2.7115	0.2216	4.502	6.74e-06
survival_slc16a9_lgg.out:geneLevslc16a9_High	-0.9059	0.4042	0.2143	-4.226	2.38e-05		survival_rad18_lgg.out:geneLevrad18_High	1.1632	3.2002	0.2493	4.666	3.07e-06
survival_slc1a6_lgg.out:geneLevslc1a6_High	-1.3272	0.2652	0.2171	-6.113	9.75e-10		survival_rad51ap1_lgg.out:geneLevrad51ap1_High	0.9708	2.6401	0.2272	4.273	1.93e-05
survival_slc22a6_lgg.out:geneLevslc22a6_High	-0.8497	0.4275	0.2141	-3.968	7.25e-05		survival_rad54b_lgg.out:geneLevrad54b_High	1.1293	3.0936	0.2282	4.949	7.46e-07
survival_slc35g1_lgg.out:geneLevslc35g1_High	-0.9231	0.3973	0.2257	-4.09	4.31e-05		survival_rad54l_lgg.out:geneLevrad54l_High	1.0871	2.9656	0.2273	4.783	1.73e-06
survival_slc6a1_lgg.out:geneLevslc6a1_High	-0.9054	0.4044	0.2167	-4.178	2.94e-05		survival_rbp1_lgg.out:geneLevrbp1_High	0.8202	2.271	0.2102	3.902	9.56e-05
survival_slc8a2_lgg.out:geneLevslc8a2_High	-0.9642	0.3813	0.2174	-4.435	9.2e-06		survival_rbpms_lgg.out:geneLevrbpms_High	0.8573	2.3568	0.2143	4	6.33e-05
survival_slc8a3_lgg.out:geneLevslc8a3_High	-0.8985	0.4072	0.2116	-4.246	2.17e-05		survival_rcan1_lgg.out:geneLevrcan1_High	0.86	2.3631	0.2104	4.088	4.34e-05
survival_slc9a2_lgg.out:geneLevslc9a2_High	-1.0117	0.3636	0.2233	-4.53	5.89e-06		survival_rdh5_lgg.out:geneLevrdh5_High	0.9211	2.5122	0.2208	4.173	3.01e-05
survival_slitrk1_lgg.out:geneLevslitrk1_High	-1.105	0.3312	0.214	-5.164	2.42e-07		survival_rdx_lgg.out:geneLevrdx_High	0.9557	2.6004	0.233	4.102	4.1e-05
survival_slitrk5_lgg.out:geneLevslitrk5_High	-1.4024	0.246	0.2248	-6.24	4.39e-10		survival_reep4_lgg.out:geneLevreep4_High	0.8951	2.4477	0.2242	3.992	6.55e-05
survival_smad7_lgg.out:geneLevsmad7_High	-1.131	0.3227	0.2156	-5.247	1.55e-07		survival_rell1_lgg.out:geneLevrell1_High	0.8835	2.4194	0.2236	3.951	7.78e-05
survival_smap1_lgg.out:geneLevsmap1_High	-0.9808	0.375	0.222	-4.418	9.97e-06		survival_rest_lgg.out:geneLevrest_High	0.9979	2.7126	0.2471	4.039	5.38e-05
survival_smoc1_lgg.out:geneLevsmoc1_High	-0.8902	0.4106	0.2095	-4.249	2.15e-05		survival_rexo2_lgg.out:geneLevrexo2_High	0.8577	2.3577	0.2131	4.024	5.72e-05
survival_smpd3_lgg.out:geneLevsmpd3_High	-0.9821	0.3745	0.2203	-4.457	8.3e-06		survival_rfc2_lgg.out:geneLevrfc2_High	0.8537	2.3484	0.2128	4.013	6e-05
survival_snai3-as1_lgg.out:geneLevsnai3-as1_High	-0.9303	0.3944	0.237	-3.925	8.67e-05		survival_rgs16_lgg.out:geneLevrgs16_High	0.9742	2.6491	0.2277	4.278	1.88e-05
survival_snap91_lgg.out:geneLevsnap91_High	-1.0643	0.345	0.2168	-4.909	9.14e-07		survival_rhoc_lgg.out:geneLevrhoc_High	0.9508	2.5879	0.2354	4.04	5.35e-05
survival_snd1-it1_lgg.out:geneLevsnd1-it1_High	-0.8791	0.4151	0.2251	-3.906	9.37e-05		survival_rhoq_lgg.out:geneLevrhoq_High	0.9514	2.5894	0.2164	4.396	1.1e-05
survival_snu13_lgg.out:geneLevsnu13_High	-1.2195	0.2954	0.2378	-5.128	2.92e-07		survival_rhpn1-as1_lgg.out:geneLevrhpn1-as1_High	0.9145	2.4956	0.2311	3.957	7.58e-05
survival_snurf_lgg.out:geneLevsnurf_High	-1.1512	0.3162	0.213	-5.404	6.51e-08		survival_ripk1_lgg.out:geneLevripk1_High	0.9514	2.5893	0.2227	4.272	1.94e-05
survival_snx18_lgg.out:geneLevsnx18_High	-0.856	0.4248	0.2198	-3.895	9.83e-05		survival_rit1_lgg.out:geneLevrit1_High	0.9596	2.6105	0.2352	4.08	4.51e-05
survival_snx32_lgg.out:geneLevsnx32_High	-1.0186	0.3611	0.2322	-4.386	1.15e-05		survival_rnase4_lgg.out:geneLevrnase4_High	0.9591	2.6093	0.2207	4.346	1.38e-05
survival_sobp_lgg.out:geneLevsobp_High	-0.9398	0.3907	0.214	-4.391	1.13e-05		survival_rnft1_lgg.out:geneLevrnft1_High	1.065	2.9	0.229	4.648	3.35e-06
survival_sorcs3_lgg.out:geneLevsorcs3_High	-0.9333	0.3932	0.2132	-4.379	1.19e-05		survival_ror1_lgg.out:geneLevror1_High	1.0528	2.8656	0.2192	4.802	1.57e-06
survival_sox8_lgg.out:geneLevsox8_High	-0.8428	0.4305	0.2105	-4.004	6.23e-05		survival_rpa3_lgg.out:geneLevrpa3_High	1.1107	3.0364	0.2178	5.1	3.4e-07
survival_sphkap_lgg.out:geneLevsphkap_High	-1.2214	0.2948	0.2128	-5.739	9.5e-09		survival_rpgr_lgg.out:geneLevrpgr_High	0.8526	2.3456	0.2122	4.017	5.88e-05
survival_spock2_lgg.out:geneLevspock2_High	-1.0563	0.3477	0.2181	-4.843	1.28e-06		survival_s100a11_lgg.out:geneLevs100a11_High	1.0286	2.7972	0.2258	4.555	5.25e-06
survival_sprn_lgg.out:geneLevsprn_High	-0.981	0.3749	0.2326	-4.218	2.46e-05		survival_s1pr3_lgg.out:geneLevs1pr3_High	0.8903	2.4359	0.2231	3.99	6.61e-05
survival_srrm3_lgg.out:geneLevsrrm3_High	-0.8839	0.4132	0.2214	-3.992	6.56e-05		survival_samd9l_lgg.out:geneLevsamd9l_High	0.9744	2.6495	0.2213	4.404	1.07e-05
survival_sstr2_lgg.out:geneLevsstr2_High	-1.1604	0.3133	0.2226	-5.212	1.86e-07		survival_scimp_lgg.out:geneLevscimp_High	0.9917	2.6959	0.2328	4.26	2.04e-05
survival_st8sia2_lgg.out:geneLevst8sia2_High	-1.0502	0.3499	0.2233	-4.704	2.55e-06		survival_scnn1b_lgg.out:geneLevscnn1b_High	0.9384	2.5558	0.2277	4.122	3.76e-05
survival_stum_lgg.out:geneLevstum_High	-0.9064	0.404	0.2255	-4.019	5.83e-05		survival_sdf4_lgg.out:geneLevsdf4_High	1.0347	2.8142	0.2377	4.353	1.34e-05
survival_stx1b_lgg.out:geneLevstx1b_High	-1.078	0.3403	0.2265	-4.759	1.95e-06		survival_sept10_lgg.out:geneLevsept10_High	1.0069	2.7372	0.2284	4.41	1.04e-05
survival_stx7_lgg.out:geneLevstx7_High	-0.9275	0.3955	0.2127	-4.361	1.3e-05		survival_sept9_lgg.out:geneLevsept9_High	0.9487	2.5825	0.2197	4.319	1.57e-05
survival_sufu_lgg.out:geneLevsufu_High	-1.0302	0.3569	0.2159	-4.771	1.83e-06		survival_serpina1_lgg.out:geneLevserpina1_High	0.8605	2.3644	0.2166	3.973	7.09e-05
survival_sulf2_lgg.out:geneLevsulf2_High	-1.2801	0.278	0.2247	-5.697	1.22e-08		survival_serpina3_lgg.out:geneLevserpina3_High	0.9374	2.5534	0.2235	4.194	2.74e-05
survival_supv3l1_lgg.out:geneLevsupv3l1_High	-1.0576	0.3473	0.2173	-4.867	1.13e-06		survival_serpina5_lgg.out:geneLevserpina5_High	1.0407	2.8312	0.2164	4.81	1.51e-06
survival_svop_lgg.out:geneLevsvop_High	-0.873	0.4177	0.2154	-4.052	5.07e-05		survival_serpinb8_lgg.out:geneLevserpinb8_High	0.9799	2.6642	0.2202	4.45	8.61e-06
survival_syp_lgg.out:geneLevsyp_High	-0.9648	0.3811	0.2336	-4.131	3.62e-05		survival_serpine1_lgg.out:geneLevserpine1_High	0.9641	2.6223	0.2273	4.241	2.22e-05
survival_syt15_lgg.out:geneLevsyt15_High	-0.8982	0.4073	0.2143	-4.191	2.78e-05		survival_serpinf1_lgg.out:geneLevserpinf1_High	0.9365	2.551	0.2206	4.246	2.18e-05
survival_tab1_lgg.out:geneLevtab1_High	-0.8711	0.4185	0.2178	-3.999	6.36e-05		survival_serping1_lgg.out:geneLevserping1_High	0.9197	2.5086	0.2131	4.315	1.59e-05
survival_tacc2_lgg.out:geneLevtacc2_High	-0.8652	0.421	0.2157	-4.011	6.03e-05		survival_serpinh1_lgg.out:geneLevserpinh1_High	1.2149	3.3701	0.2234	5.438	5.4e-08
survival_tbc1d10a_lgg.out:geneLevtbc1d10a_High	-1.0061	0.3656	0.2255	-4.462	8.13e-06		survival_sft2d2_lgg.out:geneLevsft2d2_High	1.2107	3.3559	0.2592	4.671	3e-06
survival_tbpl1_lgg.out:geneLevtbpl1_High	-1.26	0.2836	0.2317	-5.437	5.41e-08		survival_sgms2_lgg.out:geneLevsgms2_High	0.9221	2.5146	0.212	4.349	1.37e-05
survival_tceal1_lgg.out:geneLevtceal1_High	-1.1135	0.3284	0.2335	-4.769	1.86e-06		survival_sgo2_lgg.out:geneLevsgo2_High	1.044	2.8407	0.2247	4.646	3.38e-06
survival_tceal2_lgg.out:geneLevtceal2_High	-1.3048	0.2712	0.2194	-5.947	2.73e-09		survival_sh2d4a_lgg.out:geneLevsh2d4a_High	1.27	3.561	0.213	5.963	2.47e-09
survival_tcf25_lgg.out:geneLevtcf25_High	-0.9887	0.3721	0.2193	-4.509	6.5e-06		survival_sh3bgr_lgg.out:geneLevsh3bgr_High	0.8519	2.3442	0.2142	3.977	6.98e-05
survival_tchh_lgg.out:geneLevtchh_High	-1.0715	0.3425	0.2302	-4.654	3.26e-06		survival_shc1_lgg.out:geneLevshc1_High	0.8997	2.459	0.2168	4.151	3.31e-05
survival_tdh_lgg.out:geneLevtdh_High	-0.8766	0.4162	0.2178	-4.024	5.72e-05		survival_shcbp1_lgg.out:geneLevshcbp1_High	0.9619	2.6166	0.2256	4.264	2.01e-05
survival_tef_lgg.out:geneLevtef_High	-1.1002	0.3328	0.2252	-4.886	1.03e-06		survival_shisa5_lgg.out:geneLevshisa5_High	1.1684	3.217	0.2155	5.421	5.92e-08
survival_terf2_lgg.out:geneLevterf2_High	-0.8643	0.4214	0.2167	-3.988	6.67e-05		survival_shmt1_lgg.out:geneLevshmt1_High	0.917	2.5018	0.2263	4.053	5.06e-05
survival_tial1_lgg.out:geneLevtial1_High	-0.8304	0.4359	0.213	-3.898	9.69e-05		survival_shox2_lgg.out:geneLevshox2_High	1.246	3.4765	0.2233	5.58	2.41e-08
survival_tigd1_lgg.out:geneLevtigd1_High	-0.94	0.3906	0.2168	-4.336	1.45e-05		survival_shq1_lgg.out:geneLevshq1_High	1.0711	2.9186	0.2293	4.671	3e-06
survival_tm2d3_lgg.out:geneLevtm2d3_High	-1.1605	0.3133	0.2359	-4.918	8.73e-07		survival_sil1_lgg.out:geneLevsil1_High	0.8699	2.3867	0.2123	4.098	4.16e-05
survival_tm7sf2_lgg.out:geneLevtm7sf2_High	-0.8995	0.4068	0.2182	-4.123	3.74e-05		survival_sipa1l3_lgg.out:geneLevsipa1l3_High	0.9429	2.5675	0.2411	3.91	9.21e-05
survival_tm9sf3_lgg.out:geneLevtm9sf3_High	-0.8701	0.4189	0.2183	-3.986	6.71e-05		survival_ska1_lgg.out:geneLevska1_High	1.178	3.247	0.232	5.076	3.85e-07
survival_tmeff2_lgg.out:geneLevtmeff2_High	-0.9415	0.39	0.2129	-4.422	9.78e-06		survival_skp2_lgg.out:geneLevskp2_High	1.0545	2.8706	0.2297	4.591	4.42e-06
survival_tmem100_lgg.out:geneLevtmem100_High	-1.0045	0.3662	0.2124	-4.73	2.24e-06		survival_slc11a1_lgg.out:geneLevslc11a1_High	1.058	2.881	0.227	4.661	3.15e-06
survival_tmem121b_lgg.out:geneLevtmem121b_High	-1.1977	0.3019	0.224	-5.347	8.93e-08		survival_slc16a1_lgg.out:geneLevslc16a1_High	1.2701	3.5611	0.2485	5.11	3.22e-07
survival_tmem145_lgg.out:geneLevtmem145_High	-0.8505	0.4272	0.216	-3.937	8.25e-05		survival_slc16a4_lgg.out:geneLevslc16a4_High	0.9183	2.505	0.217	4.232	2.32e-05
survival_tmem151b_lgg.out:geneLevtmem151b_High	-0.9376	0.3916	0.2241	-4.184	2.86e-05		survival_slc1a5_lgg.out:geneLevslc1a5_High	0.9363	2.5505	0.237	3.95	7.81e-05
survival_tmem246_lgg.out:geneLevtmem246_High	-0.9141	0.4009	0.2163	-4.226	2.38e-05		survival_slc25a13_lgg.out:geneLevslc25a13_High	0.834	2.303	0.214	3.898	9.69e-05
survival_tmod2_lgg.out:geneLevtmod2_High	-1.0135	0.363	0.2209	-4.587	4.49e-06		survival_slc25a24_lgg.out:geneLevslc25a24_High	0.8509	2.3418	0.2142	3.973	7.08e-05
survival_tnk2_lgg.out:geneLevtnk2_High	-1.0462	0.3513	0.2318	-4.513	6.38e-06		survival_slc25a37_lgg.out:geneLevslc25a37_High	1.0021	2.7239	0.2244	4.465	8.02e-06
survival_tom1l2_lgg.out:geneLevtom1l2_High	-1.0893	0.3364	0.2357	-4.621	3.82e-06		survival_slc25a45_lgg.out:geneLevslc25a45_High	0.9311	2.5373	0.219	4.251	2.13e-05
survival_tomm20_lgg.out:geneLevtomm20_High	-0.9381	0.3914	0.2214	-4.236	2.27e-05		survival_slc26a2_lgg.out:geneLevslc26a2_High	1.1479	3.1514	0.2187	5.248	1.54e-07
survival_tox_lgg.out:geneLevtox_High	-1.002	0.3671	0.2134	-4.696	2.65e-06		survival_slc39a1_lgg.out:geneLevslc39a1_High	0.9089	2.4817	0.2281	3.985	6.74e-05
survival_trak1_lgg.out:geneLevtrak1_High	-0.9746	0.3773	0.2127	-4.582	4.61e-06		survival_slc47a2_lgg.out:geneLevslc47a2_High	0.9126	2.4907	0.2261	4.036	5.43e-05
survival_trappc12_lgg.out:geneLevtrappc12_High	-0.8654	0.4209	0.2213	-3.91	9.24e-05		survival_slc8b1_lgg.out:geneLevslc8b1_High	0.9085	2.4807	0.2277	3.991	6.58e-05
survival_trpc1_lgg.out:geneLevtrpc1_High	-0.9714	0.3786	0.2255	-4.308	1.65e-05		survival_slf1_lgg.out:geneLevslf1_High	0.8847	2.4223	0.2148	4.118	3.82e-05
survival_tspan7_lgg.out:geneLevtspan7_High	-0.9288	0.395	0.2188	-4.245	2.19e-05		survival_smc4_lgg.out:geneLevsmc4_High	1.2199	3.3868	0.2162	5.643	1.67e-08
survival_ttc3_lgg.out:geneLevttc3_High	-0.839	0.4321	0.2122	-3.955	7.66e-05		survival_smc5_lgg.out:geneLevsmc5_High	0.8712	2.3897	0.2202	3.956	7.63e-05
survival_ttll12_lgg.out:geneLevttll12_High	-1.1333	0.322	0.2199	-5.153	2.56e-07		survival_sms_lgg.out:geneLevsms_High	1.1408	3.1292	0.2277	5.009	5.47e-07
survival_ttll1_lgg.out:geneLevttll1_High	-0.9725	0.3781	0.2247	-4.329	1.5e-05		survival_sntb2_lgg.out:geneLevsntb2_High	0.8891	2.4328	0.2164	4.109	3.98e-05
survival_tubgcp2_lgg.out:geneLevtubgcp2_High	-0.9073	0.4036	0.2167	-4.187	2.83e-05		survival_soat1_lgg.out:geneLevsoat1_High	0.9332	2.5427	0.2308	4.043	5.29e-05
survival_tub_lgg.out:geneLevtub_High	-1.0324	0.3562	0.2139	-4.826	1.39e-06		survival_socs2_lgg.out:geneLevsocs2_High	0.8552	2.3518	0.2115	4.043	5.28e-05
survival_txn2_lgg.out:geneLevtxn2_High	-0.9274	0.3956	0.222	-4.177	2.95e-05		survival_sod2_lgg.out:geneLevsod2_High	0.979	2.6617	0.2128	4.6	4.22e-06
survival_ube2e2_lgg.out:geneLevube2e2_High	-0.8702	0.4189	0.2167	-4.016	5.91e-05		survival_sp1_lgg.out:geneLevsp1_High	1.0427	2.8368	0.2572	4.054	5.03e-05
survival_ubl7_lgg.out:geneLevubl7_High	-0.9217	0.3978	0.2292	-4.022	5.76e-05		survival_spata17_lgg.out:geneLevspata17_High	1.0027	2.7257	0.2155	4.653	3.28e-06
survival_ubxn1_lgg.out:geneLevubxn1_High	-0.8785	0.4154	0.2175	-4.039	5.36e-05		survival_spats2l_lgg.out:geneLevspats2l_High	1.0155	2.7608	0.2297	4.422	9.79e-06
survival_unc13a_lgg.out:geneLevunc13a_High	-0.8567	0.4245	0.2162	-3.962	7.42e-05		survival_spin4_lgg.out:geneLevspin4_High	0.9483	2.5812	0.2172	4.365	1.27e-05
survival_unc5a_lgg.out:geneLevunc5a_High	-0.8701	0.4189	0.2121	-4.103	4.07e-05		survival_spn_lgg.out:geneLevspn_High	0.914	2.4943	0.2259	4.046	5.2e-05
survival_unc79_lgg.out:geneLevunc79_High	-1.0687	0.3435	0.2233	-4.787	1.7e-06		survival_spocd1_lgg.out:geneLevspocd1_High	0.9367	2.5516	0.2271	4.125	3.71e-05
survival_upf2_lgg.out:geneLevupf2_High	-0.9272	0.3957	0.2137	-4.338	1.44e-05		survival_spp1_lgg.out:geneLevspp1_High	0.9431	2.568	0.2212	4.263	2.01e-05
survival_upk2_lgg.out:geneLevupk2_High	-1.1308	0.3228	0.2189	-5.166	2.4e-07		survival_spry2_lgg.out:geneLevspry2_High	0.9723	2.644	0.2146	4.532	5.85e-06
survival_ush1c_lgg.out:geneLevush1c_High	-0.9623	0.382	0.2243	-4.289	1.79e-05		survival_ssfa2_lgg.out:geneLevssfa2_High	1.0964	2.9935	0.2142	5.118	3.08e-07
survival_vamp2_lgg.out:geneLevvamp2_High	-0.9041	0.4049	0.2269	-3.984	6.78e-05		survival_ssr3_lgg.out:geneLevssr3_High	0.8389	2.3138	0.2143	3.914	9.09e-05
survival_vps33b_lgg.out:geneLevvps33b_High	-1.0191	0.3609	0.2231	-4.569	4.91e-06		survival_st14_lgg.out:geneLevst14_High	0.9575	2.6051	0.2279	4.201	2.65e-05
survival_vstm2a_lgg.out:geneLevvstm2a_High	-1.1231	0.3253	0.2193	-5.121	3.04e-07		survival_stac_lgg.out:geneLevstac_High	0.8279	2.2884	0.2123	3.899	9.64e-05
survival_vti1b_lgg.out:geneLevvti1b_High	-0.8912	0.4102	0.2196	-4.058	4.95e-05		survival_stat1_lgg.out:geneLevstat1_High	1.0408	2.8315	0.2197	4.738	2.15e-06
survival_vwc2_lgg.out:geneLevvwc2_High	-0.9898	0.3717	0.2171	-4.559	5.15e-06		survival_steap3_lgg.out:geneLevsteap3_High	1.0206	2.775	0.2154	4.739	2.15e-06
survival_wasf1_lgg.out:geneLevwasf1_High	-0.8808	0.4144	0.215	-4.097	4.18e-05		survival_stil_lgg.out:geneLevstil_High	1.0684	2.9106	0.2194	4.869	1.12e-06
survival_wasf3_lgg.out:geneLevwasf3_High	-0.8718	0.4182	0.2137	-4.08	4.51e-05		survival_stk3_lgg.out:geneLevstk3_High	0.9318	2.5391	0.2341	3.981	6.86e-05
survival_wbp2_lgg.out:geneLevwbp2_High	-0.8829	0.4136	0.2172	-4.064	4.81e-05		survival_stk40_lgg.out:geneLevstk40_High	0.8949	2.447	0.227	3.943	8.05e-05
survival_wdr25_lgg.out:geneLevwdr25_High	-0.9489	0.3872	0.2207	-4.299	1.71e-05		survival_swap70_lgg.out:geneLevswap70_High	1.004	2.729	0.22	4.563	5.05e-06
survival_wnt7b_lgg.out:geneLevwnt7b_High	-1.0458	0.3514	0.2151	-4.861	1.17e-06		survival_syde1_lgg.out:geneLevsyde1_High	1.3996	4.0538	0.2556	5.475	4.37e-08
survival_zbtb18_lgg.out:geneLevzbtb18_High	-0.9575	0.3838	0.2181	-4.391	1.13e-05		survival_sync_lgg.out:geneLevsync_High	0.9781	2.6593	0.2131	4.59	4.43e-06
survival_zcchc24_lgg.out:geneLevzcchc24_High	-0.9557	0.3845	0.2126	-4.495	6.95e-06		survival_tacc3_lgg.out:geneLevtacc3_High	1.0338	2.8118	0.2232	4.633	3.61e-06
survival_zdhhc22_lgg.out:geneLevzdhhc22_High	-1.2047	0.2998	0.2215	-5.439	5.37e-08		survival_tagln2_lgg.out:geneLevtagln2_High	0.9618	2.6163	0.2099	4.583	4.58e-06
survival_zeb1_lgg.out:geneLevzeb1_High	-0.8455	0.4294	0.2141	-3.949	7.84e-05		survival_tas1r1_lgg.out:geneLevtas1r1_High	1.0473	2.8499	0.2393	4.377	1.2e-05
survival_zmiz1_lgg.out:geneLevzmiz1_High	-0.8498	0.4275	0.2164	-3.927	8.59e-05		survival_tbc1d1_lgg.out:geneLevtbc1d1_High	0.9802	2.665	0.2195	4.465	7.99e-06
survival_zmynd11_lgg.out:geneLevzmynd11_High	-1.009	0.3646	0.2135	-4.726	2.29e-06		survival_tcf19_lgg.out:geneLevtcf19_High	1.067	2.9067	0.2232	4.78	1.75e-06
survival_znf25_lgg.out:geneLevznf25_High	-0.8466	0.4289	0.2146	-3.946	7.95e-05		survival_tead2_lgg.out:geneLevtead2_High	0.9569	2.6037	0.2167	4.416	1.01e-05
survival_znf32_lgg.out:geneLevznf32_High	-0.997	0.369	0.2347	-4.248	2.15e-05		survival_tead3_lgg.out:geneLevtead3_High	0.91	2.4843	0.2139	4.255	2.09e-05
survival_znf485_lgg.out:geneLevznf485_High	-0.8468	0.4288	0.216	-3.921	8.83e-05		survival_tgfb2_lgg.out:geneLevtgfb2_High	1.027	2.7928	0.2158	4.76	1.93e-06
survival_znf638_lgg.out:geneLevznf638_High	-0.8582	0.4239	0.2171	-3.953	7.72e-05		survival_tgif1_lgg.out:geneLevtgif1_High	1.3768	3.9624	0.2467	5.581	2.39e-08
survival_znf821_lgg.out:geneLevznf821_High	-1.0023	0.367	0.2269	-4.417	9.99e-06		survival_tgm5_lgg.out:geneLevtgm5_High	1.0173	2.7658	0.2289	4.445	8.79e-06
survival_znf839_lgg.out:geneLevznf839_High	-1.0906	0.336	0.2284	-4.776	1.79e-06		survival_thada_lgg.out:geneLevthada_High	0.986	2.6804	0.2408	4.094	4.24e-05
survival_zranb1_lgg.out:geneLevzranb1_High	-1.4153	0.2429	0.217	-6.523	6.89e-11		survival_thbs3_lgg.out:geneLevthbs3_High	0.8493	2.3379	0.217	3.913	9.12e-05
survival_zscan2_lgg.out:geneLevzscan2_High	-0.9262	0.396	0.2148	-4.311	1.62e-05		survival_thbs4_lgg.out:geneLevthbs4_High	1.0545	2.8705	0.2111	4.996	5.85e-07
							survival_tifa_lgg.out:geneLevtifa_High	0.9917	2.6957	0.2185	4.538	5.68e-06
							survival_tigar_lgg.out:geneLevtigar_High	1.0415	2.8334	0.2232	4.665	3.09e-06
							survival_timp1_lgg.out:geneLevtimp1_High	1.069	2.912	0.217	4.927	8.35e-07
							survival_tk1_lgg.out:geneLevtk1_High	0.9647	2.6241	0.2298	4.198	2.69e-05
							survival_tmed5_lgg.out:geneLevtmed5_High	1.0195	2.7717	0.2308	4.418	9.96e-06
							survival_tmem106c_lgg.out:geneLevtmem106c_High	1.1201	3.0652	0.2276	4.922	8.56e-07
							survival_tmem110_lgg.out:geneLevtmem110_High	0.9915	2.6952	0.2224	4.459	8.25e-06
							survival_tmem154_lgg.out:geneLevtmem154_High	1.0505	2.859	0.2239	4.693	2.7e-06
							survival_tmem165_lgg.out:geneLevtmem165_High	1.2138	3.3661	0.2275	5.335	9.57e-08
							survival_tmem214_lgg.out:geneLevtmem214_High	0.9353	2.5479	0.2127	4.397	1.1e-05
							survival_tmem217_lgg.out:geneLevtmem217_High	0.8288	2.2905	0.2114	3.92	8.84e-05
							survival_tmem248_lgg.out:geneLevtmem248_High	1.0201	2.7734	0.2118	4.817	1.46e-06
							survival_tmem255a_lgg.out:geneLevtmem255a_High	0.9468	2.5775	0.2294	4.127	3.67e-05
							survival_tmem64_lgg.out:geneLevtmem64_High	0.9093	2.4827	0.2251	4.04	5.35e-05
							survival_tmem71_lgg.out:geneLevtmem71_High	1.1028	3.0127	0.2179	5.062	4.16e-07
							survival_tmem87b_lgg.out:geneLevtmem87b_High	0.8915	2.4388	0.2214	4.026	5.68e-05
							survival_tmod3_lgg.out:geneLevtmod3_High	1.1	3.0043	0.2268	4.851	1.23e-06
							survival_tmsb10_lgg.out:geneLevtmsb10_High	1.0636	2.8969	0.2272	4.682	2.84e-06
							survival_tmsb4xp8_lgg.out:geneLevtmsb4xp8_High	1.0749	2.9298	0.2282	4.711	2.47e-06
							survival_tnfaip8_lgg.out:geneLevtnfaip8_High	0.9996	2.7171	0.2215	4.512	6.41e-06
							survival_tnfrsf11b_lgg.out:geneLevtnfrsf11b_High	1.3268	3.7689	0.2322	5.715	1.1e-08
							survival_tnfrsf12a_lgg.out:geneLevtnfrsf12a_High	1.014	2.756	0.22	4.609	4.05e-06
							survival_tnfrsf1a_lgg.out:geneLevtnfrsf1a_High	0.8815	2.4145	0.2206	3.996	6.45e-05
							survival_tp53i13_lgg.out:geneLevtp53i13_High	0.8801	2.4111	0.2187	4.023	5.74e-05
							survival_tpm4_lgg.out:geneLevtpm4_High	0.8529	2.3465	0.211	4.042	5.31e-05
							survival_tprg1_lgg.out:geneLevtprg1_High	0.8397	2.3157	0.2151	3.904	9.47e-05
							survival_tpx2_lgg.out:geneLevtpx2_High	0.9727	2.6452	0.2389	4.072	4.66e-05
							survival_tram1_lgg.out:geneLevtram1_High	0.8583	2.3593	0.2179	3.939	8.18e-05
							survival_trim6_lgg.out:geneLevtrim6_High	1.0459	2.8459	0.2169	4.821	1.43e-06
							survival_trip10_lgg.out:geneLevtrip10_High	1.0058	2.7341	0.2249	4.472	7.75e-06
							survival_trip12_lgg.out:geneLevtrip12_High	0.9941	2.7023	0.2455	4.049	5.13e-05
							survival_trmt2b_lgg.out:geneLevtrmt2b_High	1.0201	2.7736	0.2275	4.484	7.33e-06
							survival_trpm8_lgg.out:geneLevtrpm8_High	1.4065	4.0815	0.2162	6.505	7.78e-11
							survival_ttc26_lgg.out:geneLevttc26_High	1.129	3.092	0.225	5.017	5.25e-07
							survival_ttf2_lgg.out:geneLevttf2_High	0.8983	2.4555	0.2239	4.012	6.02e-05
							survival_ttyh3_lgg.out:geneLevttyh3_High	0.9418	2.5646	0.2137	4.406	1.05e-05
							survival_twsg1_lgg.out:geneLevtwsg1_High	1.1218	3.0703	0.2148	5.222	1.77e-07
							survival_txlnb_lgg.out:geneLevtxlnb_High	0.8986	2.4562	0.214	4.199	2.68e-05
							survival_txnl4b_lgg.out:geneLevtxnl4b_High	0.8417	2.3203	0.2147	3.92	8.85e-05
							survival_ubald2_lgg.out:geneLevubald2_High	0.8691	2.3849	0.2177	3.993	6.53e-05
							survival_ubl4a_lgg.out:geneLevubl4a_High	0.9852	2.6784	0.2184	4.511	6.46e-06
							survival_ubqlnl_lgg.out:geneLevubqlnl_High	0.8802	2.4113	0.2221	3.963	7.41e-05
							survival_ulk4_lgg.out:geneLevulk4_High	1.1784	3.2491	0.2203	5.35	8.81e-08
							survival_ung_lgg.out:geneLevung_High	1.0325	2.8082	0.2147	4.809	1.51e-06
							survival_upp1_lgg.out:geneLevupp1_High	0.8875	2.429	0.2132	4.162	3.15e-05
							survival_usp28_lgg.out:geneLevusp28_High	0.9563	2.602	0.2355	4.06	4.91e-05
							survival_vamp5_lgg.out:geneLevvamp5_High	0.922	2.5142	0.2164	4.261	2.03e-05
							survival_vav3_lgg.out:geneLevvav3_High	1.083	2.9537	0.2151	5.035	4.79e-07
							survival_wdr62_lgg.out:geneLevwdr62_High	0.9267	2.5261	0.2173	4.264	2.01e-05
							survival_wdr77_lgg.out:geneLevwdr77_High	0.9989	2.7153	0.2381	4.195	2.73e-05
							survival_wee1_lgg.out:geneLevwee1_High	1.639	5.151	0.246	6.664	2.67e-11
							survival_wisp1_lgg.out:geneLevwisp1_High	1.0551	2.8723	0.2145	4.919	8.7e-07
							survival_xrcc2_lgg.out:geneLevxrcc2_High	0.9803	2.6652	0.2231	4.394	1.11e-05
							survival_yy2_lgg.out:geneLevyy2_High	1.0957	2.9914	0.2254	4.861	1.17e-06
							survival_zbtb33_lgg.out:geneLevzbtb33_High	0.9376	2.554	0.2318	4.046	5.22e-05
							survival_zc3hav1_lgg.out:geneLevzc3hav1_High	1.2857	3.6172	0.2477	5.191	2.09e-07
							survival_zcchc9_lgg.out:geneLevzcchc9_High	0.9361	2.5501	0.2153	4.349	1.37e-05
							survival_znf101_lgg.out:geneLevznf101_High	0.8483	2.3357	0.2145	3.954	7.68e-05
							survival_znf217_lgg.out:geneLevznf217_High	1.1249	3.0801	0.2266	4.965	6.88e-07
							survival_znf367_lgg.out:geneLevznf367_High	0.8779	2.4058	0.2232	3.933	8.4e-05
							survival_znf468_lgg.out:geneLevznf468_High	0.8706	2.3884	0.2154	4.043	5.28e-05
							survival_znf648_lgg.out:geneLevznf648_High	0.8656	2.3764	0.2207	3.922	8.8e-05
							survival_znf701_lgg.out:geneLevznf701_High	0.9852	2.6782	0.2228	4.421	9.81e-06
							survival_znf765_lgg.out:geneLevznf765_High	0.895	2.4474	0.2258	3.963	7.4e-05
							survival_znf816_lgg.out:geneLevznf816_High	1.2185	3.3822	0.2462	4.948	7.48e-07

## Sheet: Table S5
Expression	Tumor	Sample
10.6533	BRCA	Normal
10.5689	BRCA	Normal
11.0699	BRCA	Normal
10.5472	BRCA	Normal
10.3527	BRCA	Normal
10.403	BRCA	Normal
10.701	BRCA	Normal
10.9668	BRCA	Normal
10.5212	BRCA	Normal
10.5699	BRCA	Normal
10.412	BRCA	Normal
10.1744	BRCA	Normal
10.6759	BRCA	Normal
10.666	BRCA	Normal
10.9523	BRCA	Normal
10.7036	BRCA	Normal
10.9003	BRCA	Normal
10.8477	BRCA	Normal
10.5942	BRCA	Normal
10.103	BRCA	Normal
10.5959	BRCA	Normal
10.8372	BRCA	Normal
10.5081	BRCA	Normal
10.5154	BRCA	Normal
10.5822	BRCA	Normal
10.4045	BRCA	Normal
10.6433	BRCA	Normal
10.7158	BRCA	Normal
10.4483	BRCA	Normal
10.5981	BRCA	Normal
10.913	BRCA	Normal
10.728	BRCA	Normal
10.8576	BRCA	Normal
10.8348	BRCA	Normal
10.4633	BRCA	Normal
10.555	BRCA	Normal
10.7876	BRCA	Normal
10.7998	BRCA	Normal
10.6184	BRCA	Normal
10.4599	BRCA	Normal
10.4842	BRCA	Normal
10.38	BRCA	Normal
10.6783	BRCA	Normal
10.6893	BRCA	Normal
10.8772	BRCA	Normal
10.7455	BRCA	Normal
10.151	BRCA	Normal
11.1792	BRCA	Normal
10.2599	BRCA	Normal
10.3649	BRCA	Normal
10.7019	BRCA	Normal
10.5305	BRCA	Normal
10.4754	BRCA	Normal
10.6029	BRCA	Normal
10.9538	BRCA	Normal
10.6995	BRCA	Normal
10.7395	BRCA	Normal
10.4764	BRCA	Normal
10.4939	BRCA	Normal
11.0446	BRCA	Normal
10.688	BRCA	Normal
10.1202	BRCA	Normal
10.5777	BRCA	Normal
10.5693	BRCA	Normal
10.493	BRCA	Normal
10.4393	BRCA	Normal
10.6484	BRCA	Normal
10.8727	BRCA	Normal
10.3913	BRCA	Normal
10.3881	BRCA	Normal
10.611	BRCA	Normal
10.2872	BRCA	Normal
10.7877	BRCA	Normal
10.6754	BRCA	Normal
9.63536	BRCA	Normal
10.4672	BRCA	Normal
10.3791	BRCA	Normal
10.742	BRCA	Normal
10.5498	BRCA	Normal
10.2937	BRCA	Normal
10.5397	BRCA	Normal
10.7954	BRCA	Normal
10.6052	BRCA	Normal
10.9473	BRCA	Normal
10.6961	BRCA	Normal
10.4817	BRCA	Normal
10.6126	BRCA	Normal
10.3517	BRCA	Normal
10.2741	BRCA	Normal
10.7087	BRCA	Normal
10.4068	BRCA	Normal
10.5096	BRCA	Normal
10.5664	BRCA	Normal
10.4479	BRCA	Normal
10.9199	BRCA	Normal
11.0904	BRCA	Normal
10.4733	BRCA	Normal
10.6106	BRCA	Normal
10.7186	BRCA	Normal
10.367	BRCA	Normal
10.3649	BRCA	Normal
10.5497	BRCA	Normal
10.6847	BRCA	Normal
11.0008	BRCA	Normal
10.6941	BRCA	Normal
11.0096	BRCA	Normal
10.8028	BRCA	Normal
10.8211	BRCA	Normal
10.8558	BRCA	Normal
10.8373	BRCA	Normal
10.109	BRCA	Normal
10.3334	BRCA	Normal
9.68416	BRCA	Tumor
9.42125	BRCA	Tumor
9.95146	BRCA	Tumor
10.103	BRCA	Tumor
10.3716	BRCA	Tumor
10.2835	BRCA	Tumor
10.3907	BRCA	Tumor
10.1079	BRCA	Tumor
10.4791	BRCA	Tumor
9.75122	BRCA	Tumor
10.0076	BRCA	Tumor
10.2331	BRCA	Tumor
10.1962	BRCA	Tumor
10.1056	BRCA	Tumor
9.71429	BRCA	Tumor
10.0746	BRCA	Tumor
11.0784	BRCA	Tumor
9.83785	BRCA	Tumor
9.64196	BRCA	Tumor
9.99392	BRCA	Tumor
9.30995	BRCA	Tumor
9.53782	BRCA	Tumor
10.5166	BRCA	Tumor
10.1102	BRCA	Tumor
9.82848	BRCA	Tumor
9.9437	BRCA	Tumor
11.2741	BRCA	Tumor
8.83492	BRCA	Tumor
10.5436	BRCA	Tumor
10.0247	BRCA	Tumor
9.91202	BRCA	Tumor
10.6941	BRCA	Tumor
10.4977	BRCA	Tumor
10.3132	BRCA	Tumor
9.30986	BRCA	Tumor
9.87605	BRCA	Tumor
10.2385	BRCA	Tumor
10.588	BRCA	Tumor
10.4477	BRCA	Tumor
9.91163	BRCA	Tumor
8.84033	BRCA	Tumor
9.59584	BRCA	Tumor
10.0993	BRCA	Tumor
10.175	BRCA	Tumor
9.98601	BRCA	Tumor
10.2478	BRCA	Tumor
10.5999	BRCA	Tumor
10.0139	BRCA	Tumor
8.86776	BRCA	Tumor
10.2078	BRCA	Tumor
10.6209	BRCA	Tumor
9.96879	BRCA	Tumor
9.78193	BRCA	Tumor
10.4677	BRCA	Tumor
10.1009	BRCA	Tumor
10.4901	BRCA	Tumor
10.0806	BRCA	Tumor
10.2448	BRCA	Tumor
10.4188	BRCA	Tumor
10.6289	BRCA	Tumor
9.54072	BRCA	Tumor
9.92723	BRCA	Tumor
10.5009	BRCA	Tumor
10.1966	BRCA	Tumor
10.3336	BRCA	Tumor
10.3359	BRCA	Tumor
10.1387	BRCA	Tumor
9.3146	BRCA	Tumor
10.0975	BRCA	Tumor
10.5725	BRCA	Tumor
10.3172	BRCA	Tumor
10.2128	BRCA	Tumor
9.65911	BRCA	Tumor
9.80557	BRCA	Tumor
10.3314	BRCA	Tumor
10.3356	BRCA	Tumor
10.3941	BRCA	Tumor
10.3024	BRCA	Tumor
10.1589	BRCA	Tumor
10.3518	BRCA	Tumor
10.4851	BRCA	Tumor
9.49365	BRCA	Tumor
10.6708	BRCA	Tumor
9.77556	BRCA	Tumor
10.0676	BRCA	Tumor
10.1924	BRCA	Tumor
9.77294	BRCA	Tumor
10.5722	BRCA	Tumor
10.0809	BRCA	Tumor
10.0769	BRCA	Tumor
9.29043	BRCA	Tumor
9.22283	BRCA	Tumor
10.505	BRCA	Tumor
10.0657	BRCA	Tumor
10.3968	BRCA	Tumor
10.4537	BRCA	Tumor
10.5082	BRCA	Tumor
10.513	BRCA	Tumor
10.4126	BRCA	Tumor
10.1748	BRCA	Tumor
10.3807	BRCA	Tumor
9.95106	BRCA	Tumor
10.682	BRCA	Tumor
9.79178	BRCA	Tumor
10.3703	BRCA	Tumor
10.3782	BRCA	Tumor
10.2804	BRCA	Tumor
10.451	BRCA	Tumor
10.5204	BRCA	Tumor
9.34164	BRCA	Tumor
9.59227	BRCA	Tumor
10.5565	BRCA	Tumor
10.0159	BRCA	Tumor
9.29271	BRCA	Tumor
9.84521	BRCA	Tumor
10.2002	BRCA	Tumor
10.5542	BRCA	Tumor
9.80926	BRCA	Tumor
10.1234	BRCA	Tumor
10.5065	BRCA	Tumor
10.2505	BRCA	Tumor
10.034	BRCA	Tumor
9.47487	BRCA	Tumor
9.03452	BRCA	Tumor
9.66396	BRCA	Tumor
10.4301	BRCA	Tumor
10.6377	BRCA	Tumor
10.2807	BRCA	Tumor
9.54006	BRCA	Tumor
10.3914	BRCA	Tumor
10.8241	BRCA	Tumor
9.98765	BRCA	Tumor
9.6382	BRCA	Tumor
9.62992	BRCA	Tumor
10.2602	BRCA	Tumor
9.28701	BRCA	Tumor
10.6414	BRCA	Tumor
10.4836	BRCA	Tumor
10.5615	BRCA	Tumor
10.3238	BRCA	Tumor
10.2979	BRCA	Tumor
10.6271	BRCA	Tumor
9.552	BRCA	Tumor
10.3985	BRCA	Tumor
9.77109	BRCA	Tumor
10.531	BRCA	Tumor
9.71643	BRCA	Tumor
10.8101	BRCA	Tumor
10.4953	BRCA	Tumor
10.3089	BRCA	Tumor
9.95685	BRCA	Tumor
10.5634	BRCA	Tumor
9.83108	BRCA	Tumor
9.95969	BRCA	Tumor
10.3671	BRCA	Tumor
10.398	BRCA	Tumor
10.1227	BRCA	Tumor
9.65278	BRCA	Tumor
9.79363	BRCA	Tumor
9.63719	BRCA	Tumor
10.4649	BRCA	Tumor
10.4974	BRCA	Tumor
9.66291	BRCA	Tumor
9.07026	BRCA	Tumor
10.2075	BRCA	Tumor
9.60215	BRCA	Tumor
9.64218	BRCA	Tumor
9.27617	BRCA	Tumor
10.6096	BRCA	Tumor
10.3691	BRCA	Tumor
9.45456	BRCA	Tumor
9.02787	BRCA	Tumor
9.3438	BRCA	Tumor
10.9924	BRCA	Tumor
10.4761	BRCA	Tumor
9.76756	BRCA	Tumor
9.96516	BRCA	Tumor
9.79678	BRCA	Tumor
9.03668	BRCA	Tumor
9.00116	BRCA	Tumor
10.8689	BRCA	Tumor
10.1853	BRCA	Tumor
9.37001	BRCA	Tumor
9.74161	BRCA	Tumor
10.5961	BRCA	Tumor
10.5181	BRCA	Tumor
9.23501	BRCA	Tumor
8.60864	BRCA	Tumor
8.92215	BRCA	Tumor
10.4489	BRCA	Tumor
10.1792	BRCA	Tumor
9.93608	BRCA	Tumor
9.60698	BRCA	Tumor
9.53794	BRCA	Tumor
9.96872	BRCA	Tumor
10.4158	BRCA	Tumor
10.4242	BRCA	Tumor
10.4771	BRCA	Tumor
9.22756	BRCA	Tumor
9.26909	BRCA	Tumor
10.1106	BRCA	Tumor
10.0986	BRCA	Tumor
10.3424	BRCA	Tumor
9.97898	BRCA	Tumor
10.5527	BRCA	Tumor
10.3196	BRCA	Tumor
10.981	BRCA	Tumor
10.2952	BRCA	Tumor
10.2679	BRCA	Tumor
9.72396	BRCA	Tumor
9.82354	BRCA	Tumor
9.73519	BRCA	Tumor
9.96723	BRCA	Tumor
10.2236	BRCA	Tumor
9.81059	BRCA	Tumor
10.0579	BRCA	Tumor
9.3785	BRCA	Tumor
10.1825	BRCA	Tumor
9.25739	BRCA	Tumor
9.91488	BRCA	Tumor
10.0341	BRCA	Tumor
10.6216	BRCA	Tumor
10.6145	BRCA	Tumor
10.2067	BRCA	Tumor
9.92953	BRCA	Tumor
10.535	BRCA	Tumor
9.65263	BRCA	Tumor
10.8682	BRCA	Tumor
10.0742	BRCA	Tumor
9.95123	BRCA	Tumor
9.89486	BRCA	Tumor
9.51957	BRCA	Tumor
9.85688	BRCA	Tumor
10.3158	BRCA	Tumor
10.0176	BRCA	Tumor
9.43913	BRCA	Tumor
9.85801	BRCA	Tumor
10.1699	BRCA	Tumor
10.4939	BRCA	Tumor
10.0621	BRCA	Tumor
10.3351	BRCA	Tumor
10.7423	BRCA	Tumor
10.5249	BRCA	Tumor
9.76443	BRCA	Tumor
9.82317	BRCA	Tumor
10.3218	BRCA	Tumor
10.1145	BRCA	Tumor
10.2683	BRCA	Tumor
10.094	BRCA	Tumor
9.60115	BRCA	Tumor
10.7777	BRCA	Tumor
10.2918	BRCA	Tumor
9.82882	BRCA	Tumor
9.96245	BRCA	Tumor
10.4289	BRCA	Tumor
9.26671	BRCA	Tumor
9.3396	BRCA	Tumor
10.5772	BRCA	Tumor
10.0854	BRCA	Tumor
10.7494	BRCA	Tumor
10.6118	BRCA	Tumor
10.5816	BRCA	Tumor
10.1913	BRCA	Tumor
10.4613	BRCA	Tumor
9.53233	BRCA	Tumor
10.317	BRCA	Tumor
9.18714	BRCA	Tumor
10.2075	BRCA	Tumor
10.064	BRCA	Tumor
10.5509	BRCA	Tumor
10.8447	BRCA	Tumor
10.2481	BRCA	Tumor
10.0291	BRCA	Tumor
10.1873	BRCA	Tumor
10.1554	BRCA	Tumor
10.0237	BRCA	Tumor
9.84976	BRCA	Tumor
10.6011	BRCA	Tumor
9.93401	BRCA	Tumor
9.95977	BRCA	Tumor
9.98133	BRCA	Tumor
9.2153	BRCA	Tumor
10.4253	BRCA	Tumor
10.0616	BRCA	Tumor
9.67826	BRCA	Tumor
9.48612	BRCA	Tumor
9.98023	BRCA	Tumor
10.3927	BRCA	Tumor
9.64427	BRCA	Tumor
10.5372	BRCA	Tumor
10.2791	BRCA	Tumor
9.94255	BRCA	Tumor
9.7826	BRCA	Tumor
10.4164	BRCA	Tumor
9.84077	BRCA	Tumor
10.2854	BRCA	Tumor
10.4467	BRCA	Tumor
8.60295	BRCA	Tumor
10.2941	BRCA	Tumor
11.0881	BRCA	Tumor
10.2936	BRCA	Tumor
10.375	BRCA	Tumor
10.077	BRCA	Tumor
9.94793	BRCA	Tumor
11.2167	BRCA	Tumor
9.20057	BRCA	Tumor
10.4354	BRCA	Tumor
10.2517	BRCA	Tumor
10.5137	BRCA	Tumor
10.3283	BRCA	Tumor
10.1875	BRCA	Tumor
9.49692	BRCA	Tumor
10.359	BRCA	Tumor
10.4465	BRCA	Tumor
10.3078	BRCA	Tumor
10.0985	BRCA	Tumor
9.58483	BRCA	Tumor
10.4881	BRCA	Tumor
10.0858	BRCA	Tumor
10.7839	BRCA	Tumor
10.3732	BRCA	Tumor
10.4955	BRCA	Tumor
11.1336	BRCA	Tumor
10.3935	BRCA	Tumor
10.4203	BRCA	Tumor
9.19275	BRCA	Tumor
9.96837	BRCA	Tumor
9.74364	BRCA	Tumor
10.143	BRCA	Tumor
10.6595	BRCA	Tumor
10.6061	BRCA	Tumor
10.3108	BRCA	Tumor
10.767	BRCA	Tumor
10.0729	BRCA	Tumor
10.1971	BRCA	Tumor
10.0187	BRCA	Tumor
10.0349	BRCA	Tumor
10.0286	BRCA	Tumor
9.7786	BRCA	Tumor
9.84034	BRCA	Tumor
10.5455	BRCA	Tumor
9.66691	BRCA	Tumor
10.4703	BRCA	Tumor
10.7723	BRCA	Tumor
11.5244	BRCA	Tumor
9.95133	BRCA	Tumor
9.90662	BRCA	Tumor
10.1839	BRCA	Tumor
10.5893	BRCA	Tumor
9.166	BRCA	Tumor
10.6072	BRCA	Tumor
10.5769	BRCA	Tumor
10.4594	BRCA	Tumor
10.507	BRCA	Tumor
11.6992	BRCA	Tumor
11.3345	BRCA	Tumor
10.2936	BRCA	Tumor
10.1804	BRCA	Tumor
9.98703	BRCA	Tumor
10.9278	BRCA	Tumor
9.21972	BRCA	Tumor
10.0147	BRCA	Tumor
9.42653	BRCA	Tumor
10.1127	BRCA	Tumor
10.5738	BRCA	Tumor
10.6984	BRCA	Tumor
10.4757	BRCA	Tumor
10.2664	BRCA	Tumor
10.5628	BRCA	Tumor
10.7626	BRCA	Tumor
10.0855	BRCA	Tumor
10.8719	BRCA	Tumor
10.3718	BRCA	Tumor
9.77238	BRCA	Tumor
9.18453	BRCA	Tumor
9.80574	BRCA	Tumor
10.6708	BRCA	Tumor
10.7162	BRCA	Tumor
10.0373	BRCA	Tumor
9.13329	BRCA	Tumor
9.83612	BRCA	Tumor
9.56205	BRCA	Tumor
9.55757	BRCA	Tumor
9.62465	BRCA	Tumor
11.3497	BRCA	Tumor
10.1707	BRCA	Tumor
10.1501	BRCA	Tumor
9.55964	BRCA	Tumor
10.1883	BRCA	Tumor
10.0973	BRCA	Tumor
10.2189	BRCA	Tumor
10.2654	BRCA	Tumor
10.0099	BRCA	Tumor
10.2975	BRCA	Tumor
10.2277	BRCA	Tumor
10.1589	BRCA	Tumor
10.5969	BRCA	Tumor
9.70173	BRCA	Tumor
9.25577	BRCA	Tumor
10.2525	BRCA	Tumor
9.62602	BRCA	Tumor
10.6943	BRCA	Tumor
9.71581	BRCA	Tumor
9.69622	BRCA	Tumor
9.56892	BRCA	Tumor
10.7117	BRCA	Tumor
9.15624	BRCA	Tumor
10.0149	BRCA	Tumor
9.54052	BRCA	Tumor
9.98079	BRCA	Tumor
9.9506	BRCA	Tumor
10.4391	BRCA	Tumor
10.4828	BRCA	Tumor
11.5798	BRCA	Tumor
10.1837	BRCA	Tumor
10.2947	BRCA	Tumor
10.6795	BRCA	Tumor
9.96608	BRCA	Tumor
10.318	BRCA	Tumor
10.413	BRCA	Tumor
10.1236	BRCA	Tumor
10.3669	BRCA	Tumor
10.2837	BRCA	Tumor
10.1839	BRCA	Tumor
10.3305	BRCA	Tumor
11.0926	BRCA	Tumor
9.45185	BRCA	Tumor
9.52545	BRCA	Tumor
10.7133	BRCA	Tumor
9.5601	BRCA	Tumor
10.3262	BRCA	Tumor
10.3754	BRCA	Tumor
9.06395	BRCA	Tumor
10.5033	BRCA	Tumor
10.3555	BRCA	Tumor
9.90957	BRCA	Tumor
10.4263	BRCA	Tumor
9.67884	BRCA	Tumor
10.1606	BRCA	Tumor
10.4597	BRCA	Tumor
9.86699	BRCA	Tumor
9.76567	BRCA	Tumor
9.73085	BRCA	Tumor
10.5234	BRCA	Tumor
9.93042	BRCA	Tumor
10.0375	BRCA	Tumor
10.1846	BRCA	Tumor
10.7781	BRCA	Tumor
10.054	BRCA	Tumor
9.90554	BRCA	Tumor
9.57454	BRCA	Tumor
9.29976	BRCA	Tumor
9.80208	BRCA	Tumor
10.4203	BRCA	Tumor
10.1611	BRCA	Tumor
10.1727	BRCA	Tumor
10.3995	BRCA	Tumor
9.5733	BRCA	Tumor
10.1456	BRCA	Tumor
10.3477	BRCA	Tumor
9.656	BRCA	Tumor
8.80154	BRCA	Tumor
10.1635	BRCA	Tumor
10.1426	BRCA	Tumor
10.947	BRCA	Tumor
9.70752	BRCA	Tumor
9.87133	BRCA	Tumor
9.89591	BRCA	Tumor
10.0895	BRCA	Tumor
10.4166	BRCA	Tumor
10.1368	BRCA	Tumor
10.4643	BRCA	Tumor
10.2088	BRCA	Tumor
10.2996	BRCA	Tumor
10.5906	BRCA	Tumor
9.77488	BRCA	Tumor
9.92184	BRCA	Tumor
10.9289	BRCA	Tumor
10.3438	BRCA	Tumor
9.79285	BRCA	Tumor
9.78184	BRCA	Tumor
10.8335	BRCA	Tumor
10.2893	BRCA	Tumor
10.5837	BRCA	Tumor
9.32071	BRCA	Tumor
10.0266	BRCA	Tumor
9.87123	BRCA	Tumor
10.1489	BRCA	Tumor
9.56676	BRCA	Tumor
10.2929	BRCA	Tumor
10.3768	BRCA	Tumor
10.79	BRCA	Tumor
10.2449	BRCA	Tumor
10.0655	BRCA	Tumor
9.69228	BRCA	Tumor
10.8177	BRCA	Tumor
9.42419	BRCA	Tumor
9.93579	BRCA	Tumor
9.63432	BRCA	Tumor
10.317	BRCA	Tumor
10.51	BRCA	Tumor
10.4269	BRCA	Tumor
9.89597	BRCA	Tumor
10.6209	BRCA	Tumor
9.47461	BRCA	Tumor
10.5205	BRCA	Tumor
9.32253	BRCA	Tumor
9.35526	BRCA	Tumor
10.1173	BRCA	Tumor
9.54129	BRCA	Tumor
9.3173	BRCA	Tumor
11.058	BRCA	Tumor
10.5085	BRCA	Tumor
9.7851	BRCA	Tumor
9.74891	BRCA	Tumor
9.167	BRCA	Tumor
9.10695	BRCA	Tumor
9.93429	BRCA	Tumor
10.0181	BRCA	Tumor
9.94591	BRCA	Tumor
10.1755	BRCA	Tumor
9.89745	BRCA	Tumor
9.79301	BRCA	Tumor
10.6881	BRCA	Tumor
10.5067	BRCA	Tumor
9.49499	BRCA	Tumor
10.4805	BRCA	Tumor
10.0496	BRCA	Tumor
9.76025	BRCA	Tumor
10.4004	BRCA	Tumor
9.78316	BRCA	Tumor
9.947	BRCA	Tumor
9.531	BRCA	Tumor
11.027	BRCA	Tumor
10.1089	BRCA	Tumor
9.49589	BRCA	Tumor
10.0461	BRCA	Tumor
10.4766	BRCA	Tumor
10.3114	BRCA	Tumor
9.58429	BRCA	Tumor
10.1354	BRCA	Tumor
10.4244	BRCA	Tumor
9.80925	BRCA	Tumor
9.51707	BRCA	Tumor
10.3341	BRCA	Tumor
9.82429	BRCA	Tumor
10.1499	BRCA	Tumor
10.6419	BRCA	Tumor
9.9733	BRCA	Tumor
10.0081	BRCA	Tumor
9.49276	BRCA	Tumor
9.66754	BRCA	Tumor
9.98529	BRCA	Tumor
10.5532	BRCA	Tumor
11.5965	BRCA	Tumor
8.36119	BRCA	Tumor
10.6326	BRCA	Tumor
10.4705	BRCA	Tumor
9.55357	BRCA	Tumor
10.2065	BRCA	Tumor
10.2782	BRCA	Tumor
10.0966	BRCA	Tumor
10.5719	BRCA	Tumor
9.97585	BRCA	Tumor
9.62296	BRCA	Tumor
9.91796	BRCA	Tumor
10.3829	BRCA	Tumor
10.1208	BRCA	Tumor
10.0348	BRCA	Tumor
10.0822	BRCA	Tumor
10.4387	BRCA	Tumor
10.2961	BRCA	Tumor
10.9939	BRCA	Tumor
10.4107	BRCA	Tumor
10.14	BRCA	Tumor
9.94059	BRCA	Tumor
10.1912	BRCA	Tumor
10.6114	BRCA	Tumor
9.89982	BRCA	Tumor
10.203	BRCA	Tumor
9.73584	BRCA	Tumor
9.3809	BRCA	Tumor
9.61796	BRCA	Tumor
9.8661	BRCA	Tumor
10.7598	BRCA	Tumor
10.2003	BRCA	Tumor
9.58294	BRCA	Tumor
9.75728	BRCA	Tumor
10.6863	BRCA	Tumor
9.54322	BRCA	Tumor
10.2796	BRCA	Tumor
10.6604	BRCA	Tumor
10.4043	BRCA	Tumor
9.80776	BRCA	Tumor
10.1882	BRCA	Tumor
10.4767	BRCA	Tumor
10.1848	BRCA	Tumor
9.68413	BRCA	Tumor
10.2574	BRCA	Tumor
9.58665	BRCA	Tumor
10.3462	BRCA	Tumor
9.52901	BRCA	Tumor
9.83126	BRCA	Tumor
10.3502	BRCA	Tumor
10.765	BRCA	Tumor
9.92346	BRCA	Tumor
9.25324	BRCA	Tumor
10.4433	BRCA	Tumor
10.6826	BRCA	Tumor
10.2248	BRCA	Tumor
10.3083	BRCA	Tumor
9.95482	BRCA	Tumor
9.99114	BRCA	Tumor
9.95729	BRCA	Tumor
10.3716	BRCA	Tumor
10.4661	BRCA	Tumor
10.4765	BRCA	Tumor
10.8215	BRCA	Tumor
10.5028	BRCA	Tumor
9.69335	BRCA	Tumor
9.88182	BRCA	Tumor
9.22122	BRCA	Tumor
11.047	BRCA	Tumor
9.5829	BRCA	Tumor
9.80729	BRCA	Tumor
10.3093	BRCA	Tumor
10.6515	BRCA	Tumor
10.5887	BRCA	Tumor
9.57908	BRCA	Tumor
9.90908	BRCA	Tumor
10.8018	BRCA	Tumor
9.37745	BRCA	Tumor
10.0522	BRCA	Tumor
9.8125	BRCA	Tumor
9.92738	BRCA	Tumor
9.82449	BRCA	Tumor
9.10606	BRCA	Tumor
10.5352	BRCA	Tumor
9.57951	BRCA	Tumor
9.73949	BRCA	Tumor
9.72989	BRCA	Tumor
10.2452	BRCA	Tumor
10.1856	BRCA	Tumor
9.86064	BRCA	Tumor
10.6096	BRCA	Tumor
10.4465	BRCA	Tumor
10.7922	BRCA	Tumor
10.3256	BRCA	Tumor
10.0235	BRCA	Tumor
10.4875	BRCA	Tumor
9.67205	BRCA	Tumor
10.1231	BRCA	Tumor
10.0749	BRCA	Tumor
10.6578	BRCA	Tumor
10.2081	BRCA	Tumor
10.517	BRCA	Tumor
9.75996	BRCA	Tumor
10.2222	BRCA	Tumor
9.65755	BRCA	Tumor
10.3268	BRCA	Tumor
10.4134	BRCA	Tumor
10.6762	BRCA	Tumor
10.1907	BRCA	Tumor
8.9402	BRCA	Tumor
10.1112	BRCA	Tumor
9.36145	BRCA	Tumor
10.1735	BRCA	Tumor
10.4133	BRCA	Tumor
10.6639	BRCA	Tumor
10.3615	BRCA	Tumor
10.5083	BRCA	Tumor
10.6454	BRCA	Tumor
10.3843	BRCA	Tumor
9.57413	BRCA	Tumor
9.66982	BRCA	Tumor
10.7803	BRCA	Tumor
9.60428	BRCA	Tumor
9.75542	BRCA	Tumor
10.2877	BRCA	Tumor
9.71649	BRCA	Tumor
9.71151	BRCA	Tumor
9.55015	BRCA	Tumor
10.602	BRCA	Tumor
9.51706	BRCA	Tumor
9.94767	BRCA	Tumor
10.4614	BRCA	Tumor
10.3446	BRCA	Tumor
10.7094	BRCA	Tumor
9.54779	BRCA	Tumor
10.085	BRCA	Tumor
10.817	BRCA	Tumor
10.7471	BRCA	Tumor
10.4369	BRCA	Tumor
9.2976	BRCA	Tumor
10.3548	BRCA	Tumor
9.98926	BRCA	Tumor
8.46388	BRCA	Tumor
10.5897	BRCA	Tumor
10.052	BRCA	Tumor
9.74206	BRCA	Tumor
10.885	BRCA	Tumor
9.51253	BRCA	Tumor
10.4698	BRCA	Tumor
10.0389	BRCA	Tumor
11.6226	BRCA	Tumor
10.3238	BRCA	Tumor
9.83379	BRCA	Tumor
9.82424	BRCA	Tumor
10.7378	BRCA	Tumor
9.87592	BRCA	Tumor
10.4942	BRCA	Tumor
10.1889	BRCA	Tumor
10.6883	BRCA	Tumor
9.44832	BRCA	Tumor
10.3221	BRCA	Tumor
10.4618	BRCA	Tumor
9.92655	BRCA	Tumor
9.81222	BRCA	Tumor
10.1213	BRCA	Tumor
10.6061	BRCA	Tumor
10.6619	BRCA	Tumor
9.28442	BRCA	Tumor
10.2692	BRCA	Tumor
10.1152	BRCA	Tumor
10.1841	BRCA	Tumor
10.6664	BRCA	Tumor
10.1865	BRCA	Tumor
9.76777	BRCA	Tumor
9.63426	BRCA	Tumor
10.5946	BRCA	Tumor
9.17836	BRCA	Tumor
9.81679	BRCA	Tumor
10.0005	BRCA	Tumor
10.3264	BRCA	Tumor
9.30262	BRCA	Tumor
10.4843	BRCA	Tumor
9.27928	BRCA	Tumor
10.5256	BRCA	Tumor
9.68042	BRCA	Tumor
11.0455	BRCA	Tumor
9.42943	BRCA	Tumor
10.8328	BRCA	Tumor
10.2309	BRCA	Tumor
10.1978	BRCA	Tumor
9.37157	BRCA	Tumor
10.3233	BRCA	Tumor
9.40652	BRCA	Tumor
9.69987	BRCA	Tumor
10.5831	BRCA	Tumor
10.4426	BRCA	Tumor
9.6334	BRCA	Tumor
9.48995	BRCA	Tumor
10.2858	BRCA	Tumor
10.3209	BRCA	Tumor
9.28576	BRCA	Tumor
10.4869	BRCA	Tumor
10.4782	BRCA	Tumor
10.4603	BRCA	Tumor
8.97695	BRCA	Tumor
9.77872	BRCA	Tumor
10.2638	BRCA	Tumor
10.5877	BRCA	Tumor
10.135	BRCA	Tumor
10.7068	BRCA	Tumor
10.0715	BRCA	Tumor
10.3954	BRCA	Tumor
10.2428	BRCA	Tumor
10.9512	BRCA	Tumor
10.6427	BRCA	Tumor
9.30427	BRCA	Tumor
10.2363	BRCA	Tumor
9.87872	BRCA	Tumor
9.95485	BRCA	Tumor
9.96818	BRCA	Tumor
8.85392	BRCA	Tumor
10.7427	BRCA	Tumor
10.0275	BRCA	Tumor
10.1059	BRCA	Tumor
10.4129	BRCA	Tumor
9.75977	BRCA	Tumor
10.3704	BRCA	Tumor
10.2291	BRCA	Tumor
10.4576	BRCA	Tumor
9.73714	BRCA	Tumor
10.3325	BRCA	Tumor
10.0968	BRCA	Tumor
10.2959	BRCA	Tumor
10.5197	BRCA	Tumor
10.238	BRCA	Tumor
10.1753	BRCA	Tumor
9.95965	BRCA	Tumor
10.3659	BRCA	Tumor
10.7697	BRCA	Tumor
10.574	BRCA	Tumor
10.4617	BRCA	Tumor
10.1739	BRCA	Tumor
10.2058	BRCA	Tumor
9.45633	BRCA	Tumor
10.2622	BRCA	Tumor
10.1182	BRCA	Tumor
10.5458	BRCA	Tumor
10.1048	BRCA	Tumor
10.0691	BRCA	Tumor
10.0796	BRCA	Tumor
10.4698	BRCA	Tumor
9.93894	BRCA	Tumor
9.78326	BRCA	Tumor
9.84188	BRCA	Tumor
10.412	BRCA	Tumor
11.1142	BRCA	Tumor
10.1767	BRCA	Tumor
10.6414	BRCA	Tumor
10.2846	BRCA	Tumor
9.93571	BRCA	Tumor
9.92305	BRCA	Tumor
10.8391	BRCA	Tumor
9.72974	BRCA	Tumor
10.0568	BRCA	Tumor
9.43255	BRCA	Tumor
9.46566	BRCA	Tumor
10.5581	BRCA	Tumor
10.5959	BRCA	Tumor
9.40317	BRCA	Tumor
10.2139	BRCA	Tumor
10.5682	BRCA	Tumor
10.1033	BRCA	Tumor
9.82589	BRCA	Tumor
10.4572	BRCA	Tumor
10.1891	BRCA	Tumor
10.5316	BRCA	Tumor
10.0357	BRCA	Tumor
10.4245	BRCA	Tumor
10.7517	BRCA	Tumor
11.1672	BRCA	Tumor
10.2992	BRCA	Tumor
10.6676	BRCA	Tumor
10.2111	BRCA	Tumor
10.5481	BRCA	Tumor
9.81269	BRCA	Tumor
10.2284	BRCA	Tumor
9.12929	BRCA	Tumor
9.64359	BRCA	Tumor
9.92234	BRCA	Tumor
10.4082	BRCA	Tumor
10.0484	BRCA	Tumor
11.3297	BRCA	Tumor
10.6298	BRCA	Tumor
10.9882	BRCA	Tumor
11.1566	BRCA	Tumor
10.7833	BRCA	Tumor
10.8796	BRCA	Tumor
10.7614	BRCA	Tumor
10.4175	BRCA	Tumor
10.2501	BRCA	Tumor
10.0152	BRCA	Tumor
10.0504	BRCA	Tumor
10.4623	BRCA	Tumor
10.0557	BRCA	Tumor
10.554	BRCA	Tumor
9.97818	BRCA	Tumor
9.93262	BRCA	Tumor
10.4601	BRCA	Tumor
10.463	BRCA	Tumor
10.6698	BRCA	Tumor
10.0507	BRCA	Tumor
10.629	BRCA	Tumor
10.4832	BRCA	Tumor
10.7996	BRCA	Tumor
10.4681	BRCA	Tumor
12.3481	BRCA	Tumor
9.71009	BRCA	Tumor
10.8205	BRCA	Tumor
8.87	BRCA	Tumor
9.50709	BRCA	Tumor
10.6516	BRCA	Tumor
9.32739	BRCA	Tumor
10.5744	BRCA	Tumor
10.177	BRCA	Tumor
10.4466	BRCA	Tumor
9.9879	BRCA	Tumor
10.4131	BRCA	Tumor
10.6638	BRCA	Tumor
9.94604	BRCA	Tumor
9.33704	BRCA	Tumor
9.15609	BRCA	Tumor
10.6938	BRCA	Tumor
10.6305	BRCA	Tumor
10.1706	BRCA	Tumor
9.5638	BRCA	Tumor
11.5202	BRCA	Tumor
9.68003	BRCA	Tumor
10.4212	BRCA	Tumor
10.2451	BRCA	Tumor
10.4546	BRCA	Tumor
10.4868	BRCA	Tumor
10.7133	BRCA	Tumor
10.5411	BRCA	Tumor
10.2821	BRCA	Tumor
10.4591	BRCA	Tumor
10.451	BRCA	Tumor
10.1348	BRCA	Tumor
10.5267	BRCA	Tumor
11.2379	BRCA	Tumor
10.1447	BRCA	Tumor
10.1971	BRCA	Tumor
9.32086	BRCA	Tumor
10.493	BRCA	Tumor
9.87909	BRCA	Tumor
9.66002	BRCA	Tumor
9.9543	BRCA	Tumor
9.91958	BRCA	Tumor
9.96639	BRCA	Tumor
10.9913	BRCA	Tumor
8.85232	BRCA	Tumor
10.3243	BRCA	Tumor
10.6004	BRCA	Tumor
10.0826	BRCA	Tumor
10.5558	BRCA	Tumor
10.3345	BRCA	Tumor
10.3805	BRCA	Tumor
10.2136	BRCA	Tumor
10.6555	BRCA	Tumor
9.82275	BRCA	Tumor
10.3655	BRCA	Tumor
11.0302	BRCA	Tumor
10.2953	BRCA	Tumor
10.7007	BRCA	Tumor
10.2087	BRCA	Tumor
10.2994	BRCA	Tumor
9.4048	BRCA	Tumor
10.674	BRCA	Tumor
10.1787	BRCA	Tumor
10.802	BRCA	Tumor
9.60275	BRCA	Tumor
9.8182	BRCA	Tumor
10.7862	BRCA	Tumor
10.4816	BRCA	Tumor
10.5981	BRCA	Tumor
9.36559	BRCA	Tumor
10.3719	BRCA	Tumor
10.0424	BRCA	Tumor
9.51111	BRCA	Tumor
10.2957	BRCA	Tumor
11.2939	BRCA	Tumor
9.07845	BRCA	Tumor
9.44767	BRCA	Tumor
9.10048	BRCA	Tumor
9.31259	BRCA	Tumor
10.4497	BRCA	Tumor
10.1192	BRCA	Tumor
10.3314	BRCA	Tumor
10.989	BRCA	Tumor
10.6733	BRCA	Tumor
10.0591	BRCA	Tumor
10.4868	BRCA	Tumor
10.3314	BRCA	Tumor
9.66003	BRCA	Tumor
9.19358	BRCA	Tumor
10.3145	BRCA	Tumor
9.32836	BRCA	Tumor
9.12487	BRCA	Tumor
10.5542	BRCA	Tumor
9.94587	BRCA	Tumor
10.179	BRCA	Tumor
9.92221	BRCA	Tumor
9.73834	BRCA	Tumor
10.1632	BRCA	Tumor
11.2671	BRCA	Tumor
9.52381	BRCA	Tumor
9.47469	BRCA	Tumor
11.0935	BRCA	Tumor
9.53718	BRCA	Tumor
10.1801	BRCA	Tumor
10.6161	BRCA	Tumor
9.43065	BRCA	Tumor
10.09	BRCA	Tumor
9.69364	BRCA	Tumor
10.339	BRCA	Tumor
10.5579	BRCA	Tumor
10.4423	BRCA	Tumor
10.138	BRCA	Tumor
10.4002	BRCA	Tumor
10.3135	BRCA	Tumor
10.4808	BRCA	Tumor
10.3253	BRCA	Tumor
9.44657	BRCA	Tumor
10.1204	BRCA	Tumor
10.1188	BRCA	Tumor
10.0125	BRCA	Tumor
10.2087	BRCA	Tumor
10.1064	BRCA	Tumor
10.082	BRCA	Tumor
10.7123	BRCA	Tumor
10.5984	BRCA	Tumor
9.75329	BRCA	Tumor
9.35493	BRCA	Tumor
10.3456	BRCA	Tumor
10.4477	BRCA	Tumor
9.69959	BRCA	Tumor
10.3773	BRCA	Tumor
10.1166	BRCA	Tumor
10.004	BRCA	Tumor
10.3788	BRCA	Tumor
10.4506	BRCA	Tumor
11.0566	BRCA	Tumor
10.4544	BRCA	Tumor
11.0632	BRCA	Tumor
10.2928	BRCA	Tumor
9.71729	BRCA	Tumor
10.4457	BRCA	Tumor
10.1256	BRCA	Tumor
10.3309	BRCA	Tumor
10.205	BRCA	Tumor
11.1428	BRCA	Tumor
10.2387	BRCA	Tumor
10.4034	BRCA	Tumor
10.6042	BRCA	Tumor
9.98386	BRCA	Tumor
10.1023	BRCA	Tumor
11.0116	BRCA	Tumor
10.5347	BRCA	Tumor
10.1708	BRCA	Tumor
10.0486	BRCA	Tumor
10.0438	BRCA	Tumor
10.3497	BRCA	Tumor
9.91535	BRCA	Tumor
10.385	BRCA	Tumor
9.1499	BRCA	Tumor
10.1868	BRCA	Tumor
9.73265	BRCA	Tumor
8.98549	BRCA	Tumor
9.95262	BRCA	Tumor
10.439	BRCA	Tumor
9.90322	BRCA	Tumor
10.6035	BRCA	Tumor
10.1642	BRCA	Tumor
9.9048	BRCA	Tumor
9.67301	BRCA	Tumor
9.50952	BRCA	Tumor
9.56021	BRCA	Tumor
9.99521	BRCA	Tumor
10.3831	BRCA	Tumor
11.0131	BRCA	Tumor
10.3006	BRCA	Tumor
10.3327	BRCA	Tumor
9.59646	BRCA	Tumor
9.85058	BRCA	Tumor
10.1187	BRCA	Tumor
10.3356	BRCA	Tumor
10.29	BRCA	Tumor
9.91414	BRCA	Tumor
10.3079	BRCA	Tumor
10.1401	BRCA	Tumor
8.87511	BRCA	Tumor
9.90241	BRCA	Tumor
10.5086	BRCA	Tumor
9.757	BRCA	Tumor
10.3864	BRCA	Tumor
9.87659	BRCA	Tumor
10.1837	BRCA	Tumor
9.70661	BRCA	Tumor
10.1687	BRCA	Tumor
10.1205	BRCA	Tumor
10.0663	BRCA	Tumor
10.2613	BRCA	Tumor
10.5401	BRCA	Tumor
10.3894	BRCA	Tumor
10.539	BRCA	Tumor
9.95138	BRCA	Tumor
10.4883	BRCA	Tumor
11.0322	BRCA	Tumor
10.473	BRCA	Tumor
10.2808	BRCA	Tumor
9.7663	BRCA	Tumor
9.94352	BRCA	Tumor
10.7771	BRCA	Tumor
9.43915	BRCA	Tumor
10.2505	BRCA	Tumor
10.8871	BRCA	Tumor
10.599	BRCA	Tumor
9.82563	BRCA	Tumor
9.82337	BRCA	Tumor
10.2189	BRCA	Tumor
10.4361	BRCA	Tumor
9.2932	BRCA	Tumor
10.4702	BRCA	Tumor
9.40473	BRCA	Tumor
10.3156	BRCA	Tumor
10.5265	BRCA	Tumor
10.6496	BRCA	Tumor
10.3576	BRCA	Tumor
10.122	BRCA	Tumor
10.2829	BRCA	Tumor
9.92924	BRCA	Tumor
9.7688	LUSC	Normal
10.178	LUSC	Normal
10.0863	LUSC	Normal
10.24	LUSC	Normal
10.205	LUSC	Normal
10.2775	LUSC	Normal
10.1989	LUSC	Normal
9.9863	LUSC	Normal
10.0137	LUSC	Normal
9.70461	LUSC	Normal
10.0206	LUSC	Normal
9.96459	LUSC	Normal
10.3844	LUSC	Normal
9.50161	LUSC	Normal
10.6039	LUSC	Normal
10.3169	LUSC	Normal
10.2766	LUSC	Normal
9.88576	LUSC	Normal
9.69469	LUSC	Normal
9.99019	LUSC	Normal
10.2828	LUSC	Normal
10.4306	LUSC	Normal
9.96677	LUSC	Normal
10.1971	LUSC	Normal
10.0876	LUSC	Normal
10.6165	LUSC	Normal
10.4034	LUSC	Normal
10.7117	LUSC	Normal
10.3298	LUSC	Normal
9.99081	LUSC	Normal
9.47474	LUSC	Normal
10.0672	LUSC	Normal
9.27144	LUSC	Normal
10.5007	LUSC	Normal
10.2541	LUSC	Normal
10.3353	LUSC	Normal
10.2792	LUSC	Normal
10.0584	LUSC	Normal
9.53783	LUSC	Normal
10.3284	LUSC	Normal
10.523	LUSC	Normal
10.0691	LUSC	Normal
10.5623	LUSC	Normal
9.99379	LUSC	Normal
9.91159	LUSC	Normal
10.0303	LUSC	Normal
10.5105	LUSC	Normal
10.1165	LUSC	Normal
10.1866	LUSC	Normal
10.4531	LUSC	Normal
9.37458	LUSC	Tumor
9.92098	LUSC	Tumor
9.45568	LUSC	Tumor
9.73084	LUSC	Tumor
8.84881	LUSC	Tumor
8.78893	LUSC	Tumor
8.75144	LUSC	Tumor
9.56815	LUSC	Tumor
8.86696	LUSC	Tumor
9.44555	LUSC	Tumor
8.76049	LUSC	Tumor
8.7742	LUSC	Tumor
8.14336	LUSC	Tumor
10.1645	LUSC	Tumor
9.43469	LUSC	Tumor
9.2965	LUSC	Tumor
9.60211	LUSC	Tumor
10.1051	LUSC	Tumor
10.2734	LUSC	Tumor
9.08761	LUSC	Tumor
9.13198	LUSC	Tumor
8.90797	LUSC	Tumor
9.87113	LUSC	Tumor
9.88978	LUSC	Tumor
9.53547	LUSC	Tumor
10.8087	LUSC	Tumor
9.22829	LUSC	Tumor
9.1004	LUSC	Tumor
9.84049	LUSC	Tumor
10.6706	LUSC	Tumor
10.0686	LUSC	Tumor
10.4371	LUSC	Tumor
9.89361	LUSC	Tumor
9.00964	LUSC	Tumor
9.41583	LUSC	Tumor
8.98333	LUSC	Tumor
9.29481	LUSC	Tumor
8.70857	LUSC	Tumor
9.38424	LUSC	Tumor
10.1278	LUSC	Tumor
9.92954	LUSC	Tumor
10.2767	LUSC	Tumor
9.82111	LUSC	Tumor
9.12997	LUSC	Tumor
9.8377	LUSC	Tumor
9.22728	LUSC	Tumor
8.8288	LUSC	Tumor
9.47746	LUSC	Tumor
9.17099	LUSC	Tumor
9.87489	LUSC	Tumor
9.66348	LUSC	Tumor
9.32469	LUSC	Tumor
8.71124	LUSC	Tumor
9.26857	LUSC	Tumor
9.45204	LUSC	Tumor
8.24625	LUSC	Tumor
10.0409	LUSC	Tumor
9.09077	LUSC	Tumor
8.73218	LUSC	Tumor
9.90791	LUSC	Tumor
8.99569	LUSC	Tumor
9.57585	LUSC	Tumor
9.05521	LUSC	Tumor
8.8123	LUSC	Tumor
9.66064	LUSC	Tumor
9.96743	LUSC	Tumor
10.03	LUSC	Tumor
9.28217	LUSC	Tumor
9.18618	LUSC	Tumor
8.68049	LUSC	Tumor
9.73696	LUSC	Tumor
8.65805	LUSC	Tumor
9.3394	LUSC	Tumor
8.53996	LUSC	Tumor
9.60618	LUSC	Tumor
9.07234	LUSC	Tumor
10.0857	LUSC	Tumor
10.062	LUSC	Tumor
9.25101	LUSC	Tumor
8.18196	LUSC	Tumor
9.11162	LUSC	Tumor
9.19004	LUSC	Tumor
10.8555	LUSC	Tumor
7.91778	LUSC	Tumor
9.61322	LUSC	Tumor
9.66123	LUSC	Tumor
9.11218	LUSC	Tumor
9.49675	LUSC	Tumor
9.34725	LUSC	Tumor
10.6064	LUSC	Tumor
9.86964	LUSC	Tumor
9.39961	LUSC	Tumor
9.90635	LUSC	Tumor
9.56534	LUSC	Tumor
9.26238	LUSC	Tumor
9.42447	LUSC	Tumor
9.33596	LUSC	Tumor
9.11308	LUSC	Tumor
9.80375	LUSC	Tumor
9.03372	LUSC	Tumor
9.94172	LUSC	Tumor
9.95024	LUSC	Tumor
9.0326	LUSC	Tumor
9.27063	LUSC	Tumor
10.5053	LUSC	Tumor
9.53628	LUSC	Tumor
8.97641	LUSC	Tumor
9.43496	LUSC	Tumor
9.87109	LUSC	Tumor
10.2437	LUSC	Tumor
9.2307	LUSC	Tumor
10.3776	LUSC	Tumor
8.29129	LUSC	Tumor
8.9287	LUSC	Tumor
9.34974	LUSC	Tumor
8.8245	LUSC	Tumor
8.88571	LUSC	Tumor
9.01727	LUSC	Tumor
7.79399	LUSC	Tumor
7.8583	LUSC	Tumor
9.10564	LUSC	Tumor
8.81426	LUSC	Tumor
10.3077	LUSC	Tumor
10.0599	LUSC	Tumor
10.2723	LUSC	Tumor
9.1159	LUSC	Tumor
9.02909	LUSC	Tumor
9.25855	LUSC	Tumor
9.54937	LUSC	Tumor
10.0505	LUSC	Tumor
10.2108	LUSC	Tumor
9.76923	LUSC	Tumor
9.39316	LUSC	Tumor
9.20821	LUSC	Tumor
9.44751	LUSC	Tumor
9.03101	LUSC	Tumor
9.57779	LUSC	Tumor
10.5676	LUSC	Tumor
8.77881	LUSC	Tumor
8.77411	LUSC	Tumor
10.0389	LUSC	Tumor
9.73842	LUSC	Tumor
10.601	LUSC	Tumor
9.33193	LUSC	Tumor
9.04439	LUSC	Tumor
8.91502	LUSC	Tumor
8.10462	LUSC	Tumor
9.63115	LUSC	Tumor
9.72714	LUSC	Tumor
10.8379	LUSC	Tumor
9.45541	LUSC	Tumor
9.79078	LUSC	Tumor
9.94154	LUSC	Tumor
10.1266	LUSC	Tumor
10.259	LUSC	Tumor
9.83923	LUSC	Tumor
10.4576	LUSC	Tumor
10.3627	LUSC	Tumor
10.0508	LUSC	Tumor
9.75567	LUSC	Tumor
9.8572	LUSC	Tumor
10.0482	LUSC	Tumor
10.5486	LUSC	Tumor
10.0434	LUSC	Tumor
9.62932	LUSC	Tumor
9.65259	LUSC	Tumor
9.4903	LUSC	Tumor
9.22699	LUSC	Tumor
7.9771	LUSC	Tumor
9.62946	LUSC	Tumor
10.2421	LUSC	Tumor
9.17075	LUSC	Tumor
9.20533	LUSC	Tumor
9.84057	LUSC	Tumor
8.52701	LUSC	Tumor
10.0302	LUSC	Tumor
10.7812	LUSC	Tumor
9.9475	LUSC	Tumor
9.9164	LUSC	Tumor
9.28841	LUSC	Tumor
9.15103	LUSC	Tumor
10.3376	LUSC	Tumor
9.42541	LUSC	Tumor
10.2837	LUSC	Tumor
9.2637	LUSC	Tumor
10.0157	LUSC	Tumor
8.79621	LUSC	Tumor
9.85425	LUSC	Tumor
8.96867	LUSC	Tumor
10.5314	LUSC	Tumor
9.47749	LUSC	Tumor
9.01961	LUSC	Tumor
9.55935	LUSC	Tumor
11.2707	LUSC	Tumor
8.68486	LUSC	Tumor
8.94284	LUSC	Tumor
10.7386	LUSC	Tumor
10.0561	LUSC	Tumor
9.21364	LUSC	Tumor
10.4351	LUSC	Tumor
9.51752	LUSC	Tumor
10.0601	LUSC	Tumor
9.82536	LUSC	Tumor
9.80872	LUSC	Tumor
10.1656	LUSC	Tumor
9.65471	LUSC	Tumor
10.2896	LUSC	Tumor
10.7149	LUSC	Tumor
10.1159	LUSC	Tumor
10.8925	LUSC	Tumor
9.78741	LUSC	Tumor
8.98491	LUSC	Tumor
9.94247	LUSC	Tumor
9.96723	LUSC	Tumor
10.8345	LUSC	Tumor
9.33347	LUSC	Tumor
10.2624	LUSC	Tumor
10.1585	LUSC	Tumor
9.13172	LUSC	Tumor
10.2433	LUSC	Tumor
8.97113	LUSC	Tumor
9.56807	LUSC	Tumor
8.83952	LUSC	Tumor
10.0742	LUSC	Tumor
8.94805	LUSC	Tumor
8.48103	LUSC	Tumor
8.89484	LUSC	Tumor
9.72955	LUSC	Tumor
9.48427	LUSC	Tumor
9.38509	LUSC	Tumor
10.3125	LUSC	Tumor
9.93432	LUSC	Tumor
8.85276	LUSC	Tumor
10.1611	LUSC	Tumor
9.23105	LUSC	Tumor
10.1819	LUSC	Tumor
9.87747	LUSC	Tumor
9.13083	LUSC	Tumor
9.89785	LUSC	Tumor
9.23731	LUSC	Tumor
9.73484	LUSC	Tumor
8.56478	LUSC	Tumor
10.1255	LUSC	Tumor
8.97749	LUSC	Tumor
9.43517	LUSC	Tumor
9.62284	LUSC	Tumor
9.31571	LUSC	Tumor
10.0682	LUSC	Tumor
9.70161	LUSC	Tumor
10.5353	LUSC	Tumor
8.85645	LUSC	Tumor
8.51784	LUSC	Tumor
10.289	LUSC	Tumor
8.63983	LUSC	Tumor
8.90443	LUSC	Tumor
8.64293	LUSC	Tumor
9.12491	LUSC	Tumor
9.13612	LUSC	Tumor
9.22328	LUSC	Tumor
10.0513	LUSC	Tumor
9.05071	LUSC	Tumor
9.48383	LUSC	Tumor
9.34988	LUSC	Tumor
9.7593	LUSC	Tumor
10.2532	LUSC	Tumor
9.25343	LUSC	Tumor
9.58741	LUSC	Tumor
9.93979	LUSC	Tumor
10.4115	LUSC	Tumor
9.43971	LUSC	Tumor
9.20694	LUSC	Tumor
9.33971	LUSC	Tumor
9.99629	LUSC	Tumor
9.75779	LUSC	Tumor
9.41021	LUSC	Tumor
9.45559	LUSC	Tumor
10.0352	LUSC	Tumor
10.53	LUSC	Tumor
9.2246	LUSC	Tumor
10.3063	LUSC	Tumor
9.42655	LUSC	Tumor
8.925	LUSC	Tumor
9.26779	LUSC	Tumor
9.01716	LUSC	Tumor
9.49681	LUSC	Tumor
9.43443	LUSC	Tumor
9.64616	LUSC	Tumor
9.50915	LUSC	Tumor
8.25888	LUSC	Tumor
9.38865	LUSC	Tumor
8.1517	LUSC	Tumor
9.75865	LUSC	Tumor
8.37754	LUSC	Tumor
8.44736	LUSC	Tumor
9.90161	LUSC	Tumor
9.61706	LUSC	Tumor
9.70151	LUSC	Tumor
9.38435	LUSC	Tumor
8.40692	LUSC	Tumor
9.21221	LUSC	Tumor
9.53995	LUSC	Tumor
8.87687	LUSC	Tumor
9.45456	LUSC	Tumor
8.5511	LUSC	Tumor
7.73026	LUSC	Tumor
8.94485	LUSC	Tumor
8.46239	LUSC	Tumor
9.1742	LUSC	Tumor
8.99817	LUSC	Tumor
9.55169	LUSC	Tumor
9.40685	LUSC	Tumor
8.74572	LUSC	Tumor
9.27568	LUSC	Tumor
9.4017	LUSC	Tumor
9.17289	LUSC	Tumor
9.98004	LUSC	Tumor
8.97973	LUSC	Tumor
9.67878	LUSC	Tumor
9.58018	LUSC	Tumor
9.35716	LUSC	Tumor
8.93602	LUSC	Tumor
9.07828	LUSC	Tumor
9.2026	LUSC	Tumor
10.2673	LUSC	Tumor
9.34515	LUSC	Tumor
9.66388	LUSC	Tumor
9.52651	LUSC	Tumor
9.67251	LUSC	Tumor
9.69332	LUSC	Tumor
9.82657	LUSC	Tumor
9.78545	LUSC	Tumor
9.67577	LUSC	Tumor
9.57907	LUSC	Tumor
9.33089	LUSC	Tumor
9.95917	LUSC	Tumor
10.8343	LUSC	Tumor
8.69706	LUSC	Tumor
8.56595	LUSC	Tumor
9.06965	LUSC	Tumor
10.1992	LUSC	Tumor
9.70453	LUSC	Tumor
9.7601	LUSC	Tumor
9.67111	LUSC	Tumor
9.26271	LUSC	Tumor
9.35124	LUSC	Tumor
9.51371	LUSC	Tumor
10.3943	LUSC	Tumor
9.44838	LUSC	Tumor
9.40261	LUSC	Tumor
9.5533	LUSC	Tumor
9.757	LUSC	Tumor
10.1181	LUSC	Tumor
9.71175	LUSC	Tumor
9.34451	LUSC	Tumor
9.3297	LUSC	Tumor
9.60287	LUSC	Tumor
9.25106	LUSC	Tumor
9.67893	LUSC	Tumor
9.50385	LUSC	Tumor
9.14673	LUSC	Tumor
9.41007	LUSC	Tumor
9.28308	LUSC	Tumor
9.38595	LUSC	Tumor
9.32474	LUSC	Tumor
10.2482	LUSC	Tumor
10.4196	LUSC	Tumor
10.8275	LUSC	Tumor
9.14427	LUSC	Tumor
10.3176	LUSC	Tumor
9.66005	LUSC	Tumor
9.3774	LUSC	Tumor
9.28179	LUSC	Tumor
10.0876	LUSC	Tumor
9.29193	LUSC	Tumor
10.5768	LUSC	Tumor
9.90325	LUSC	Tumor
10.0052	LUSC	Tumor
9.18813	LUSC	Tumor
9.72065	LUSC	Tumor
9.22339	LUSC	Tumor
10.9948	LUSC	Tumor
9.46795	LUSC	Tumor
9.685	LUSC	Tumor
9.92935	LUSC	Tumor
10.396	LUSC	Tumor
9.604	LUSC	Tumor
9.43335	LUSC	Tumor
10.4878	LUSC	Tumor
10.2199	LUSC	Tumor
9.53937	LUSC	Tumor
9.40554	LUSC	Tumor
8.93182	LUSC	Tumor
9.25925	LUSC	Tumor
9.91236	LUSC	Tumor
9.81218	LUSC	Tumor
9.68992	LUSC	Tumor
9.90042	LUSC	Tumor
9.43356	LUSC	Tumor
10.0439	LUSC	Tumor
12.2257	LUSC	Tumor
9.067	LUSC	Tumor
9.89283	LUSC	Tumor
9.53641	LUSC	Tumor
10.2167	LUSC	Tumor
11.1761	LUSC	Tumor
9.48615	LUSC	Tumor
9.58667	LUSC	Tumor
9.67193	LUSC	Tumor
10.3474	LUSC	Tumor
9.3609	LUSC	Tumor
9.48211	LUSC	Tumor
10.3785	LUSC	Tumor
9.12972	LUSC	Tumor
9.93012	LUSC	Tumor
10.5356	LUSC	Tumor
10.8794	LUSC	Tumor
10.3814	LUSC	Tumor
9.50777	LUSC	Tumor
9.19111	LUSC	Tumor
9.40659	LUSC	Tumor
9.52831	LUSC	Tumor
10.1041	LUSC	Tumor
8.89853	LUSC	Tumor
10.0695	LUSC	Tumor
8.98433	LUSC	Tumor
9.59194	LUSC	Tumor
10.0735	LUSC	Tumor
9.90396	LUSC	Tumor
8.77854	LUSC	Tumor
8.36291	LUSC	Tumor
9.46112	LUSC	Tumor
10.3692	LUSC	Tumor
9.94158	LUSC	Tumor
10.9731	LUSC	Tumor
9.57604	LUSC	Tumor
9.04202	LUSC	Tumor
8.94266	LUSC	Tumor
9.65588	LUSC	Tumor
10.7311	LUSC	Tumor
10.036	LUSC	Tumor
10.0293	LUSC	Tumor
10.0983	LUSC	Tumor
8.88068	LUSC	Tumor
10.0642	LUSC	Tumor
9.12192	LUSC	Tumor
9.53176	LUSC	Tumor
9.49729	LUSC	Tumor
9.34592	LUSC	Tumor
9.60878	LUSC	Tumor
9.69431	LUSC	Tumor
9.31283	LUSC	Tumor
10.434	LUSC	Tumor
9.41772	LUSC	Tumor
9.88034	LUSC	Tumor
10.0839	LUSC	Tumor
10.4055	LUSC	Tumor
9.48075	LUSC	Tumor
9.95756	LUSC	Tumor
9.4888	LUSC	Tumor
8.75884	LUSC	Tumor
9.23338	LUSC	Tumor
9.89606	LUSC	Tumor
9.74497	LUSC	Tumor
10.3544	LUSC	Tumor
9.99555	LUSC	Tumor
10.2095	LUSC	Tumor
9.42249	LUSC	Tumor
9.77805	LUSC	Tumor
9.14313	LUSC	Tumor
9.55774	LUSC	Tumor
8.76427	LUSC	Tumor
9.52913	LUSC	Tumor
8.98924	LUSC	Tumor
10.6284	LUSC	Tumor
9.94487	LUSC	Tumor
9.75309	LUSC	Tumor
9.68671	LUSC	Tumor
9.15039	LUSC	Tumor
10.2872	LUSC	Tumor
9.83355	LUSC	Tumor
10.3886	LUSC	Tumor
9.22177	LUSC	Tumor
9.68804	LUSC	Tumor
9.54404	LUSC	Tumor
9.74664	LUSC	Tumor
9.82975	LUSC	Tumor
10.2741	LUSC	Tumor
9.98705	LUSC	Tumor
10.4214	LUSC	Tumor
8.98889	LUSC	Tumor
9.21513	LUSC	Tumor
9.06283	LUSC	Tumor
9.99601	LUSC	Tumor
9.28056	LUSC	Tumor
9.73984	LUSC	Tumor
9.64959	LUSC	Tumor
9.44268	LUSC	Tumor
9.19643	LUSC	Tumor
9.51762	LUSC	Tumor
10.1345	LUSC	Tumor
9.91328	LUSC	Tumor
9.58753	LUSC	Tumor
9.86499	KICH	Normal
10.044	KICH	Normal
9.07258	KICH	Normal
9.61383	KICH	Normal
9.94212	KICH	Normal
9.64434	KICH	Normal
9.18445	KICH	Normal
9.99637	KICH	Normal
10.083	KICH	Normal
10.0717	KICH	Normal
9.73432	KICH	Normal
9.70889	KICH	Normal
9.74132	KICH	Normal
10.0323	KICH	Normal
9.1947	KICH	Normal
9.90203	KICH	Normal
9.73174	KICH	Normal
9.31625	KICH	Normal
9.98754	KICH	Normal
10.0879	KICH	Normal
10.1041	KICH	Normal
10.0783	KICH	Normal
10.191	KICH	Normal
10.0458	KICH	Normal
9.84601	KICH	Normal
8.97268	KICH	Tumor
8.9149	KICH	Tumor
10.1088	KICH	Tumor
9.46752	KICH	Tumor
9.98748	KICH	Tumor
8.74087	KICH	Tumor
9.01244	KICH	Tumor
8.76869	KICH	Tumor
9.12436	KICH	Tumor
9.16001	KICH	Tumor
9.95114	KICH	Tumor
8.93254	KICH	Tumor
8.54288	KICH	Tumor
9.28022	KICH	Tumor
9.64669	KICH	Tumor
8.72769	KICH	Tumor
8.78233	KICH	Tumor
8.83523	KICH	Tumor
9.20782	KICH	Tumor
9.79197	KICH	Tumor
9.4324	KICH	Tumor
9.83016	KICH	Tumor
9.90326	KICH	Tumor
8.62975	KICH	Tumor
8.78155	KICH	Tumor
9.65625	KICH	Tumor
8.63206	KICH	Tumor
9.38756	KICH	Tumor
8.97158	KICH	Tumor
8.98293	KICH	Tumor
9.5809	KICH	Tumor
10.1008	KICH	Tumor
9.98179	KICH	Tumor
8.95244	KICH	Tumor
10.0022	KICH	Tumor
8.97975	KICH	Tumor
8.7216	KICH	Tumor
8.9238	KICH	Tumor
9.83692	KICH	Tumor
9.31378	KICH	Tumor
9.26688	KICH	Tumor
9.69362	KICH	Tumor
9.73787	KICH	Tumor
9.21404	KICH	Tumor
9.4261	KICH	Tumor
8.54935	KICH	Tumor
9.34671	KICH	Tumor
8.92749	KICH	Tumor
9.00775	KICH	Tumor
9.33393	KICH	Tumor
10.4755	KICH	Tumor
9.64277	KICH	Tumor
9.41656	KICH	Tumor
9.31631	KICH	Tumor
9.18461	KICH	Tumor
9.28434	KICH	Tumor
8.97808	KICH	Tumor
8.96867	KICH	Tumor
9.3286	KICH	Tumor
8.8927	KICH	Tumor
10.0117	KICH	Tumor
9.41898	KICH	Tumor
9.60757	KICH	Tumor
9.81547	KICH	Tumor
9.17806	KICH	Tumor
10.5873	HNSC	Normal
10.1009	HNSC	Normal
10.1375	HNSC	Normal
10.0065	HNSC	Normal
10.4077	HNSC	Normal
10.1752	HNSC	Normal
10.1842	HNSC	Normal
10.2259	HNSC	Normal
9.73908	HNSC	Normal
10.1498	HNSC	Normal
9.66722	HNSC	Normal
9.73015	HNSC	Normal
10.4544	HNSC	Normal
9.95353	HNSC	Normal
9.71363	HNSC	Normal
10.0811	HNSC	Normal
10.3913	HNSC	Normal
9.98491	HNSC	Normal
9.51524	HNSC	Normal
10.2045	HNSC	Normal
9.79426	HNSC	Normal
10.1812	HNSC	Normal
10.0677	HNSC	Normal
9.84177	HNSC	Normal
10.5163	HNSC	Normal
10.041	HNSC	Normal
10.0939	HNSC	Normal
9.57815	HNSC	Normal
9.64795	HNSC	Normal
10.1714	HNSC	Normal
10.3422	HNSC	Normal
9.86014	HNSC	Normal
10.5529	HNSC	Normal
10.2368	HNSC	Normal
10.3735	HNSC	Normal
10.0226	HNSC	Normal
10.1871	HNSC	Normal
10.1359	HNSC	Normal
10.2628	HNSC	Normal
10.0519	HNSC	Normal
10.269	HNSC	Normal
9.58124	HNSC	Normal
10.4241	HNSC	Normal
9.77082	HNSC	Tumor
7.53304	HNSC	Tumor
9.04842	HNSC	Tumor
9.94685	HNSC	Tumor
9.24296	HNSC	Tumor
9.38112	HNSC	Tumor
9.78504	HNSC	Tumor
9.96742	HNSC	Tumor
8.8847	HNSC	Tumor
9.82511	HNSC	Tumor
9.56056	HNSC	Tumor
9.77447	HNSC	Tumor
9.9406	HNSC	Tumor
9.57909	HNSC	Tumor
9.98385	HNSC	Tumor
9.94731	HNSC	Tumor
8.37512	HNSC	Tumor
10.2254	HNSC	Tumor
9.23508	HNSC	Tumor
9.44744	HNSC	Tumor
9.75576	HNSC	Tumor
8.80305	HNSC	Tumor
10.353	HNSC	Tumor
9.81323	HNSC	Tumor
9.15355	HNSC	Tumor
9.15064	HNSC	Tumor
9.2971	HNSC	Tumor
8.83956	HNSC	Tumor
9.96265	HNSC	Tumor
9.54915	HNSC	Tumor
9.8809	HNSC	Tumor
10	HNSC	Tumor
9.93733	HNSC	Tumor
10.2087	HNSC	Tumor
10.0634	HNSC	Tumor
9.70764	HNSC	Tumor
10.1875	HNSC	Tumor
10.1742	HNSC	Tumor
11.1534	HNSC	Tumor
9.448	HNSC	Tumor
9.01028	HNSC	Tumor
9.59372	HNSC	Tumor
10.4426	HNSC	Tumor
8.83493	HNSC	Tumor
9.97181	HNSC	Tumor
9.07135	HNSC	Tumor
10.42	HNSC	Tumor
9.19599	HNSC	Tumor
10.0406	HNSC	Tumor
10.4806	HNSC	Tumor
9.7888	HNSC	Tumor
8.41327	HNSC	Tumor
9.87409	HNSC	Tumor
9.30827	HNSC	Tumor
9.48942	HNSC	Tumor
10.1878	HNSC	Tumor
10.1599	HNSC	Tumor
9.61934	HNSC	Tumor
10.3351	HNSC	Tumor
9.76886	HNSC	Tumor
9.86477	HNSC	Tumor
9.23541	HNSC	Tumor
9.82708	HNSC	Tumor
9.2379	HNSC	Tumor
9.81524	HNSC	Tumor
10.1233	HNSC	Tumor
8.45627	HNSC	Tumor
10.0839	HNSC	Tumor
9.36895	HNSC	Tumor
9.59012	HNSC	Tumor
9.88601	HNSC	Tumor
9.9289	HNSC	Tumor
10.6711	HNSC	Tumor
10.2217	HNSC	Tumor
9.66496	HNSC	Tumor
9.29163	HNSC	Tumor
10.1338	HNSC	Tumor
10.6509	HNSC	Tumor
10.0463	HNSC	Tumor
9.67239	HNSC	Tumor
10.5538	HNSC	Tumor
10.1577	HNSC	Tumor
9.63229	HNSC	Tumor
9.78888	HNSC	Tumor
9.18228	HNSC	Tumor
10.0586	HNSC	Tumor
10.0529	HNSC	Tumor
9.82213	HNSC	Tumor
9.77765	HNSC	Tumor
10.0764	HNSC	Tumor
10.0754	HNSC	Tumor
9.88852	HNSC	Tumor
9.92709	HNSC	Tumor
9.28192	HNSC	Tumor
9.30272	HNSC	Tumor
9.47578	HNSC	Tumor
10.6214	HNSC	Tumor
10.1257	HNSC	Tumor
9.75207	HNSC	Tumor
9.32711	HNSC	Tumor
9.55965	HNSC	Tumor
9.64125	HNSC	Tumor
8.92534	HNSC	Tumor
9.73352	HNSC	Tumor
9.28006	HNSC	Tumor
9.02314	HNSC	Tumor
9.1113	HNSC	Tumor
9.86778	HNSC	Tumor
[truncated: 5,048 more rows]

## Sheet: Table S6
Rank number of genes in cytogenetic bands
Normal		Tumor
4	2q11.2	47	13q34
3	5q35.3	12	13q33.1
3	22q11.21	10	13q33.3
3	1p34.3	8	13q14.2
3	17q12	7	13q13.1
2	Xq28	5	13q32.3
2	Xq13.1	5	13q14.13
2	9p13.3	4	13q32.1
2	6q22.1	4	13q21.2
2	4p14	3	13q21.33-q22.1
2	2q14.1	3	13q13.3
2	2p14	3	13q12.2
2	22q12.2	2	7p15.3
2	20p11.21	2	19q12
2	17q23.3	2	13q32.2
2	16p12.1	2	13q22.3
2	12q13.2	2	13q12.11
2	11p15.1	1	Xq26.2-q26.3
2	10q25.2	1	Xq24
2	10q11.23	1	4p15.2
1	Xq13.3	1	3p22.1
1	9q34	1	3p21.1
1	9q33.3	1	2q31.1
1	9q22.31	1	2p14
1	9q21.11	1	2p13.1
1	7q34	1	1q32.1
1	7q33	1	1q25.2
1	7q22.1	1	1q21.3
1	7q11.23	1	1q21.2
1	7q11.21	1	1p36.21
1	6q27	1	1p36.12
1	6q25.3	1	17q24.2
1	6q23.2	1	16q22.2
1	6q12	1	16q13
1	6p21.33	1	16p13.3
1	6p21.1	1	15q25.3
1	6p12.1	1	13q31.1
1	5q34	1	13q21.33
1	5q31.3	1	13q14.3
1	5q31.2	1	13q14.11
1	5q22.2	1	13q12.3
1	4q24	1	12q13.3
1	4q13.2	1	12p13.31
1	4q12	1	11q13.2
1	4p16.1	1	11q13.1
1	3q27.1	1	10q24.32
1	3q13.2
1	3q11.2
1	3p22.1
1	3p14.1
1	2q37.1
1	2q35
1	2q34
1	2q33.1
1	2q11.1
1	2p25.1
1	2p22.1
1	2p13.3-p13.2
1	22q13.2
1	21q22.12
1	20q13.13
1	20q11.21
1	20p11.23
1	1q42.3
1	1q32.3
1	1q25.2
1	1q25.1
1	1q23.1
1	1q22
1	1q21.3
1	1p36.33
1	1p36.22
1	1p34.1
1	19q13.43
1	19q13.41
1	19q13.33
1	19p13.3
1	19p13.11
1	18p11.22
1	18p11.21
1	17q25.1
1	17q22
1	17q21.33
1	17q21.31
1	17q11.2
1	17p13.1
1	17p12
1	16p13.13
1	16p11.2
1	15q21.2-q21.3
1	15q15.2
1	15q15.1
1	15q14
1	14q32.11
1	14q24.3
1	14q24.1
1	14q23.1
1	14q22.2
1	14q13.2
1	14q12
1	14q11.2
1	13q14.2
1	13q12.3
1	13q12.2
1	13q12.12
1	12q24.33
1	12q24.12
1	12q24.11
1	12q13.12
1	12p13.1
1	12p12.3
1	11q24.3
1	11q23.3
1	11q21
1	11q13.4
1	11p11.2
1	10q26.11
1	10q24.32
1	10q24.2
1	10q22.3
1	10q22.1
1	10p14
1	10p13
1	10p12.1

## Sheet: Table S7
Sample	Gene	entrez_id	# samples	Regr. Coefficient R	P-value	Cyto_band
ercc5_topHitsForExprCorr_blcaN
ERCC5	DGCR2	9993	19	0.906708	8.79312e-08	22q11.21
ERCC5	ADAMTS9	56999	19	-0.892015	2.89545e-07	3p14.1
ERCC5	YIPF3	25844	19	0.871515	1.18021e-06	6p21.1
ERCC5	MRFAP1L1	114932	19	0.871314	1.19518e-06	4p16.1
ERCC5	RRNAD1	51093	19	0.867991	1.46694e-06	1q23.1
ERCC5	ZNF552	79818	19	0.86667	1.58908e-06	19q13.43
ERCC5	GFPT2	9945	19	-0.864995	1.75648e-06	5q35.3
ERCC5	MEDAG	84935	19	-0.864345	1.82543e-06	13q12.3
ERCC5	HAS1	3036	19	-0.864271	1.83349e-06	19q13.41
ERCC5	MAT2B	27430	19	0.864074	1.85492e-06	5q34
ercc5_topHitsForExprCorr_blcaT
ERCC5	NAXD	55739	408	0.605184	4.01132e-42	13q34
ERCC5	ARGLU1	55082	408	0.584178	1.06467e-38	13q33.3
ERCC5	BIVM	54841	408	0.578129	9.28209e-38	13q33.1
ERCC5	SUGT1P3	283507	408	0.558401	7.9946e-35	13q14.11
ERCC5	CDC16	8881	408	0.556611	1.44372e-34	13q34
ERCC5	PAN3	255967	408	0.532479	2.97272e-31	13q12.2
ERCC5	ANKRD10	55608	408	0.522632	5.62808e-30	13q34
ERCC5	N4BP2L2-IT2	116828	408	0.516962	2.9318e-29	13q13.1
ERCC5	TMEM51-AS1	200197	407	0.515619	5.04186e-29	1p36.21
ERCC5	DCUN1D2	55208	408	0.51481	5.44104e-29	13q34
ercc5_topHitsForExprCorr_brcaN
ERCC5	DDX42	11325	112	0.73491	2.86819e-20	17q23.3
ERCC5	SMARCC2	6601	112	0.68389	9.53435e-17	12q13.2
ERCC5	RFC1	5981	112	0.656531	3.87093e-15	4p14
ERCC5	MGEA5	10724	112	0.646188	1.4239e-14	10q24.32
ERCC5	ZC3H7A	29066	112	0.620874	2.82228e-13	16p13.13
ERCC5	KCTD18	130535	112	0.617396	4.1663e-13	2q33.1
ERCC5	RALBP1	10928	112	0.608629	1.08895e-12	18p11.22
ERCC5	NMT1	4836	112	0.597151	3.66679e-12	17q21.31
ERCC5	RNF214	257160	112	0.593835	5.16128e-12	11q23.3
ERCC5	BRAP	8315	112	0.590611	7.16946e-12	12q24.12
ercc5_topHitsForExprCorr_brcaT
ERCC5	CDC16	8881	1094	0.670604	8.30108e-144	13q34
ERCC5	ARHGEF7	8874	1094	0.668251	1.88073e-142	13q34
ERCC5	TPP2	7174	1094	0.639266	9.98375e-127	13q33.1
ERCC5	TGDS	23483	1094	0.601217	1.71831e-108	13q32.1
ERCC5	UPF3A	65110	1094	0.600245	4.66504e-108	13q34
ERCC5	ABHD13	84945	1094	0.597105	1.15067e-106	13q33.3
ERCC5	CUL4A	8451	1094	0.588137	8.9632e-103	13q34
ERCC5	PIBF1	10464	1094	0.580588	1.36426e-99	13q21.33-q22.1
ERCC5	ANKRD10	55608	1094	0.576496	6.69081e-98	13q34
ERCC5	TUBGCP3	10426	1094	0.575444	1.80461e-97	13q34
ercc5_topHitsForExprCorr_coadN
ERCC5	SLC12A6	9990	40	0.903698	1.41979e-15	15q14
ERCC5	AFDN	4301	40	0.884106	4.01679e-14	6q27
ERCC5	NOL4L	140688	40	0.875135	1.52708e-13	20q11.21
ERCC5	TULP4	56995	40	0.869149	3.52104e-13	6q25.3
ERCC5	ZSWIM5	57643	40	0.868216	3.99571e-13	1p34.1
ERCC5	SYNRG	11276	40	0.862732	8.24763e-13	17q12
ERCC5	USF3	205717	40	0.860392	1.11313e-12	3q13.2
ERCC5	DNMBP	23268	40	0.854965	2.18628e-12	10q24.2
ERCC5	SSH2	85464	40	0.85464	2.27439e-12	17q11.2
ERCC5	HIC2	23119	40	0.852304	3.01379e-12	22q11.21
ercc5_topHitsForExprCorr_coadT
ERCC5	ARHGEF7	8874	285	0.736993	4.61026e-50	13q34
ERCC5	NAXD	55739	285	0.716435	3.70788e-46	13q34
ERCC5	UPF3A	65110	285	0.706368	2.2779e-44	13q34
ERCC5	CUL4A	8451	285	0.704086	5.6556e-44	13q34
ERCC5	CDC16	8881	285	0.683963	1.1964e-40	13q34
ERCC5	STK24	8428	285	0.680012	5.00573e-40	13q32.2
ERCC5	TPP2	7174	285	0.677541	1.21152e-39	13q33.1
ERCC5	COG3	83548	285	0.66541	8.21361e-38	13q14.13
ERCC5	TDRD3	81550	285	0.659883	5.25548e-37	13q21.2
ERCC5	TMTC4	84899	285	0.658219	9.11936e-37	13q32.3
ercc5_topHitsForExprCorr_escaN
ERCC5	GMPPA	29926	11	0.96563	1.4411e-06	2q35
ERCC5	LOC100126784	100126784	11	-0.96132	2.43725e-06	11p15.1
ERCC5	FYTTD1	84248	11	-0.960705	2.61403e-06	3q29
ERCC5	BAG3	9531	11	-0.958714	3.25569e-06	10q26.11
ERCC5	ITGB1BP1	9270	11	-0.958515	3.32609e-06	2p25.1
ERCC5	ATP2B3	492	9	-0.980387	3.41301e-06	Xq28
ERCC5	YIPF5	81555	11	0.957453	3.72082e-06	5q31.3
ERCC5	SLC18B1	116843	11	0.955397	4.58768e-06	6q23.2
ERCC5	ACBD5	91452	11	0.95382	5.35147e-06	10p12.1
ERCC5	DNAJC14	85406	11	0.953394	5.57381e-06	12q13.2
ercc5_topHitsForExprCorr_escaT
ERCC5	ARGLU1	55082	184	0.714087	5.36467e-30	13q33.3
ERCC5	COG3	83548	184	0.710846	1.26524e-29	13q14.13
ERCC5	TPP2	7174	184	0.705	5.77447e-29	13q33.1
ERCC5	CDC16	8881	184	0.704491	6.579e-29	13q34
ERCC5	TGDS	23483	184	0.682174	1.54245e-26	13q32.1
ERCC5	CLN5	1203	184	0.676681	5.49065e-26	13q22.3
ERCC5	DNAJC3	5611	184	0.673767	1.06478e-25	13q32.1
ERCC5	TM9SF2	9375	184	0.671026	1.97219e-25	13q32.3
ERCC5	PIBF1	10464	184	0.65924	2.59315e-24	13q21.33-q22.1
ERCC5	ARHGEF7	8874	184	0.649493	2.00388e-23	13q34
ercc5_topHitsForExprCorr_hnscN
ERCC5	GTF2IP1	2970	43	0.7382	1.61094e-08	7q11.23
ERCC5	PRMT1	3276	43	-0.722118	4.61176e-08	19q13.33
ERCC5	SLC35E2	728661	43	0.718375	5.83053e-08	1p36.33
ERCC5	STRAP	11171	43	-0.714679	7.32276e-08	12p12.3
ERCC5	NUMA1	4926	43	0.712994	8.11462e-08	11q13.4
ERCC5	GGNBP2	79893	43	0.693215	2.57273e-07	17q12
ERCC5	ZNF514	84874	43	0.687174	3.5946e-07	2q11.1
ERCC5	TUG1	55000	43	0.679667	5.38793e-07	22q12.2
ERCC5	SETDB2	83852	43	0.674849	6.94339e-07	13q14.2
ERCC5	ZMYM3	9203	43	0.670096	8.87709e-07	Xq13.1
ercc5_topHitsForExprCorr_hnscT
ERCC5	ARHGEF7	8874	520	0.598052	9.47275e-52	13q34
ERCC5	CDC16	8881	520	0.575566	3.32379e-47	13q34
ERCC5	TPP2	7174	520	0.575543	3.35819e-47	13q33.1
ERCC5	CUL4A	8451	520	0.558981	4.52362e-44	13q34
ERCC5	NAXD	55739	520	0.549128	2.72473e-42	13q34
ERCC5	LAMP1	3916	520	0.507656	2.06297e-35	13q34
ERCC5	TUBGCP3	10426	520	0.489543	1.08234e-32	13q34
ERCC5	ABHD13	84945	520	0.488229	1.68006e-32	13q33.3
ERCC5	UPF3A	65110	520	0.486215	3.28572e-32	13q34
ERCC5	UBAC2	337867	520	0.459247	1.71997e-28	13q32.3
ercc5_topHitsForExprCorr_kichN
ERCC5	SRP54	6729	25	-0.820267	5.17705e-07	14q13.2
ERCC5	MAGEE1	57692	25	0.813301	7.72913e-07	Xq13.3
ERCC5	C19orf44	84167	25	0.805709	1.17456e-06	19p13.11
ERCC5	GOPC	57120	25	0.784671	3.42763e-06	6q22.1
ERCC5	PNO1	56902	25	-0.775891	5.17924e-06	2p14
ERCC5	CDAN1	146059	25	0.772242	6.11599e-06	15q15.2
ERCC5	GMFB	2764	25	-0.771248	6.39584e-06	14q22.2
ERCC5	ZNF74	7625	25	0.768605	7.1966e-06	22q11.21
ERCC5	CPOX	1371	25	0.767485	7.56203e-06	3q11.2
ERCC5	ICK	22858	25	0.767135	7.67955e-06	6p12.1
ercc5_topHitsForExprCorr_kichT
ERCC5	SUPT20H	55578	65	0.811572	2.41892e-16	13q13.3
ERCC5	CDC16	8881	65	0.786922	7.77822e-15	13q34
ERCC5	PIBF1	10464	65	0.773304	4.37467e-14	13q21.33-q22.1
ERCC5	SUGT1	10910	65	0.752419	4.96365e-13	13q14.3
ERCC5	PAN3	255967	65	0.7182	1.64512e-11	13q12.2
ERCC5	MED4	29079	65	0.718119	1.65778e-11	13q14.2
ERCC5	TPP2	7174	65	0.717995	1.67732e-11	13q33.1
ERCC5	TRIM13	10206	65	0.717604	1.74052e-11	13q14.2
ERCC5	N4BP2L2	10443	65	0.711052	3.20583e-11	13q13.1
ERCC5	CUL4A	8451	65	0.70655	4.83049e-11	13q34
ercc5_topHitsForExprCorr_kircN
ERCC5	KDM3B	51780	72	0.694659	1.30371e-11	5q31.2
ERCC5	CHD8	57680	72	0.676309	7.04305e-11	14q11.2
ERCC5	TAF1	6872	72	0.676028	7.22091e-11	Xq13.1
ERCC5	NSD1	64324	72	0.673126	9.32292e-11	5q35.3
ERCC5	ZFYVE26	23503	72	0.670188	1.20403e-10	14q24.1
ERCC5	MTMR3	8897	72	0.669471	1.28104e-10	22q12.2
ERCC5	GON4L	54856	72	0.663805	2.07832e-10	1q22
ERCC5	SETDB1	9869	72	0.663351	2.15965e-10	1q21.3
ERCC5	DHX57	90957	72	0.662589	2.30271e-10	2p22.1
ERCC5	SSH1	54434	72	0.661858	2.44856e-10	12q24.11
ercc5_topHitsForExprCorr_kircT
RCC5	SLC25A5	292	534	-0.613422	1.64319e-56	Xq24
ERCC5	UQCRFS1	7386	534	-0.609113	1.55036e-55	19q12
ERCC5	LOC283314	283314	534	0.604007	2.11821e-54	12p13.31
ERCC5	CYCS	54205	534	-0.601802	6.46123e-54	7p15.3
ERCC5	MTMR11	10903	534	0.601233	8.59953e-54	1q21.2
ERCC5	SEC16B	89866	534	0.601192	8.77991e-54	1q25.2
ERCC5	SETDB1	9869	534	0.598947	2.70027e-53	1q21.3
ERCC5	AMFR	267	534	-0.598127	4.06191e-53	16q13
ERCC5	SPCS1	28972	534	-0.596222	1.04412e-52	3p21.1
ERCC5	HPRT1	3251	534	-0.593827	3.39006e-52	Xq26.2-q26.3
ercc5_topHitsForExprCorr_kirpN
ERCC5	RTF1	23168	32	0.764268	3.5649e-07	15q15.1
ERCC5	MBTD1	54799	32	0.754984	5.94432e-07	17q21.33
ERCC5	ZNF554	115196	32	0.746247	9.42741e-07	19p13.3
ERCC5	SETDB1	9869	32	0.737243	1.48798e-06	10q25.2
ERCC5	SMC3	9126	32	0.725053	2.68305e-06	10q25.2
ERCC5	GOPC	57120	32	0.724921	2.69988e-06	6q22.1
ERCC5	PGAM5	192111	32	-0.720945	3.25034e-06	12q24.33
ERCC5	ZNF720	124411	32	0.720613	3.3006e-06	16p11.2
ERCC5	DESI1	27351	32	-0.718148	3.69663e-06	22q13.2
ERCC5	DDX42	11325	32	0.716897	3.91363e-06	17q23.3
ercc5_topHitsForExprCorr_kirpT
ERCC5	N4BP2L2	10443	291	0.621074	1.96447e-32	13q13.1
ERCC5	THSD1P1	374500	291	0.599679	8.34283e-30	13q14.2
ERCC5	SUPT20H	55578	291	0.5822	8.44103e-28	13q13.3
ERCC5	USPL1	10208	291	0.581954	8.9891e-28	13q12.3
ERCC5	ANKRD10	55608	291	0.568399	2.66869e-26	13q34
ERCC5	BORA	79866	291	0.559582	2.22944e-25	13q21.33
ERCC5	CDC16	8881	291	0.553361	9.60238e-25	13q34
ERCC5	ZMYM5	9205	291	0.548529	2.92336e-24	13q12.11
ERCC5	PAN3	255967	291	0.54777	3.4766e-24	13q12.2
ERCC5	N4BP2L2-IT2	116828	291	0.543264	9.6349e-24	13q13.1
ercc5_topHitsForExprCorr_lihcN
ERCC5	TET2	54790	50	0.733426	1.37999e-09	4q24
ERCC5	MORC3	23515	50	0.700866	1.45105e-08	21q22.12
ERCC5	ZC3H6	376940	50	0.697841	1.77731e-08	2q14.1
ERCC5	ZNF638	27332	50	0.690208	2.93253e-08	2p13.3-p13.2
ERCC5	NRDE2	55051	50	0.689601	3.04958e-08	14q32.11
ERCC5	ARID4A	5926	50	0.675734	7.27828e-08	14q23.1
ERCC5	FAM214A	56204	50	0.674621	7.7892e-08	15q21.2-q21.3
ERCC5	ZNF680	340252	50	0.670737	9.84601e-08	7q11.21
ERCC5	KLHL20	27252	50	0.664521	1.42254e-07	1q25.1
ERCC5	CENPC	1060	50	0.664389	1.43361e-07	4q13.2
ercc5_topHitsForExprCorr_lihcT
ERCC5	BIVM	54841	374	0.724919	3.41642e-62	13q33.1
ERCC5	NAXD	55739	374	0.620162	4.02908e-41	13q34
ERCC5	ING1	3621	374	0.589582	2.19999e-36	13q34
ERCC5	TPP2	7174	374	0.588993	2.68342e-36	13q33.1
ERCC5	PCCA	5095	374	0.58677	5.66182e-36	13q32.3
ERCC5	ABHD13	84945	374	0.575347	2.40147e-34	13q33.3
ERCC5	TUBGCP3	10426	374	0.568373	2.20337e-33	13q34
ERCC5	ARHGEF7	8874	374	0.561731	1.73356e-32	13q34
ERCC5	CUL4A	8451	374	0.561096	2.10599e-32	13q34
ERCC5	LIG4	3981	374	0.550851	4.60685e-31	13q33.3
ercc5_topHitsForExprCorr_luadN
ERCC5	CEP295	85459	59	0.88689	9.03266e-21	11q21
ERCC5	TNRC6A	27327	59	0.878889	5.661e-20	16p12.1
ERCC5	UPF2	26019	59	0.872255	2.35689e-19	10p14
ERCC5	TSC1	7248	59	0.869185	4.4408e-19	9q34
ERCC5	SMIM12	113444	59	-0.862633	1.62959e-18	1p34.3
ERCC5	NXT1	29107	59	-0.856575	5.11445e-18	20p11.21
ERCC5	UBE4B	10277	59	0.854028	8.14621e-18	1p36.22
ERCC5	ERCC6	2074	59	0.850895	1.42688e-17	10q11.23
ERCC5	UBN2	254048	59	0.850041	1.65873e-17	7q34
ERCC5	CREB3	10488	59	-0.846005	3.33763e-17	9p13.3
ercc5_topHitsForExprCorr_luadT
ERCC5	TPP2	7174	517	0.682039	5.31031e-72	13q33.1
ERCC5	ARHGEF7	8874	517	0.659949	5.91951e-66	13q34
ERCC5	PNO1	56902	517	-0.57655	3.93261e-47	2p14
ERCC5	TDRD3	81550	517	0.545031	2.44958e-41	13q21.2
ERCC5	MPHOSPH8	54737	517	0.543237	5.01901e-41	13q12.11
ERCC5	AKAP13	11214	517	0.542955	5.61689e-41	15q25.3
ERCC5	MYCBP2	23077	517	0.539716	2.02686e-40	13q22.3
ERCC5	MRPL11	65003	517	-0.532948	2.83064e-39	11q13.2
ERCC5	BOLA3	388962	517	-0.532176	3.80994e-39	2p13.1
ERCC5	UPF3A	65110	517	0.531981	4.10583e-39	13q34
ercc5_topHitsForExprCorr_luscN
ERCC5	YRDC	79693	50	-0.845702	1.08879e-14	1p34.3
ERCC5	PHF3	23469	50	0.841303	2.02875e-14	6q12
ERCC5	CREB3	10488	50	-0.83488	4.86971e-14	9p13.3
ERCC5	ERCC6	2074	50	0.828065	1.18481e-13	10q11.23
ERCC5	PNO1	56902	50	-0.821378	2.73173e-13	2p14
ERCC5	RFC1	5981	50	0.817385	4.42591e-13	4p14
ERCC5	ZC3H6	376940	50	0.815953	5.2471e-13	2q14.1
ERCC5	TINF2	26277	50	-0.814758	6.04097e-13	14q12
ERCC5	TUBA1C	84790	50	-0.814742	6.05279e-13	12q13.12
ERCC5	EIF4A1	1973	50	-0.810098	1.03669e-12	17p13.1
ercc5_topHitsForExprCorr_luscT
ERCC5	TPP2	7174	502	0.753216	5.16261e-93	13q33.1
ERCC5	ARHGEF7	8874	502	0.614868	1.57994e-53	13q34
ERCC5	UPF3A	65110	502	0.608945	2.89034e-52	13q34
ERCC5	CDC16	8881	502	0.583569	3.79671e-47	13q34
ERCC5	ZC3H13	23091	502	0.569303	1.83992e-44	13q14.13
ERCC5	THSD1P1	374500	502	0.564556	1.34755e-43	13q14.2
ERCC5	DOCK9	23348	502	0.556589	3.54715e-42	13q32.3
ERCC5	NAXD	55739	502	0.549829	5.31361e-41	13q34
ERCC5	ARGLU1	55082	502	0.543316	6.80387e-40	13q33.3
ERCC5	SRRM2	23524	502	0.543136	7.29492e-40	16p13.3
ercc5_topHitsForExprCorr_pradN
ERCC5	DLG5	9231	51	0.849326	3.35794e-15	10q22.3
ERCC5	C11orf45	219833	51	0.825238	9.47202e-14	11q24.3
ERCC5	WDR91	29062	51	0.824136	1.08999e-13	7q33
ERCC5	PARP4	143	51	0.817136	2.60196e-13	13q12.12
ERCC5	TRIM41	90933	51	0.814698	3.49276e-13	5q35.3
ERCC5	APOBR	55911	51	0.814198	3.70823e-13	16p12.1
ERCC5	TJP2	9414	51	0.810629	5.65552e-13	9q21.11
ERCC5	UNC5B	219699	51	0.810524	5.72506e-13	10q22.1
ERCC5	ERBB4	2066	51	0.81017	5.96693e-13	2q34
ERCC5	CD82	3732	51	0.809979	6.10153e-13	11p11.2
ercc5_topHitsForExprCorr_pradT
ERCC5	BIVM	54841	496	0.510441	2.91657e-34	13q33.1
ERCC5	KPNA2	3838	496	-0.459681	2.66351e-27	17q24.2
ERCC5	TGDS	23483	496	0.429463	1.11665e-23	13q32.1
ERCC5	STIP1	10963	496	-0.424338	4.23666e-23	11q13.1
ERCC5	CDC16	8881	496	0.423555	5.1837e-23	13q34
ERCC5	PCID2	55795	496	0.418381	1.94024e-22	13q34
ERCC5	ANAPC4	29945	496	0.386465	4.08082e-19	4p15.2
ERCC5	ZNF19	7567	496	0.383975	7.16364e-19	16q22.2
ERCC5	CYCS	54205	496	-0.381774	1.17312e-18	7p15.3
ERCC5	RABIF	5877	496	-0.379881	1.78813e-18	1q32.1
ercc5_topHitsForExprCorr_stadN
ERCC5	TMEM131	23505	35	0.789879	1.68641e-08	2q11.2
ERCC5	ARFGEF2	10564	35	0.784858	2.39105e-08	20q13.13
ERCC5	CEP350	9857	35	0.782135	2.87852e-08	1q25.2
ERCC5	MTMR4	9110	35	0.772299	5.50751e-08	17q22
ERCC5	USP40	55230	35	0.763817	9.39759e-08	2q37.1
ERCC5	NXT1	29107	35	-0.737105	4.42088e-07	20p11.21
ERCC5	NENF	29937	35	-0.728245	7.09801e-07	1q32.3
ERCC5	SYNRG	11276	35	0.727623	7.33286e-07	17q12
ERCC5	RABEPK	10244	35	-0.72672	7.68643e-07	9q33.3
ERCC5	FIS1	51024	35	-0.723067	9.28287e-07	7q22.1
ercc5_topHitsForExprCorr_stadT
ERCC5	ARGLU1	55082	415	0.644882	3.68641e-50	13q33.3
ERCC5	ARHGEF7	8874	415	0.600452	5.16993e-42	13q34
ERCC5	TPP2	7174	415	0.595784	3.13712e-41	13q33.1
ERCC5	CDC16	8881	415	0.570499	3.34302e-37	13q34
ERCC5	COG3	83548	415	0.552595	1.48664e-34	13q14.13
ERCC5	RBM26	64062	415	0.551475	2.15088e-34	13q31.1
ERCC5	NKTR	4820	415	0.54875	5.25148e-34	3p22.1
ERCC5	LIG4	3981	415	0.545067	1.73238e-33	13q33.3
ERCC5	ABHD13	84945	415	0.539073	1.17111e-32	13q33.3
ERCC5	TDRD3	81550	415	0.535684	3.39326e-32	13q21.2
ercc5_topHitsForExprCorr_thcaN
ERCC5	DCLRE1C	64421	59	0.757283	3.89823e-12	10p13
ERCC5	NOA1	84273	59	0.721693	1.12429e-10	4q12
ERCC5	DCP2	167227	59	0.715775	1.87095e-10	5q22.2
ERCC5	PRR3	80742	59	0.713928	2.18761e-10	6p21.33
ERCC5	FAM131A	131408	59	-0.713245	2.31695e-10	3q27.1
ERCC5	SLC10A3	8273	59	-0.711811	2.613e-10	Xq28
ERCC5	ZNF18	7566	59	0.710369	2.94637e-10	17p12
ERCC5	CHST10	9486	59	-0.709662	3.12448e-10	2q11.2
ERCC5	VIPAS39	63894	59	0.704666	4.70526e-10	14q24.3
ERCC5	GPRC5A	9052	59	-0.688692	1.6495e-09	12p13.1
ercc5_topHitsForExprCorr_thcaT
ERCC5	N4BP2L2	10443	504	0.582166	4.66519e-47	13q13.1
ERCC5	TRIM13	10206	504	0.534638	1.33095e-38	13q14.2
ERCC5	CIR1	9541	504	0.519238	3.85729e-36	2q31.1
ERCC5	THSD1P1	374500	504	0.504315	7.15813e-34	13q14.2
ERCC5	UQCRFS1	7386	504	-0.503221	1.03954e-33	19q12
ERCC5	SUPT20H	55578	504	0.49165	4.94662e-32	13q13.3
ERCC5	MGEA5	10724	504	0.483165	7.66179e-31	10q24.32
ERCC5	MUL1	79594	504	-0.481952	1.12676e-30	1p36.12
ERCC5	N4BP2L1	90634	504	0.476001	7.30395e-30	13q13.1
ERCC5	ATP5B	506	504	-0.475496	8.54543e-30	12q13.3
ercc5_topHitsForExprCorr_ucecN
ERCC5	HIGD1A	25994	23	-0.804735	3.66553e-06	3p22.1
ERCC5	GRB2	2885	23	-0.792455	6.56108e-06	17q25.1
ERCC5	ZNF133	7692	23	0.781982	1.04665e-05	20p11.23
ERCC5	MTIF3	219402	23	0.765198	2.104e-05	13q12.2
ERCC5	NOL8	55035	23	0.763746	2.2291e-05	9q22.31
ERCC5	AKIRIN1	79647	23	-0.762873	2.30736e-05	1p34.3
ERCC5	MITD1	129531	23	0.755046	3.1246e-05	2q11.2
ERCC5	RBM34	23029	23	0.753255	3.34393e-05	1q42.3
ERCC5	PSMG2	56984	23	0.750262	3.74065e-05	18p11.21
ERCC5	COA5	493753	23	0.74577	4.41337e-05	2q11.2
ercc5_topHitsForExprCorr_ucecT
ERCC5	NAXD	55739	177	0.639622	9.48069e-22	13q34
ERCC5	N4BP2L2	10443	177	0.568893	1.44666e-16	13q13.1
ERCC5	CDC16	8881	177	0.522861	8.30504e-14	13q34
ERCC5	SETDB2	83852	177	0.517057	1.73106e-13	13q14.2
ERCC5	TDRD3	81550	177	0.509275	4.53604e-13	13q21.2
ERCC5	TPT1	7178	177	0.498069	1.74089e-12	13q14.13
ERCC5	ARHGEF7	8874	177	0.494552	2.62842e-12	13q34
ERCC5	ANKRD10	55608	177	0.490252	4.32273e-12	13q34
ERCC5	FARP1	10160	177	0.471938	3.33412e-11	13q32.2
ERCC5	THSD1P1	374500	177	0.471309	3.56917e-11	13q14.2

## Sheet: Table S8
Rank number of genes in cytogenetic bands of panel B
Normal		Tumor
2	ZC3H6	11	CDC16
2	SYNRG	9	TPP2
2	SETDB1	9	ARHGEF7
2	RFC1	6	NAXD
2	PNO1	5	UPF3A
2	NXT1	5	CUL4A
2	GOPC	4	THSD1P1
2	ERCC6	4	TDRD3
2	DDX42	4	N4BP2L2
2	CREB3	4	ARGLU1
1	ZSWIM5	4	ANKRD10
1	ZNF74	4	ABHD13
1	ZNF720	3	TUBGCP3
1	ZNF680	3	TGDS
1	ZNF638	3	SUPT20H
1	ZNF554	3	PIBF1
1	ZNF552	3	PAN3
1	ZNF514	3	COG3
1	ZNF18	3	BIVM
1	ZNF133	2	UQCRFS1
1	ZMYM3	2	TRIM13
1	ZFYVE26	2	N4BP2L2-IT2
1	ZC3H7A	2	LIG4
1	YRDC	2	CYCS
1	YIPF5	1	ZNF19
1	YIPF3	1	ZMYM5
1	WDR91	1	ZC3H13
1	VIPAS39	1	USPL1
1	USP40	1	UBAC2
1	USF3	1	TPT1
1	UPF2	1	TMTC4
1	UNC5B	1	TMEM51-AS1
1	UBN2	1	TM9SF2
1	UBE4B	1	SUGT1P3
1	TULP4	1	SUGT1
1	TUG1	1	STK24
1	TUBA1C	1	STIP1
1	TSC1	1	SRRM2
1	TRIM41	1	SPCS1
1	TNRC6A	1	SLC25A5
1	TMEM131	1	SETDB2
1	TJP2	1	SETDB1
1	TINF2	1	SEC16B
1	TET2	1	RBM26
1	TAF1	1	RABIF
1	STRAP	1	PNO1
1	SSH2	1	PCID2
1	SSH1	1	PCCA
1	SRP54	1	NKTR
1	SMIM12	1	N4BP2L1
1	SMC3	1	MYCBP2
1	SMARCC2	1	MUL1
1	SLC35E2	1	MTMR11
1	SLC18B1	1	MRPL11
1	SLC12A6	1	MPHOSPH8
1	SLC10A3	1	MGEA5
1	SETDB2	1	MED4
1	RTF1	1	LOC283314
1	RRNAD1	1	LAMP1
1	RNF214	1	KPNA2
1	RBM34	1	ING1
1	RALBP1	1	HPRT1
1	RABEPK	1	FARP1
1	PSMG2	1	DOCK9
1	PRR3	1	DNAJC3
1	PRMT1	1	DCUN1D2
1	PHF3	1	CLN5
1	PGAM5	1	CIR1
1	PARP4	1	BORA
1	NUMA1	1	BOLA3
1	NSD1	1	ATP5B
1	NRDE2	1	ANAPC4
1	NOL8	1	AMFR
1	NOL4L	1	AKAP13
1	NOA1
1	NMT1
1	NENF
1	MTMR4
1	MTMR3
1	MTIF3
1	MRFAP1L1
1	MORC3
1	MITD1
1	MGEA5
1	MEDAG
1	MBTD1
1	MAT2B
1	MAGEE1
1	LOC100126784
[truncated: 51 more rows]

## Sheet: Table S9
KIRC				COAD				KIRP
[truncated: 383 more rows]

[truncated: 1 more sheets: Table S10]
