# Supplementary material for: Decoding Cancer Variants of Unknown Significance for Helicase–Nuclease–RPA Complexes Orchestrating DNA Repair During Transcription and Replication
Source: Front Mol Biosci. 2021 Dec 14;8:791792. doi: 10.3389/fmolb.2021.791792 (PMC8710748; doi:10.3389/fmolb.2021.791792)
Supplement: Supplementary file 10 [file Table5.XLSX]

## Sheet: 30_gene_age
Gene	Phylostratum
BLM	1
CCNA2	1
CCNB2	1
CDC20	1
ERCC6L	1
H2AFX	1
KIF14	1
MYBL2	1
PLK1	1
TOP2A	1
TTK	1
UBE2C	1
BUB1	2
BUB1B	2
SKA1	2
KIF20A	3
MRGBP	3
TPX2	4
ANLN	6
ARHGAP11A	6
CDCA8	6
CKAP2L	6
LMNB2	6
HMMR	10
CEP55	12
FOXM1	12
SGO1	12
CENPA	13
HJURP	14
FAM111B	17

## Sheet: meso_sig3
Signature	Low_withSignature	Low_noSignature	High_withSignature	High_noSignature	p_value	-log10_pValue
3	18	22	29	12	1.60334	0.0249261
14	1	39	6	35	0.963333	0.10881
10	3	37	9	32	0.936792	0.115667
28	4	36	9	32	0.646303	0.225786
4	18	22	13	28	0.589131	0.257554
30	14	26	20	21	0.581212	0.262294
19	11	29	7	34	0.529969	0.295142
22	8	32	13	28	0.506388	0.311611
15	9	31	14	27	0.48732	0.325596
27	1	39	4	37	0.444573	0.359275
29	5	35	9	32	0.421	0.379315
11	11	29	8	33	0.355554	0.441007
23	12	28	9	32	0.341847	0.455149
5	12	28	16	25	0.314108	0.485168
17	8	32	6	35	0.244911	0.568969
18	10	30	8	33	0.220794	0.601459
8	2	38	1	40	0.210726	0.615565
7	18	22	21	20	0.181378	0.6586
9	4	36	3	38	0.147364	0.712256
12	4	36	3	38	0.147364	0.712256
26	6	34	5	36	0.121495	0.75597
1	30	10	32	9	0.0982332	0.797566
2	10	30	9	32	0.0982332	0.797566
6	21	19	21	20	2.41082e-16	1
13	7	33	7	34	7.23246e-16	1
16	3	37	3	38	2.41082e-16	1
20	5	35	5	36	2.41082e-16	1
21	8	32	9	32	2.41082e-16	1
24	19	21	20	21	2.41082e-16	1
25	2	38	2	39	0	1

## Sheet: brca_sig3
Signature	Low_withSignature	Low_noSignature	High_withSignature	High_noSignature	p_value	-log10_pValue
3	197	279	336	169	14.6243	2.37506e-15
13	162	314	273	232	9.56692	2.71067e-10
22	89	387	143	362	3.39001	0.000407374
4	78	398	125	380	2.90979	0.00123087
16	62	414	39	466	2.07903	0.00833623
17	64	412	94	411	1.5248	0.0298675
10	125	351	163	342	1.37697	0.0419786
11	57	419	84	421	1.34767	0.0449087
30	81	395	67	438	0.964527	0.108511
5	76	400	64	441	0.838602	0.14501
24	145	331	176	329	0.815302	0.153002
28	49	427	64	441	0.566505	0.271328
25	43	433	36	469	0.534447	0.292114
15	162	314	156	349	0.513711	0.3064
7	249	227	279	226	0.431686	0.370096
8	54	422	49	456	0.390572	0.406844
12	60	416	55	450	0.36869	0.427868
1	444	32	464	41	0.332029	0.465555
20	70	406	83	422	0.317104	0.481832
23	47	429	57	448	0.272639	0.533779
27	35	441	43	462	0.255319	0.555497
14	36	440	43	462	0.194349	0.639221
9	32	444	30	475	0.158599	0.694066
2	255	221	277	228	0.154403	0.700805
29	96	380	105	400	0.0899557	0.812913
26	48	428	52	453	0.0379031	0.916425
19	56	420	61	444	0.0354465	0.921623
21	97	379	101	404	0.0284501	0.936591
18	115	361	120	385	0.0267074	0.940357
6	152	324	161	344	-6.94316e-15	1
